# Supplementary material for: Synthesis and Biological Activities of Luminescent 5,6-Membered Bis(Metallacyclic) Platinum(II) Complexes
Source: Molecules. 2023 Aug 31;28(17):6369. doi: 10.3390/molecules28176369 (PMC10489632; doi:10.3390/molecules28176369)
Supplement: Supplementary file 1 [file molecules-28-06369-s001.zip]

Archive with 5 entries (5 files):
- (-)-2.cif
- (-)-3.cif
- checkcif-(-)-2.pdf
- checkcif-(-)-3.pdf
- Supporting Information-revised.pdf
