# Supplementary material for: Synthesis and Biological Activities of Luminescent 5,6-Membered Bis(Metallacyclic) Platinum(II) Complexes
Source: Molecules. 2023 Aug 31;28(17):6369. doi: 10.3390/molecules28176369 (PMC10489632; doi:10.3390/molecules28176369)
Supplement: Supplementary file 1 [file molecules-28-06369-s001.zip › (-)-2.cif]

data_1
_audit_creation_date               2022-11-25
_audit_creation_method
;
Olex2 1.5-ac5-024
(compiled 2022.04.12 svn.rca3783a0 for Rigaku Oxford Diffraction, GUI svn.r6498)
;
_shelx_SHELXL_version_number       '2019/2'
_audit_contact_author_address      ?
_audit_contact_author_email        ?
_audit_contact_author_name         ''
_audit_contact_author_phone        ?
_publ_contact_author_id_orcid      ?
_publ_section_references
;
D. Kratzert, I. Krossing, (2018), J. Appl. Cryst. 51, 928-934.

Dolomanov, O.V., Bourhis, L.J., Gildea, R.J, Howard, J.A.K. & Puschmann, H.
 (2009), J. Appl. Cryst. 42, 339-341.

Kratzert, D., Holstein, J.J. & Krossing, I. (2015). J. Appl. Cryst. 48, 933-938.

Sheldrick, G.M. (2015). Acta Cryst. A71, 3-8.

Sheldrick, G.M. (2015). Acta Cryst. C71, 3-8.
;
_chemical_name_common              ?
_chemical_name_systematic          ?
_chemical_formula_moiety           '2(C38 H35 N4 Pt), C F3 O3 S'
_chemical_formula_sum              'C77 H70 F3 N8 O3 Pt2 S'
_chemical_formula_weight           1634.65
_chemical_absolute_configuration   rm
_chemical_melting_point            ?
loop_
  _atom_type_symbol
  _atom_type_description
  _atom_type_scat_dispersion_real
  _atom_type_scat_dispersion_imag
  _atom_type_scat_source
 'C' 'C' 0.0033 0.0016 'International Tables Vol C Tables 4.2.6.8 and 6.1.1.4'
 'H' 'H' 0.0000 0.0000 'International Tables Vol C Tables 4.2.6.8 and 6.1.1.4'
 'F' 'F' 0.0171 0.0103 'International Tables Vol C Tables 4.2.6.8 and 6.1.1.4'
 'N' 'N' 0.0061 0.0033 'International Tables Vol C Tables 4.2.6.8 and 6.1.1.4'
 'O' 'O' 0.0106 0.0060 'International Tables Vol C Tables 4.2.6.8 and 6.1.1.4'
 'Pt' 'Pt' -1.7033 8.3905
 'International Tables Vol C Tables 4.2.6.8 and 6.1.1.4'
 'S' 'S' 0.1246 0.1234 'International Tables Vol C Tables 4.2.6.8 and 6.1.1.4'

_shelx_space_group_comment
;
The symmetry employed for this shelxl refinement is uniquely defined
by the following loop, which should always be used as a source of
symmetry information in preference to the above space-group names.
They are only intended as comments.
;
_space_group_crystal_system        'triclinic'
_space_group_IT_number             1
_space_group_name_H-M_alt          'P 1'
_space_group_name_Hall             'P 1'
loop_
  _space_group_symop_operation_xyz
 'x, y, z'

_cell_length_a                     7.2605(2)
_cell_length_b                     14.3218(3)
_cell_length_c                     18.0040(3)
_cell_angle_alpha                  70.891(2)
_cell_angle_beta                   86.709(2)
_cell_angle_gamma                  84.755(2)
_cell_volume                       1760.80(7)
_cell_formula_units_Z              1
_cell_measurement_reflns_used      22952
_cell_measurement_temperature      100.00(10)
_cell_measurement_theta_max        35.8280
_cell_measurement_theta_min        2.2070
_shelx_estimated_absorpt_T_max     0.563
_shelx_estimated_absorpt_T_min     0.497
_exptl_absorpt_coefficient_mu      4.059
_exptl_absorpt_correction_T_max    1.00000
_exptl_absorpt_correction_T_min    0.86446
_exptl_absorpt_correction_type     multi-scan
_exptl_absorpt_process_details
;
CrysAlisPro 1.171.42.72a (Rigaku Oxford Diffraction, 2022)
Empirical absorption correction using spherical harmonics,
implemented in SCALE3 ABSPACK scaling algorithm.
;
_exptl_absorpt_special_details     ?
_exptl_crystal_colour              yellow
_exptl_crystal_colour_primary      yellow
_exptl_crystal_density_diffrn      1.542
_exptl_crystal_density_meas        ?
_exptl_crystal_density_method      ?
_exptl_crystal_description         block
_exptl_crystal_F_000               811
_exptl_crystal_preparation         ?
_exptl_crystal_size_max            0.2
_exptl_crystal_size_mid            0.18
_exptl_crystal_size_min            0.16
_exptl_transmission_factor_max     ?
_exptl_transmission_factor_min     ?
_diffrn_reflns_av_R_equivalents    0.0292
_diffrn_reflns_av_unetI/netI       0.0414
_diffrn_reflns_Laue_measured_fraction_full  1.000
_diffrn_reflns_Laue_measured_fraction_max  1.000
_diffrn_reflns_limit_h_max         8
_diffrn_reflns_limit_h_min         -8
_diffrn_reflns_limit_k_max         17
_diffrn_reflns_limit_k_min         -17
_diffrn_reflns_limit_l_max         21
_diffrn_reflns_limit_l_min         -21
_diffrn_reflns_number              25177
_diffrn_reflns_point_group_measured_fraction_full  0.907
_diffrn_reflns_point_group_measured_fraction_max  0.907
_diffrn_reflns_theta_full          24.998
_diffrn_reflns_theta_max           24.998
_diffrn_reflns_theta_min           2.210
_diffrn_ambient_temperature        100.00(10)
_diffrn_detector_area_resol_mean   10.0000
_diffrn_measured_fraction_theta_full  1.000
_diffrn_measured_fraction_theta_max  1.000
_diffrn_measurement_device_type    'XtaLAB Synergy R, DW system, HyPix'
_diffrn_measurement_method         '\w scans'
_diffrn_radiation_type             'Mo K\a'
_diffrn_radiation_wavelength       0.71073
_diffrn_source                     'Rotating-anode X-ray tube'
_diffrn_standards_number           0
_reflns_Friedel_coverage           0.814
_reflns_Friedel_fraction_full      0.814
_reflns_Friedel_fraction_max       0.814
_reflns_number_gt                  10450
_reflns_number_total               11281
_reflns_special_details
;
 Reflections were merged by SHELXL according to the crystal
 class for the calculation of statistics and refinement.
 
 Structure factors included contributions from the .fab file.
 
 _reflns_Friedel_fraction is defined as the number of unique
 Friedel pairs measured divided by the number that would be
 possible theoretically, ignoring centric projections and
 systematic absences. Completness statistics refer to single and
 composite reflections containing twin component 1 only.
;
_reflns_threshold_expression       'I > 2\s(I)'
_computing_cell_refinement         'CrysAlisPro 1.171.42.72a (Rigaku OD, 2022)'
_computing_data_collection         'CrysAlisPro 1.171.42.72a (Rigaku OD, 2022)'
_computing_data_reduction          'CrysAlisPro 1.171.42.72a (Rigaku OD, 2022)'
_computing_molecular_graphics      'Olex2 1.5-ac5-024 (Dolomanov et al., 2009)'
_computing_publication_material    'Olex2 1.5-ac5-024 (Dolomanov et al., 2009)'
_computing_structure_refinement    'SHELXL 2019/2 (Sheldrick, 2015)'
_computing_structure_solution      'SHELXT 2018/2 (Sheldrick, 2018)'
_refine_diff_density_max           0.939
_refine_diff_density_min           -0.935
_refine_diff_density_rms           0.113
_refine_ls_abs_structure_details
;
 Refined as an inversion twin.
;
_refine_ls_abs_structure_Flack     0.185(12)
_refine_ls_extinction_coef         .
_refine_ls_extinction_method       none
_refine_ls_goodness_of_fit_ref     1.053
_refine_ls_hydrogen_treatment      constr
_refine_ls_matrix_type             full
_refine_ls_number_parameters       795
_refine_ls_number_reflns           11281
_refine_ls_number_restraints       4899
_refine_ls_R_factor_all            0.0362
_refine_ls_R_factor_gt             0.0323
_refine_ls_restrained_S_all        0.896
_refine_ls_shift/su_max            0.004
_refine_ls_shift/su_mean           0.000
_refine_ls_structure_factor_coef   Fsqd
_refine_ls_weighting_details      
 'w=1/[\s^2^(Fo^2^)+(0.0138P)^2^+11.9285P] where P=(Fo^2^+2Fc^2^)/3'
_refine_ls_weighting_scheme        calc
_refine_ls_wR_factor_gt            0.0724
_refine_ls_wR_factor_ref           0.0740
_refine_special_details
;
 Refined as a 2-component inversion twin.
;
_olex2_refinement_description
;
1. Twinned data refinement
 Scales: 0.815(12)
 0.185(12)
2. Fixed Uiso
 At 1.2 times of:
  All C(H) groups, All C(H,H) groups
 At 1.5 times of:
  All C(H,H,H) groups
3. Restrained distances
 C31-F1 = C31-F3 = C31-F2
 1.33 with sigma of 0.02
 H77B_$1-H37A_$1
 2.1 with sigma of 0.01
 C2-C17
 1.55 with sigma of 0.01
 H17B-H33A
 2.1 with sigma of 0.01
 C33-C65
 1.55 with sigma of 0.01
 C31-S1
 1.82 with sigma of 0.02
 C33-C68
 1.55 with sigma of 0.01
 S1-O1 = S1-O3 = S1-O2
 1.44 with sigma of 0.02
 C75-C71
 1.55 with sigma of 0.01
 C2-C69
 1.55 with sigma of 0.01
 C2-C65
 1.55 with sigma of 0.01
 C67-C65
 1.55 with sigma of 0.01
 C67-C63
 1.55 with sigma of 0.01
 C63-C47
 1.55 with sigma of 0.01
 C2-C63
 1.55 with sigma of 0.01
 C73-C19
 1.5 with sigma of 0.01
 C75-C35
 1.5 with sigma of 0.01
 C73-C71
 1.5 with sigma of 0.01
 C71-C75
 1.5 with sigma of 0.01
 C15-C77
 1.5 with sigma of 0.01
 C71-C70
 1.5 with sigma of 0.01
 C73-C37
 1.5 with sigma of 0.01
 C73-C35
 1.5 with sigma of 0.01
 C35-C77
 1.5 with sigma of 0.01
 C31-O2
 2.57 with sigma of 0.04
 C31-O1
 2.58 with sigma of 0.04
 C31-O3
 2.56 with sigma of 0.04
 C31-O1 \\sim C31-O3 \\sim C31-O2
 with sigma of 0.04
 C31-F1 \\sim C31-F3 \\sim C31-F2
 with sigma of 0.02
 F1-F3 \\sim F3-F2 \\sim F2-F1
 with sigma of 0.04
 S1-F1 \\sim S1-F3 \\sim S1-F2
 with sigma of 0.04
 S1-O1 \\sim S1-O3 \\sim S1-O2
 with sigma of 0.02
 O1-O3 \\sim O3-O2 \\sim O1-O2
 with sigma of 0.04
4. Uiso/Uaniso restraints and constraints
N1 \\sim N2 \\sim N3 \\sim N5 \\sim N4 \\sim N6 \\sim N7 \\sim N8 \\sim C1
\\sim C2 \\sim C17 \\sim C20 \\sim C22 \\sim C24 \\sim C26 \\sim C28 \\sim C30
\\sim C25 \\sim C29 \\sim C33 \\sim C40 \\sim C42 \\sim C44 \\sim C46 \\sim C48
\\sim C50 \\sim C52 \\sim C47 \\sim C51 \\sim C13 \\sim C53 \\sim C27 \\sim C55
\\sim C7 \\sim C56 \\sim C57 \\sim C58 \\sim C60 \\sim C61 \\sim C62 \\sim C63
\\sim C65 \\sim C66 \\sim C67 \\sim C68 \\sim C69 \\sim C3 \\sim C4 \\sim C5
\\sim C41 \\sim C21 \\sim C43 \\sim C11 \\sim C45 \\sim C6 \\sim C8 \\sim C10
\\sim C12 \\sim C14 \\sim C16 \\sim C9 \\sim C15 \\sim C18 \\sim C19 \\sim C23
\\sim C32 \\sim C34 \\sim C35 \\sim C36 \\sim C37 \\sim C38 \\sim C39 \\sim C49
\\sim C54 \\sim C59 \\sim C64 \\sim C70 \\sim C71 \\sim C72 \\sim C73 \\sim C74
\\sim C75 \\sim C76 \\sim C77 \\sim C31: within 5A with sigma of 0.01 and sigma
for terminal atoms of 0.02 within 5A
S1 \\sim F1 \\sim F2 \\sim F3 \\sim O1 \\sim O2 \\sim O3 \\sim C31: within 2A
with sigma of 0.04 and sigma for terminal atoms of 0.08 within 2A
5. Rigid body (RIGU) restrains
 S1, F1, F2, F3, O1, O2, O3, C31
 with sigma for 1-2 distances of 0.004 and sigma for 1-3 distances of 0.004
6.a Riding coordinates:
 C17(H17A,H17B,H17C), C33(H33A,H33B), C77(H77A,H77B)
6.b Ternary CH refined with riding coordinates:
 C63(H63), C65(H65), C35(H35), C71(H71)
6.c Secondary CH2 refined with riding coordinates:
 C67(H67A,H67B), C75(H75A,H75B)
6.d Aromatic/amide H refined with riding coordinates:
 C24(H24), C26(H26), C28(H28), C30(H30), C40(H40), C42(H42), C44(H44),
 C46(H46), C48(H48), C50(H50), C53(H53), C27(H27), C55(H55), C57(H57), C58(H58),
  C60(H60), C62(H62), C3(H3), C41(H41), C21(H21), C43(H43), C11(H11), C45(H45),
 C6(H6), C8(H8), C10(H10), C12(H12), C9(H9), C23(H23), C38(H38), C39(H39),
 C54(H54), C64(H64), C72(H72)
6.e Fitted hexagon refined as free rotating group:
 C20(C22,C24,C26,C28,C30), C42(C44,C46,C48,C50,C52), C51(C13,C53,C27,C55,C7),
 C5(C41,C21,C43,C11,C45), C6(C8,C10,C12,C14,C16)
6.f Idealised Me refined as rotating group:
 C29(H29A,H29B,H29C), C61(H61A,H61B,H61C), C69(H69A,H69B,H69C), C4(H4A,H4B,
 H4C), C19(H19A,H19B,H19C), C36(H36A,H36B,H36C), C37(H37A,H37B,H37C)
;
_atom_sites_solution_hydrogens     mixed
_atom_sites_solution_primary       dual
_atom_sites_solution_secondary     ?
loop_
  _atom_site_label
  _atom_site_type_symbol
  _atom_site_fract_x
  _atom_site_fract_y
  _atom_site_fract_z
  _atom_site_U_iso_or_equiv
  _atom_site_adp_type
  _atom_site_occupancy
  _atom_site_site_symmetry_order
  _atom_site_calc_flag
  _atom_site_refinement_flags_posn
  _atom_site_refinement_flags_adp
  _atom_site_refinement_flags_occupancy
  _atom_site_disorder_assembly
  _atom_site_disorder_group
 Pt1 Pt 0.86611(4) 0.79591(2) 0.26233(2) 0.01155(17) Uani 1 1 d . . . . .
 N1 N 0.802(2) 0.9472(12) 0.2147(9) 0.0144(15) Uani 1 1 d . U . . .
 N2 N 0.937(3) 0.8166(14) 0.1468(11) 0.0138(15) Uani 1 1 d . U . . .
 N3 N 0.993(2) 0.6468(13) 0.1536(10) 0.0166(16) Uani 1 1 d . U . . .
 N5 N 0.726(2) 0.7845(11) 0.4287(10) 0.0141(15) Uani 1 1 d . U . . .
 C1 C 0.786(3) 0.7859(16) 0.3660(12) 0.0143(16) Uani 1 1 d . U . . .
 C2 C 0.6845(14) 1.2802(7) 0.2251(6) 0.0210(19) Uani 1 1 d D U . . .
 C17 C 0.8953(14) 1.2755(8) 0.2154(6) 0.022(2) Uani 1 1 d D U . . .
 H17A H 0.948321 1.266551 0.265152 0.033 Uiso 1 1 d R U . . .
 H17B H 0.931631 1.336251 0.177772 0.033 Uiso 1 1 d DR U . . .
 H17C H 0.938321 1.220991 0.197432 0.033 Uiso 1 1 d R U . . .
 C20 C 0.9826(15) 0.5978(7) 0.2397(5) 0.0149(17) Uani 1 1 d G U . . .
 C22 C 0.9458(17) 0.6474(6) 0.2943(7) 0.0149(17) Uani 1 1 d G U . . .
 C24 C 0.9516(18) 0.5951(8) 0.3743(6) 0.0171(18) Uani 1 1 d G U . . .
 H24 H 0.926398 0.628949 0.411583 0.021 Uiso 1 1 calc R U . . .
 C26 C 0.9941(15) 0.4931(8) 0.3997(5) 0.019(2) Uani 1 1 d G U . . .
 H26 H 0.998084 0.457370 0.454399 0.023 Uiso 1 1 calc R U . . .
 C28 C 1.0309(14) 0.4436(6) 0.3452(6) 0.022(2) Uani 1 1 d G U . . .
 H28 H 1.060051 0.373912 0.362556 0.026 Uiso 1 1 calc R U . . .
 C30 C 1.0252(13) 0.4959(7) 0.2652(5) 0.0206(18) Uani 1 1 d G U . . .
 H30 H 1.050334 0.462033 0.227896 0.025 Uiso 1 1 calc R U . . .
 C25 C 0.993(3) 0.7447(15) 0.1139(12) 0.0159(17) Uani 1 1 d . U . . .
 C29 C 0.577(3) 0.9661(12) 0.4540(11) 0.021(3) Uani 1 1 d . U . . .
 H29A H 0.522479 0.955539 0.409171 0.031 Uiso 1 1 calc R U . . .
 H29B H 0.697711 0.993480 0.437668 0.031 Uiso 1 1 calc R U . . .
 H29C H 0.495310 1.012514 0.472548 0.031 Uiso 1 1 calc R U . . .
 C33 C 0.7335(17) 1.2645(9) 0.1027(7) 0.032(2) Uani 1 1 d D U . . .
 H33A H 0.840675 1.301281 0.081009 0.039 Uiso 1 1 d DR U . . .
 H33B H 0.655865 1.266421 0.060039 0.039 Uiso 1 1 d R U . . .
 C40 C 0.7959(18) 1.0866(11) 0.0947(8) 0.0182(18) Uani 1 1 d . U . . .
 H40 H 0.816873 1.111077 0.039364 0.022 Uiso 1 1 calc R U . . .
 C42 C 0.8492(13) 0.5739(9) 0.0701(7) 0.0194(19) Uani 1 1 d G U . . .
 H42 H 0.735044 0.606510 0.079852 0.023 Uiso 1 1 calc R U . . .
 C44 C 0.8567(12) 0.5168(9) 0.0205(7) 0.021(2) Uani 1 1 d G U . . .
 H44 H 0.747700 0.510365 -0.003573 0.025 Uiso 1 1 calc R U . . .
 C46 C 1.0238(14) 0.4690(8) 0.0063(6) 0.019(2) Uani 1 1 d G U . . .
 H46 H 1.028925 0.430004 -0.027594 0.023 Uiso 1 1 calc R U . . .
 C48 C 1.1833(12) 0.4784(9) 0.0416(7) 0.021(2) Uani 1 1 d G U . . .
 H48 H 1.297494 0.445788 0.031809 0.025 Uiso 1 1 calc R U . . .
 C50 C 1.1758(14) 0.5355(10) 0.0911(7) 0.019(2) Uani 1 1 d G U . . .
 H50 H 1.284843 0.541934 0.115233 0.023 Uiso 1 1 calc R U . . .
 C52 C 1.0088(17) 0.5833(9) 0.1054(7) 0.0157(18) Uani 1 1 d G U . . .
 C47 C 0.6862(19) 1.1083(11) 0.2153(9) 0.0191(19) Uani 1 1 d D U . . .
 C51 C 0.6676(17) 0.7817(7) 0.5048(4) 0.0148(18) Uani 1 1 d G U . . .
 C13 C 0.6034(17) 0.8687(5) 0.5193(5) 0.0166(17) Uani 1 1 d G U . . .
 C53 C 0.5476(15) 0.8662(5) 0.5951(5) 0.0179(18) Uani 1 1 d G U . . .
 H53 H 0.503702 0.925633 0.605023 0.022 Uiso 1 1 calc R U . . .
 C27 C 0.5560(15) 0.7766(6) 0.6563(4) 0.0181(18) Uani 1 1 d G U . . .
 H27 H 0.517838 0.774835 0.708089 0.022 Uiso 1 1 calc R U . . .
 C55 C 0.6202(15) 0.6896(5) 0.6418(5) 0.0187(19) Uani 1 1 d G U . . .
 H55 H 0.625952 0.628346 0.683635 0.022 Uiso 1 1 calc R U . . .
 C7 C 0.6760(16) 0.6921(5) 0.5660(6) 0.0147(18) Uani 1 1 d G U . . .
 C56 C 0.918(3) 0.9171(14) 0.0987(11) 0.0157(18) Uani 1 1 d . U . . .
 C57 C 0.968(2) 0.9439(14) 0.0201(10) 0.017(2) Uani 1 1 d . U . . .
 H57 H 0.952484 1.011110 -0.012511 0.021 Uiso 1 1 calc R U . . .
 C58 C 0.728(2) 1.0106(14) 0.2531(11) 0.0170(17) Uani 1 1 d . U . . .
 H58 H 0.705805 0.985179 0.308312 0.020 Uiso 1 1 calc R U . . .
 C60 C 1.047(3) 0.7744(15) 0.0323(11) 0.0171(19) Uani 1 1 d . U . . .
 H60 H 1.084807 0.725613 0.008234 0.021 Uiso 1 1 calc R U . . .
 C61 C 0.744(3) 0.5878(17) 0.5486(13) 0.023(3) Uani 1 1 d . U . . .
 H61A H 0.873134 0.589452 0.530022 0.035 Uiso 1 1 calc R U . . .
 H61B H 0.666265 0.580318 0.508394 0.035 Uiso 1 1 calc R U . . .
 H61C H 0.731432 0.531781 0.597172 0.035 Uiso 1 1 calc R U . . .
 C62 C 1.043(3) 0.8711(15) -0.0106(13) 0.018(2) Uani 1 1 d . U . . .
 H62 H 1.092352 0.889855 -0.062997 0.022 Uiso 1 1 calc R U . . .
 C63 C 0.5923(15) 1.1799(7) 0.2569(7) 0.0206(19) Uani 1 1 d D U . . .
 H63 H 0.567060 1.152522 0.314862 0.025 Uiso 1 1 calc R U . . .
 C65 C 0.5726(14) 1.3042(8) 0.1503(6) 0.024(2) Uani 1 1 d D U . . .
 H65 H 0.528501 1.375496 0.126196 0.028 Uiso 1 1 calc R U . . .
 C66 C 0.846(3) 0.9836(14) 0.1380(12) 0.0166(17) Uani 1 1 d . U . . .
 C67 C 0.4298(15) 1.2381(8) 0.2047(7) 0.0222(19) Uani 1 1 d D U . . .
 H67A H 0.366787 1.198334 0.179553 0.027 Uiso 1 1 calc R U . . .
 H67B H 0.339467 1.273832 0.231149 0.027 Uiso 1 1 calc R U . . .
 C68 C 0.7180(18) 1.1489(9) 0.1342(8) 0.0190(19) Uani 1 1 d D U . . .
 C69 C 0.6276(17) 1.3472(8) 0.2752(7) 0.025(2) Uani 1 1 d D U . . .
 H69A H 0.492379 1.356508 0.278477 0.038 Uiso 1 1 calc R U . . .
 H69B H 0.678743 1.411605 0.250995 0.038 Uiso 1 1 calc R U . . .
 H69C H 0.675513 1.316090 0.328199 0.038 Uiso 1 1 calc R U . . .
 Pt2 Pt 0.18152(4) 0.74393(2) 0.52149(2) 0.01146(16) Uani 1 1 d . . . . .
 N4 N 0.317(2) 0.7630(12) 0.3518(10) 0.0158(16) Uani 1 1 d . U . . .
 N6 N 0.063(2) 0.8925(12) 0.6274(10) 0.0166(16) Uani 1 1 d . U . . .
 N7 N 0.238(2) 0.5905(12) 0.5647(10) 0.0164(15) Uani 1 1 d . U . . .
 N8 N 0.113(3) 0.7224(14) 0.6351(11) 0.0156(16) Uani 1 1 d . U . . .
 C3 C -0.009(3) 0.6644(15) 0.7923(13) 0.019(2) Uani 1 1 d . U . . .
 H3 H -0.049098 0.645728 0.846016 0.023 Uiso 1 1 calc R U . . .
 C4 C 0.297(3) 0.9511(17) 0.2308(13) 0.022(3) Uani 1 1 d . U . . .
 H4A H 0.161720 0.957332 0.230977 0.034 Uiso 1 1 calc R U . . .
 H4B H 0.345009 1.008345 0.190005 0.034 Uiso 1 1 calc R U . . .
 H4C H 0.339241 0.948593 0.282266 0.034 Uiso 1 1 calc R U . . .
 C5 C 0.0389(17) 0.9552(9) 0.6775(7) 0.0187(18) Uani 1 1 d G U . . .
 C41 C 0.1865(13) 0.9644(9) 0.7198(7) 0.0179(19) Uani 1 1 d G U . . .
 H41 H 0.304717 0.932758 0.714018 0.022 Uiso 1 1 calc R U . . .
 C21 C 0.1611(12) 1.0200(9) 0.7705(6) 0.020(2) Uani 1 1 d G U . . .
 H21 H 0.261983 1.026381 0.799397 0.024 Uiso 1 1 calc R U . . .
 C43 C -0.0119(14) 1.0664(9) 0.7789(6) 0.022(2) Uani 1 1 d G U . . .
 H43 H -0.029205 1.104391 0.813549 0.026 Uiso 1 1 calc R U . . .
 C11 C -0.1594(12) 1.0571(9) 0.7366(7) 0.023(2) Uani 1 1 d G U . . .
 H11 H -0.277660 1.088779 0.742324 0.027 Uiso 1 1 calc R U . . .
 C45 C -0.1341(15) 1.0015(10) 0.6859(7) 0.019(2) Uani 1 1 d G U . . .
 H45 H -0.234930 0.995159 0.656945 0.023 Uiso 1 1 calc R U . . .
 C6 C 0.0929(18) 0.9472(8) 0.4106(6) 0.0169(18) Uani 1 1 d G U . . .
 H6 H 0.101604 0.914406 0.372258 0.020 Uiso 1 1 calc R U . . .
 C8 C 0.0731(16) 1.0501(8) 0.3871(5) 0.020(2) Uani 1 1 d G U . . .
 H8 H 0.068311 1.087652 0.332832 0.024 Uiso 1 1 calc R U . . .
 C10 C 0.0604(13) 1.0982(6) 0.4432(6) 0.0190(19) Uani 1 1 d G U . . .
 H10 H 0.046839 1.168512 0.427184 0.023 Uiso 1 1 calc R U . . .
 C12 C 0.0674(13) 1.0433(7) 0.5227(5) 0.0188(18) Uani 1 1 d G U . . .
 H12 H 0.058660 1.076125 0.560961 0.023 Uiso 1 1 calc R U . . .
 C14 C 0.0872(16) 0.9404(7) 0.5461(5) 0.0184(17) Uani 1 1 d G U . . .
 C16 C 0.0999(18) 0.8924(6) 0.4900(7) 0.0165(17) Uani 1 1 d G U . . .
 C9 C 0.2086(19) 0.4491(11) 0.6785(9) 0.0211(19) Uani 1 1 d . U . . .
 H9 H 0.167844 0.422885 0.731806 0.025 Uiso 1 1 calc R U . . .
 C15 C 0.2796(18) 0.3840(9) 0.6399(8) 0.022(2) Uani 1 1 d D U . . .
 C18 C 0.361(2) 0.8666(9) 0.2159(8) 0.0156(17) Uani 1 1 d . U . . .
 C19 C 0.6394(17) 0.2220(8) 0.5142(7) 0.028(2) Uani 1 1 d D U . . .
 H19A H 0.699731 0.160652 0.549251 0.042 Uiso 1 1 calc R U . . .
 H19B H 0.732852 0.261533 0.479578 0.042 Uiso 1 1 calc R U . . .
 H19C H 0.550266 0.205668 0.482265 0.042 Uiso 1 1 calc R U . . .
 C23 C -0.013(3) 0.7617(15) 0.7475(12) 0.0183(19) Uani 1 1 d . U . . .
 H23 H -0.064300 0.810911 0.769242 0.022 Uiso 1 1 calc R U . . .
 C32 C 0.375(2) 0.7724(9) 0.2719(7) 0.0141(17) Uani 1 1 d . U . . .
 C34 C 0.056(3) 0.7904(15) 0.6699(13) 0.0162(17) Uani 1 1 d . U . . .
 C35 C 0.3786(15) 0.2303(8) 0.6149(6) 0.0224(19) Uani 1 1 d D U . . .
 H35 H 0.396975 0.156301 0.634998 0.027 Uiso 1 1 calc R U . . .
 C36 C 0.459(3) 0.5856(13) 0.3214(11) 0.021(3) Uani 1 1 d . U . . .
 H36A H 0.337747 0.571698 0.347661 0.031 Uiso 1 1 calc R U . . .
 H36B H 0.548265 0.586887 0.359763 0.031 Uiso 1 1 calc R U . . .
 H36C H 0.500789 0.533775 0.298375 0.031 Uiso 1 1 calc R U . . .
 C37 C 0.6845(16) 0.3181(8) 0.6014(7) 0.024(2) Uani 1 1 d D U . . .
 H37A H 0.678833 0.284509 0.658412 0.036 Uiso 1 1 calc R U . . .
 H37B H 0.660648 0.389704 0.590395 0.036 Uiso 1 1 calc R U . . .
 H37C H 0.807531 0.303917 0.580470 0.036 Uiso 1 1 calc R U . . .
 C38 C 0.4720(19) 0.7850(9) 0.1204(7) 0.0192(18) Uani 1 1 d . U . . .
 H38 H 0.501658 0.788995 0.067434 0.023 Uiso 1 1 calc R U . . .
 C39 C 0.4871(18) 0.6947(9) 0.1799(7) 0.0173(16) Uani 1 1 d . U . . .
 H39 H 0.529339 0.637299 0.166608 0.021 Uiso 1 1 calc R U . . .
 C49 C 0.114(3) 0.6256(14) 0.6807(11) 0.0173(18) Uani 1 1 d . U . . .
 C54 C 0.055(2) 0.5924(14) 0.7580(11) 0.018(2) Uani 1 1 d . U . . .
 H54 H 0.057280 0.523621 0.786822 0.022 Uiso 1 1 calc R U . . .
 C59 C 0.265(3) 0.7570(16) 0.4128(12) 0.0141(15) Uani 1 1 d . U . . .
 C64 C 0.4124(19) 0.8706(9) 0.1392(8) 0.0184(17) Uani 1 1 d . U . . .
 H64 H 0.406942 0.932981 0.098676 0.022 Uiso 1 1 calc R U . . .
 C70 C 0.3287(19) 0.4271(10) 0.5580(8) 0.018(2) Uani 1 1 d D U . . .
 C71 C 0.3908(14) 0.3556(7) 0.5152(7) 0.021(2) Uani 1 1 d D U . . .
 H71 H 0.416578 0.384558 0.457328 0.025 Uiso 1 1 calc R U . . .
 C72 C 0.302(2) 0.5291(14) 0.5251(11) 0.0169(17) Uani 1 1 d . U . . .
 H72 H 0.330631 0.557511 0.470598 0.020 Uiso 1 1 calc R U . . .
 C73 C 0.5391(14) 0.2808(7) 0.5627(6) 0.0230(19) Uani 1 1 d D U . . .
 C74 C 0.195(3) 0.5486(13) 0.6433(12) 0.0171(17) Uani 1 1 d . U . . .
 C75 C 0.2633(18) 0.2713(8) 0.5413(6) 0.024(2) Uani 1 1 d D U . . .
 H75A H 0.271719 0.228754 0.507382 0.029 Uiso 1 1 calc R U . . .
 H75B H 0.133094 0.292106 0.551375 0.029 Uiso 1 1 calc R U . . .
 C76 C 0.444(2) 0.6841(9) 0.2577(7) 0.0184(17) Uani 1 1 d . U . . .
 C77 C 0.3790(19) 0.2817(9) 0.6816(7) 0.032(2) Uani 1 1 d D U . . .
 H77A H 0.254121 0.261232 0.685684 0.039 Uiso 1 1 d R U . . .
 H77B H 0.440311 0.250692 0.731144 0.039 Uiso 1 1 d R U . . .
 S1 S 0.5973(7) -0.1770(4) 0.8802(3) 0.0264(11) Uani 1 1 d D U . . .
 F1 F 0.5310(18) -0.3496(9) 0.8646(8) 0.038(3) Uani 1 1 d D U . . .
 F2 F 0.4661(18) -0.3391(10) 0.9785(6) 0.038(3) Uani 1 1 d D U . . .
 F3 F 0.2847(14) -0.2618(9) 0.8821(7) 0.033(3) Uani 1 1 d D U . . .
 O1 O 0.7774(17) -0.2211(10) 0.9038(9) 0.032(3) Uani 1 1 d D U . . .
 O2 O 0.498(2) -0.1265(10) 0.9292(8) 0.032(3) Uani 1 1 d D U . . .
 O3 O 0.577(2) -0.1324(10) 0.7963(7) 0.024(3) Uani 1 1 d D U . . .
 C31 C 0.460(2) -0.2853(12) 0.9013(8) 0.020(4) Uani 1 1 d D U . . .

loop_
  _atom_site_aniso_label
  _atom_site_aniso_U_11
  _atom_site_aniso_U_22
  _atom_site_aniso_U_33
  _atom_site_aniso_U_23
  _atom_site_aniso_U_13
  _atom_site_aniso_U_12
 Pt1 0.0122(4) 0.0122(4) 0.0105(4) -0.0038(3) -0.0003(3) -0.0020(3)
 N1 0.017(3) 0.016(2) 0.014(3) -0.008(2) -0.003(2) -0.002(2)
 N2 0.014(3) 0.017(3) 0.013(3) -0.007(2) -0.002(2) -0.002(2)
 N3 0.020(3) 0.017(3) 0.014(3) -0.007(3) 0.002(3) -0.001(3)
 N5 0.015(3) 0.016(3) 0.015(3) -0.008(2) -0.003(2) -0.004(2)
 C1 0.015(3) 0.013(3) 0.016(3) -0.007(2) -0.001(2) -0.002(2)
 C2 0.021(4) 0.017(4) 0.024(4) -0.007(3) 0.000(4) 0.004(3)
 C17 0.031(5) 0.016(5) 0.019(5) -0.006(4) -0.008(4) 0.003(4)
 C20 0.016(3) 0.016(3) 0.014(3) -0.006(3) -0.001(3) -0.002(3)
 C22 0.016(3) 0.016(3) 0.015(3) -0.007(3) -0.002(3) -0.002(3)
 C24 0.017(3) 0.018(3) 0.017(3) -0.005(3) -0.004(3) -0.002(3)
 C26 0.020(4) 0.019(4) 0.016(4) -0.003(3) -0.005(3) -0.001(3)
 C28 0.027(4) 0.016(4) 0.021(4) -0.004(3) -0.004(3) 0.000(3)
 C30 0.026(3) 0.018(3) 0.019(3) -0.007(3) 0.000(3) 0.000(3)
 C25 0.018(3) 0.016(3) 0.014(3) -0.006(3) -0.002(3) -0.001(3)
 C29 0.024(5) 0.015(5) 0.021(5) -0.004(4) 0.001(4) -0.001(4)
 C33 0.034(4) 0.024(4) 0.030(4) -0.001(4) 0.014(4) 0.006(4)
 C40 0.021(3) 0.018(3) 0.018(3) -0.009(3) 0.000(3) -0.002(3)
 C42 0.022(3) 0.019(3) 0.017(3) -0.008(3) 0.001(3) -0.001(3)
 C44 0.024(4) 0.020(4) 0.017(4) -0.006(3) 0.002(4) -0.004(3)
 C46 0.028(4) 0.016(4) 0.016(4) -0.008(4) -0.001(4) -0.003(4)
 C48 0.025(4) 0.019(4) 0.018(4) -0.007(3) 0.000(4) 0.004(4)
 C50 0.023(4) 0.018(3) 0.017(3) -0.006(3) -0.001(3) 0.001(3)
 C52 0.021(3) 0.014(3) 0.014(3) -0.008(3) 0.001(3) -0.002(3)
 C47 0.022(3) 0.017(3) 0.018(3) -0.006(3) -0.001(3) 0.000(3)
 C51 0.014(3) 0.018(3) 0.013(3) -0.006(3) -0.002(3) -0.003(3)
 C13 0.016(3) 0.018(3) 0.016(3) -0.006(3) 0.000(3) -0.002(3)
 C53 0.018(3) 0.018(3) 0.017(3) -0.005(3) -0.001(3) -0.001(3)
 C27 0.020(3) 0.018(3) 0.017(3) -0.007(3) 0.001(3) 0.001(3)
 C55 0.020(3) 0.018(3) 0.018(3) -0.004(3) -0.001(3) -0.002(3)
 C7 0.016(3) 0.014(3) 0.016(3) -0.008(3) -0.001(3) -0.001(3)
 C56 0.017(3) 0.016(3) 0.015(3) -0.006(3) -0.002(3) -0.002(3)
 C57 0.021(4) 0.018(3) 0.015(3) -0.006(3) -0.001(3) -0.005(3)
 C58 0.018(3) 0.017(3) 0.016(3) -0.006(3) 0.000(3) -0.002(3)
 C60 0.021(3) 0.018(3) 0.015(3) -0.008(3) -0.001(3) -0.002(3)
 C61 0.026(5) 0.025(5) 0.018(5) -0.004(4) 0.000(4) -0.006(4)
 C62 0.022(4) 0.020(3) 0.015(3) -0.009(3) 0.001(3) -0.002(3)
 C63 0.024(4) 0.017(3) 0.021(3) -0.008(3) 0.003(3) -0.002(3)
 C65 0.023(4) 0.020(4) 0.024(4) -0.004(3) -0.003(4) 0.004(3)
 C66 0.019(3) 0.017(3) 0.015(3) -0.006(3) -0.003(3) -0.003(3)
 C67 0.023(4) 0.018(3) 0.024(4) -0.005(3) 0.000(3) 0.002(3)
 C68 0.024(3) 0.018(3) 0.017(3) -0.007(3) -0.002(3) -0.004(3)
 C69 0.031(6) 0.021(5) 0.027(5) -0.013(4) 0.000(5) 0.001(4)
 Pt2 0.0127(4) 0.0106(4) 0.0112(4) -0.0038(3) -0.0001(3) -0.0008(3)
 N4 0.017(3) 0.016(3) 0.015(3) -0.005(2) -0.002(2) -0.001(3)
 N6 0.021(3) 0.015(3) 0.016(3) -0.008(2) 0.003(3) -0.002(2)
 N7 0.018(3) 0.016(2) 0.016(2) -0.006(2) -0.002(2) -0.002(2)
 N8 0.018(3) 0.015(3) 0.015(3) -0.007(2) -0.001(2) 0.000(2)
 C3 0.023(4) 0.018(3) 0.017(3) -0.007(3) 0.001(3) -0.002(3)
 C4 0.021(5) 0.024(5) 0.019(5) 0.000(4) 0.000(4) -0.010(4)
 C5 0.023(3) 0.017(3) 0.016(3) -0.006(3) 0.004(3) -0.001(3)
 C41 0.022(3) 0.017(3) 0.017(3) -0.008(3) 0.004(3) -0.004(3)
 C21 0.026(4) 0.019(4) 0.017(4) -0.008(3) 0.001(4) -0.007(4)
 C43 0.029(4) 0.016(4) 0.019(4) -0.006(4) 0.006(4) 0.002(4)
 C11 0.027(4) 0.019(4) 0.020(4) -0.006(4) 0.003(4) 0.003(4)
 C45 0.024(4) 0.017(3) 0.016(3) -0.007(3) 0.001(3) 0.001(3)
 C6 0.018(3) 0.017(3) 0.017(3) -0.006(3) -0.001(3) -0.001(3)
 C8 0.022(4) 0.016(3) 0.018(3) -0.002(3) 0.002(3) -0.002(3)
 C10 0.021(3) 0.014(3) 0.022(3) -0.006(3) 0.002(3) 0.000(3)
 C12 0.023(3) 0.017(3) 0.018(3) -0.008(3) 0.003(3) -0.001(3)
 C14 0.021(3) 0.017(3) 0.016(3) -0.006(3) 0.000(3) -0.001(3)
 C16 0.017(3) 0.016(3) 0.016(3) -0.006(3) 0.000(3) -0.001(3)
 C9 0.025(3) 0.020(3) 0.017(3) -0.005(3) -0.001(3) 0.002(3)
 C15 0.026(4) 0.018(3) 0.020(3) -0.004(3) -0.003(3) 0.000(3)
 C18 0.016(3) 0.016(3) 0.017(3) -0.006(3) -0.001(3) -0.003(3)
 C19 0.034(6) 0.021(5) 0.023(5) -0.003(4) 0.005(4) 0.009(4)
 C23 0.022(3) 0.018(3) 0.017(3) -0.008(3) 0.002(3) 0.000(3)
 C32 0.013(3) 0.019(3) 0.012(3) -0.008(3) -0.002(3) -0.002(3)
 C34 0.020(3) 0.015(3) 0.015(3) -0.007(3) 0.001(3) -0.002(3)
 C35 0.025(4) 0.019(4) 0.022(4) -0.006(3) -0.001(3) 0.002(3)
 C36 0.027(5) 0.023(5) 0.015(5) -0.010(4) 0.001(4) 0.003(4)
 C37 0.025(5) 0.017(5) 0.027(5) -0.005(4) -0.005(4) 0.006(4)
 C38 0.020(3) 0.022(3) 0.015(3) -0.006(3) -0.001(3) -0.001(3)
 C39 0.019(3) 0.019(3) 0.015(3) -0.007(3) -0.002(3) -0.001(3)
 C49 0.020(3) 0.017(3) 0.016(3) -0.007(3) 0.000(3) 0.000(3)
 C54 0.022(4) 0.017(3) 0.016(3) -0.006(3) 0.000(3) -0.002(3)
 C59 0.016(3) 0.013(3) 0.016(3) -0.007(2) -0.001(2) -0.003(2)
 C64 0.019(3) 0.019(3) 0.017(3) -0.005(3) 0.000(3) -0.004(3)
 C70 0.022(4) 0.016(3) 0.017(3) -0.008(3) -0.003(3) 0.000(3)
 C71 0.024(4) 0.017(4) 0.021(4) -0.007(3) 0.000(3) 0.002(3)
 C72 0.019(3) 0.017(3) 0.016(3) -0.007(3) -0.001(3) 0.000(3)
 C73 0.028(4) 0.017(3) 0.024(4) -0.007(3) -0.002(3) 0.001(3)
 C74 0.020(3) 0.016(3) 0.016(3) -0.007(3) -0.001(3) -0.001(3)
 C75 0.030(4) 0.019(4) 0.025(4) -0.008(3) -0.001(4) -0.002(4)
 C76 0.016(3) 0.021(3) 0.017(3) -0.003(3) -0.001(3) -0.004(3)
 C77 0.033(4) 0.023(4) 0.031(4) 0.001(4) 0.005(4) 0.007(4)
 S1 0.030(2) 0.033(2) 0.019(2) -0.0119(17) 0.0003(16) 0.0001(17)
 F1 0.048(6) 0.030(5) 0.037(6) -0.013(4) 0.017(4) -0.013(4)
 F2 0.037(6) 0.050(6) 0.023(4) -0.004(4) 0.002(4) -0.008(5)
 F3 0.019(4) 0.047(6) 0.033(5) -0.011(4) -0.005(4) -0.005(4)
 O1 0.035(6) 0.037(6) 0.025(6) -0.012(5) 0.000(4) -0.006(4)
 O2 0.040(7) 0.036(6) 0.024(6) -0.018(5) 0.004(5) 0.000(5)
 O3 0.028(7) 0.032(6) 0.013(5) -0.007(4) -0.001(4) -0.004(5)
 C31 0.015(6) 0.036(7) 0.012(6) -0.010(5) -0.003(5) 0.004(5)

_geom_special_details
;
 All esds (except the esd in the dihedral angle between two l.s. planes)
 are estimated using the full covariance matrix.  The cell esds are taken
 into account individually in the estimation of esds in distances, angles
 and torsion angles; correlations between esds in cell parameters are only
 used when they are defined by crystal symmetry.  An approximate (isotropic)
 treatment of cell esds is used for estimating esds involving l.s. planes.
;
loop_
  _geom_bond_atom_site_label_1
  _geom_bond_atom_site_label_2
  _geom_bond_distance
  _geom_bond_site_symmetry_2
  _geom_bond_publ_flag
 Pt1 N1 2.072(16) . ?
 Pt1 N2 2.044(19) . ?
 Pt1 C1 1.89(2) . ?
 Pt1 C22 2.050(8) . ?
 N1 C58 1.37(3) . ?
 N1 C66 1.34(3) . ?
 N2 C25 1.37(3) . ?
 N2 C56 1.42(3) . ?
 N3 C20 1.479(19) . ?
 N3 C25 1.35(3) . ?
 N3 C52 1.443(19) . ?
 N5 C1 1.18(3) . ?
 N5 C51 1.402(19) . ?
 C2 C17 1.528(11) . ?
 C2 C63 1.559(11) . ?
 C2 C65 1.537(11) . ?
 C2 C69 1.535(10) . ?
 C17 H17A 0.9599 . ?
 C17 H17B 0.9600 . ?
 C17 H17C 0.9600 . ?
 C20 C22 1.3900 . ?
 C20 C30 1.3900 . ?
 C22 C24 1.3900 . ?
 C24 H24 0.9500 . ?
 C24 C26 1.3900 . ?
 C26 H26 0.9500 . ?
 C26 C28 1.3900 . ?
 C28 H28 0.9500 . ?
 C28 C30 1.3900 . ?
 C30 H30 0.9500 . ?
 C25 C60 1.43(3) . ?
 C29 H29A 0.9800 . ?
 C29 H29B 0.9800 . ?
 C29 H29C 0.9800 . ?
 C29 C13 1.506(17) . ?
 C33 H33A 0.9701 . ?
 C33 H33B 0.9700 . ?
 C33 C65 1.583(11) . ?
 C33 C68 1.577(11) . ?
 C40 H40 0.9500 . ?
 C40 C66 1.45(2) . ?
 C40 C68 1.38(2) . ?
 C42 H42 0.9500 . ?
 C42 C44 1.3900 . ?
 C42 C52 1.3900 . ?
 C44 H44 0.9500 . ?
 C44 C46 1.3900 . ?
 C46 H46 0.9500 . ?
 C46 C48 1.3900 . ?
 C48 H48 0.9500 . ?
 C48 C50 1.3900 . ?
 C50 H50 0.9500 . ?
 C50 C52 1.3900 . ?
 C47 C58 1.36(2) . ?
 C47 C63 1.546(11) . ?
 C47 C68 1.40(2) . ?
 C51 C13 1.3900 . ?
 C51 C7 1.3900 . ?
 C13 C53 1.3900 . ?
 C53 H53 0.9500 . ?
 C53 C27 1.3900 . ?
 C27 H27 0.9500 . ?
 C27 C55 1.3900 . ?
 C55 H55 0.9500 . ?
 C55 C7 1.3900 . ?
 C7 C61 1.65(2) . ?
 C56 C57 1.38(3) . ?
 C56 C66 1.41(3) . ?
 C57 H57 0.9500 . ?
 C57 C62 1.39(3) . ?
 C58 H58 0.9500 . ?
 C60 H60 0.9500 . ?
 C60 C62 1.34(3) . ?
 C61 H61A 0.9800 . ?
 C61 H61B 0.9800 . ?
 C61 H61C 0.9800 . ?
 C62 H62 0.9500 . ?
 C63 H63 1.0000 . ?
 C63 C67 1.550(11) . ?
 C65 H65 1.0000 . ?
 C65 C67 1.544(11) . ?
 C67 H67A 0.9900 . ?
 C67 H67B 0.9900 . ?
 C69 H69A 0.9800 . ?
 C69 H69B 0.9800 . ?
 C69 H69C 0.9800 . ?
 Pt2 N7 2.086(17) . ?
 Pt2 N8 2.007(19) . ?
 Pt2 C16 2.052(8) . ?
 Pt2 C59 1.97(2) . ?
 N4 C32 1.44(2) . ?
 N4 C59 1.12(3) . ?
 N6 C5 1.460(18) . ?
 N6 C14 1.407(19) . ?
 N6 C34 1.42(3) . ?
 N7 C72 1.34(3) . ?
 N7 C74 1.37(3) . ?
 N8 C34 1.34(3) . ?
 N8 C49 1.36(3) . ?
 C3 H3 0.9500 . ?
 C3 C23 1.36(3) . ?
 C3 C54 1.40(3) . ?
 C4 H4A 0.9800 . ?
 C4 H4B 0.9800 . ?
 C4 H4C 0.9800 . ?
 C4 C18 1.36(3) . ?
 C5 C41 1.3900 . ?
 C5 C45 1.3900 . ?
 C41 H41 0.9500 . ?
 C41 C21 1.3900 . ?
 C21 H21 0.9500 . ?
 C21 C43 1.3900 . ?
 C43 H43 0.9500 . ?
 C43 C11 1.3900 . ?
 C11 H11 0.9500 . ?
 C11 C45 1.3900 . ?
 C45 H45 0.9500 . ?
 C6 H6 0.9500 . ?
 C6 C8 1.3900 . ?
 C6 C16 1.3900 . ?
 C8 H8 0.9500 . ?
 C8 C10 1.3900 . ?
 C10 H10 0.9500 . ?
 C10 C12 1.3900 . ?
 C12 H12 0.9500 . ?
 C12 C14 1.3900 . ?
 C14 C16 1.3900 . ?
 C9 H9 0.9500 . ?
 C9 C15 1.38(2) . ?
 C9 C74 1.35(2) . ?
 C15 C70 1.44(2) . ?
 C15 C77 1.542(11) . ?
 C18 C32 1.395(15) . ?
 C18 C64 1.393(16) . ?
 C19 H19A 0.9800 . ?
 C19 H19B 0.9800 . ?
 C19 H19C 0.9800 . ?
 C19 C73 1.518(11) . ?
 C23 H23 0.9500 . ?
 C23 C34 1.40(3) . ?
 C32 C76 1.413(15) . ?
 C35 H35 1.0000 . ?
 C35 C73 1.532(11) . ?
 C35 C75 1.526(11) . ?
 C35 C77 1.602(11) . ?
 C36 H36A 0.9800 . ?
 C36 H36B 0.9800 . ?
 C36 H36C 0.9800 . ?
 C36 C76 1.50(2) . ?
 C37 H37A 0.9800 . ?
 C37 H37B 0.9800 . ?
 C37 H37C 0.9800 . ?
 C37 C73 1.522(11) . ?
 C38 H38 0.9500 . ?
 C38 C39 1.383(16) . ?
 C38 C64 1.401(17) . ?
 C39 H39 0.9500 . ?
 C39 C76 1.379(15) . ?
 C49 C54 1.37(3) . ?
 C49 C74 1.53(3) . ?
 C54 H54 0.9500 . ?
 C64 H64 0.9500 . ?
 C70 C71 1.496(11) . ?
 C70 C72 1.38(2) . ?
 C71 H71 1.0000 . ?
 C71 C73 1.528(11) . ?
 C71 C75 1.522(9) . ?
 C72 H72 0.9500 . ?
 C75 H75A 0.9900 . ?
 C75 H75B 0.9900 . ?
 C77 H77A 0.9700 . ?
 C77 H77B 0.9700 . ?
 S1 O1 1.424(11) . ?
 S1 O2 1.440(11) . ?
 S1 O3 1.445(10) . ?
 S1 C31 1.845(14) . ?
 F1 C31 1.351(14) . ?
 F2 C31 1.352(14) . ?
 F3 C31 1.320(13) . ?

loop_
  _geom_angle_atom_site_label_1
  _geom_angle_atom_site_label_2
  _geom_angle_atom_site_label_3
  _geom_angle
  _geom_angle_site_symmetry_1
  _geom_angle_site_symmetry_3
  _geom_angle_publ_flag
 N2 Pt1 N1 79.8(7) . . ?
 N2 Pt1 C22 92.2(6) . . ?
 C1 Pt1 N1 96.0(8) . . ?
 C1 Pt1 N2 175.2(9) . . ?
 C1 Pt1 C22 92.0(7) . . ?
 C22 Pt1 N1 171.9(6) . . ?
 C58 N1 Pt1 127.4(13) . . ?
 C66 N1 Pt1 113.5(13) . . ?
 C66 N1 C58 119.1(16) . . ?
 C25 N2 Pt1 126.8(14) . . ?
 C25 N2 C56 119.7(18) . . ?
 C56 N2 Pt1 113.4(14) . . ?
 C25 N3 C20 127.8(17) . . ?
 C25 N3 C52 115.2(16) . . ?
 C52 N3 C20 117.0(13) . . ?
 C1 N5 C51 176.4(18) . . ?
 N5 C1 Pt1 175.7(19) . . ?
 C17 C2 C63 117.5(9) . . ?
 C17 C2 C65 117.4(8) . . ?
 C17 C2 C69 107.5(9) . . ?
 C65 C2 C63 87.9(8) . . ?
 C69 C2 C63 111.6(9) . . ?
 C69 C2 C65 114.1(9) . . ?
 C2 C17 H17A 109.3 . . ?
 C2 C17 H17B 109.4 . . ?
 C2 C17 H17C 109.7 . . ?
 H17A C17 H17B 109.5 . . ?
 H17A C17 H17C 109.5 . . ?
 H17B C17 H17C 109.5 . . ?
 C22 C20 N3 124.5(10) . . ?
 C22 C20 C30 120.0 . . ?
 C30 C20 N3 115.4(10) . . ?
 C20 C22 Pt1 122.6(6) . . ?
 C24 C22 Pt1 117.3(6) . . ?
 C24 C22 C20 120.0 . . ?
 C22 C24 H24 120.0 . . ?
 C26 C24 C22 120.0 . . ?
 C26 C24 H24 120.0 . . ?
 C24 C26 H26 120.0 . . ?
 C24 C26 C28 120.0 . . ?
 C28 C26 H26 120.0 . . ?
 C26 C28 H28 120.0 . . ?
 C30 C28 C26 120.0 . . ?
 C30 C28 H28 120.0 . . ?
 C20 C30 H30 120.0 . . ?
 C28 C30 C20 120.0 . . ?
 C28 C30 H30 120.0 . . ?
 N2 C25 C60 118.5(18) . . ?
 N3 C25 N2 123.2(19) . . ?
 N3 C25 C60 118.2(19) . . ?
 H29A C29 H29B 109.5 . . ?
 H29A C29 H29C 109.5 . . ?
 H29B C29 H29C 109.5 . . ?
 C13 C29 H29A 109.5 . . ?
 C13 C29 H29B 109.5 . . ?
 C13 C29 H29C 109.5 . . ?
 H33A C33 H33B 109.1 . . ?
 C65 C33 H33A 122.3 . . ?
 C65 C33 H33B 94.8 . . ?
 C68 C33 H33A 129.2 . . ?
 C68 C33 H33B 87.2 . . ?
 C68 C33 C65 102.9(10) . . ?
 C66 C40 H40 120.2 . . ?
 C68 C40 H40 120.2 . . ?
 C68 C40 C66 119.7(14) . . ?
 C44 C42 H42 120.0 . . ?
 C44 C42 C52 120.0 . . ?
 C52 C42 H42 120.0 . . ?
 C42 C44 H44 120.0 . . ?
 C42 C44 C46 120.0 . . ?
 C46 C44 H44 120.0 . . ?
 C44 C46 H46 120.0 . . ?
 C48 C46 C44 120.0 . . ?
 C48 C46 H46 120.0 . . ?
 C46 C48 H48 120.0 . . ?
 C50 C48 C46 120.0 . . ?
 C50 C48 H48 120.0 . . ?
 C48 C50 H50 120.0 . . ?
 C48 C50 C52 120.0 . . ?
 C52 C50 H50 120.0 . . ?
 C42 C52 N3 117.2(10) . . ?
 C50 C52 N3 122.8(10) . . ?
 C50 C52 C42 120.0 . . ?
 C58 C47 C63 123.2(14) . . ?
 C58 C47 C68 120.7(13) . . ?
 C68 C47 C63 116.1(12) . . ?
 C13 C51 N5 120.0(8) . . ?
 C13 C51 C7 120.0 . . ?
 C7 C51 N5 120.0(8) . . ?
 C51 C13 C29 121.8(10) . . ?
 C53 C13 C29 118.0(10) . . ?
 C53 C13 C51 120.0 . . ?
 C13 C53 H53 120.0 . . ?
 C27 C53 C13 120.0 . . ?
 C27 C53 H53 120.0 . . ?
 C53 C27 H27 120.0 . . ?
 C55 C27 C53 120.0 . . ?
 C55 C27 H27 120.0 . . ?
 C27 C55 H55 120.0 . . ?
 C27 C55 C7 120.0 . . ?
 C7 C55 H55 120.0 . . ?
 C51 C7 C61 120.3(9) . . ?
 C55 C7 C51 120.0 . . ?
 C55 C7 C61 119.7(9) . . ?
 C57 C56 N2 120.5(19) . . ?
 C57 C56 C66 124.9(18) . . ?
 C66 C56 N2 114.7(18) . . ?
 C56 C57 H57 120.5 . . ?
 C56 C57 C62 118.9(18) . . ?
 C62 C57 H57 120.5 . . ?
 N1 C58 H58 118.8 . . ?
 C47 C58 N1 122.4(16) . . ?
 C47 C58 H58 118.8 . . ?
 C25 C60 H60 119.8 . . ?
 C62 C60 C25 120.5(19) . . ?
 C62 C60 H60 119.8 . . ?
 C7 C61 H61A 109.5 . . ?
 C7 C61 H61B 109.5 . . ?
 C7 C61 H61C 109.5 . . ?
 H61A C61 H61B 109.5 . . ?
 H61A C61 H61C 109.5 . . ?
 H61B C61 H61C 109.5 . . ?
 C57 C62 H62 119.4 . . ?
 C60 C62 C57 121.2(19) . . ?
 C60 C62 H62 119.4 . . ?
 C2 C63 H63 117.6 . . ?
 C47 C63 C2 108.6(10) . . ?
 C47 C63 H63 117.6 . . ?
 C47 C63 C67 106.2(10) . . ?
 C67 C63 C2 84.2(8) . . ?
 C67 C63 H63 117.6 . . ?
 C2 C65 C33 94.5(8) . . ?
 C2 C65 H65 115.3 . . ?
 C2 C65 C67 85.1(8) . . ?
 C33 C65 H65 115.3 . . ?
 C67 C65 C33 123.8(10) . . ?
 C67 C65 H65 115.3 . . ?
 N1 C66 C40 120.1(18) . . ?
 N1 C66 C56 118.5(17) . . ?
 C56 C66 C40 120.9(17) . . ?
 C63 C67 H67A 114.0 . . ?
 C63 C67 H67B 114.0 . . ?
 C65 C67 C63 88.0(8) . . ?
 C65 C67 H67A 114.0 . . ?
 C65 C67 H67B 114.0 . . ?
 H67A C67 H67B 111.2 . . ?
 C40 C68 C33 122.8(12) . . ?
 C40 C68 C47 117.7(12) . . ?
 C47 C68 C33 115.2(11) . . ?
 C2 C69 H69A 109.5 . . ?
 C2 C69 H69B 109.5 . . ?
 C2 C69 H69C 109.5 . . ?
 H69A C69 H69B 109.5 . . ?
 H69A C69 H69C 109.5 . . ?
 H69B C69 H69C 109.5 . . ?
 N8 Pt2 N7 81.4(7) . . ?
 N8 Pt2 C16 92.4(6) . . ?
 C16 Pt2 N7 172.7(6) . . ?
 C59 Pt2 N7 95.1(8) . . ?
 C59 Pt2 N8 175.5(10) . . ?
 C59 Pt2 C16 91.3(7) . . ?
 C59 N4 C32 176.9(19) . . ?
 C14 N6 C5 117.1(13) . . ?
 C14 N6 C34 129.7(16) . . ?
 C34 N6 C5 113.1(15) . . ?
 C72 N7 Pt2 128.4(13) . . ?
 C72 N7 C74 117.3(17) . . ?
 C74 N7 Pt2 114.3(13) . . ?
 C34 N8 Pt2 128.4(15) . . ?
 C34 N8 C49 117.0(19) . . ?
 C49 N8 Pt2 114.5(15) . . ?
 C23 C3 H3 120.6 . . ?
 C23 C3 C54 118.9(19) . . ?
 C54 C3 H3 120.6 . . ?
 H4A C4 H4B 109.5 . . ?
 H4A C4 H4C 109.5 . . ?
 H4B C4 H4C 109.5 . . ?
 C18 C4 H4A 109.5 . . ?
 C18 C4 H4B 109.5 . . ?
 C18 C4 H4C 109.5 . . ?
 C41 C5 N6 120.0(10) . . ?
 C41 C5 C45 120.0 . . ?
 C45 C5 N6 119.9(10) . . ?
 C5 C41 H41 120.0 . . ?
 C21 C41 C5 120.0 . . ?
 C21 C41 H41 120.0 . . ?
 C41 C21 H21 120.0 . . ?
 C41 C21 C43 120.0 . . ?
 C43 C21 H21 120.0 . . ?
 C21 C43 H43 120.0 . . ?
 C21 C43 C11 120.0 . . ?
 C11 C43 H43 120.0 . . ?
 C43 C11 H11 120.0 . . ?
 C45 C11 C43 120.0 . . ?
 C45 C11 H11 120.0 . . ?
 C5 C45 H45 120.0 . . ?
 C11 C45 C5 120.0 . . ?
 C11 C45 H45 120.0 . . ?
 C8 C6 H6 120.0 . . ?
 C8 C6 C16 120.0 . . ?
 C16 C6 H6 120.0 . . ?
 C6 C8 H8 120.0 . . ?
 C6 C8 C10 120.0 . . ?
 C10 C8 H8 120.0 . . ?
 C8 C10 H10 120.0 . . ?
 C12 C10 C8 120.0 . . ?
 C12 C10 H10 120.0 . . ?
 C10 C12 H12 120.0 . . ?
 C10 C12 C14 120.0 . . ?
 C14 C12 H12 120.0 . . ?
 C12 C14 N6 114.9(10) . . ?
 C16 C14 N6 124.3(10) . . ?
 C16 C14 C12 120.0 . . ?
 C6 C16 Pt2 118.7(6) . . ?
 C14 C16 Pt2 120.2(6) . . ?
 C14 C16 C6 120.0 . . ?
 C15 C9 H9 118.7 . . ?
 C74 C9 H9 118.7 . . ?
 C74 C9 C15 122.7(15) . . ?
 C9 C15 C70 116.3(11) . . ?
 C9 C15 C77 123.7(12) . . ?
 C70 C15 C77 115.3(12) . . ?
 C4 C18 C32 124.9(14) . . ?
 C4 C18 C64 119.6(14) . . ?
 C64 C18 C32 115.4(11) . . ?
 H19A C19 H19B 109.5 . . ?
 H19A C19 H19C 109.5 . . ?
 H19B C19 H19C 109.5 . . ?
 C73 C19 H19A 109.5 . . ?
 C73 C19 H19B 109.5 . . ?
 C73 C19 H19C 109.5 . . ?
 C3 C23 H23 119.5 . . ?
 C3 C23 C34 121(2) . . ?
 C34 C23 H23 119.5 . . ?
 C18 C32 N4 118.0(12) . . ?
 C18 C32 C76 125.6(10) . . ?
 C76 C32 N4 116.3(11) . . ?
 N8 C34 N6 120.0(19) . . ?
 N8 C34 C23 120.8(19) . . ?
 C23 C34 N6 119.2(19) . . ?
 C73 C35 H35 114.2 . . ?
 C73 C35 C77 98.7(9) . . ?
 C75 C35 H35 114.2 . . ?
 C75 C35 C73 86.0(8) . . ?
 C75 C35 C77 123.9(10) . . ?
 C77 C35 H35 114.2 . . ?
 H36A C36 H36B 109.5 . . ?
 H36A C36 H36C 109.5 . . ?
 H36B C36 H36C 109.5 . . ?
 C76 C36 H36A 109.5 . . ?
 C76 C36 H36B 109.5 . . ?
 C76 C36 H36C 109.5 . . ?
 H37A C37 H37B 109.5 . . ?
 H37A C37 H37C 109.5 . . ?
 H37B C37 H37C 109.5 . . ?
 C73 C37 H37A 109.5 . . ?
 C73 C37 H37B 109.5 . . ?
 C73 C37 H37C 109.5 . . ?
 C39 C38 H38 120.4 . . ?
 C39 C38 C64 119.2(10) . . ?
 C64 C38 H38 120.4 . . ?
 C38 C39 H39 118.5 . . ?
 C76 C39 C38 123.1(11) . . ?
 C76 C39 H39 118.5 . . ?
 N8 C49 C54 125(2) . . ?
 N8 C49 C74 117.0(18) . . ?
 C54 C49 C74 117.9(17) . . ?
 C3 C54 H54 121.5 . . ?
 C49 C54 C3 116.9(18) . . ?
 C49 C54 H54 121.5 . . ?
 N4 C59 Pt2 178(2) . . ?
 C18 C64 C38 121.7(11) . . ?
 C18 C64 H64 119.1 . . ?
 C38 C64 H64 119.1 . . ?
 C15 C70 C71 116.0(12) . . ?
 C72 C70 C15 117.6(13) . . ?
 C72 C70 C71 126.3(13) . . ?
 C70 C71 H71 116.7 . . ?
 C70 C71 C73 108.7(10) . . ?
 C70 C71 C75 107.7(10) . . ?
 C73 C71 H71 116.7 . . ?
 C75 C71 H71 116.7 . . ?
 C75 C71 C73 86.3(8) . . ?
 N7 C72 C70 124.6(17) . . ?
 N7 C72 H72 117.7 . . ?
 C70 C72 H72 117.7 . . ?
 C19 C73 C35 114.7(9) . . ?
 C19 C73 C37 107.8(9) . . ?
 C19 C73 C71 111.1(9) . . ?
 C37 C73 C35 117.6(9) . . ?
 C37 C73 C71 118.6(9) . . ?
 C71 C73 C35 86.0(8) . . ?
 N7 C74 C49 112.2(16) . . ?
 C9 C74 N7 121.3(18) . . ?
 C9 C74 C49 126.2(17) . . ?
 C35 C75 H75A 114.3 . . ?
 C35 C75 H75B 114.3 . . ?
 C71 C75 C35 86.4(8) . . ?
 C71 C75 H75A 114.3 . . ?
 C71 C75 H75B 114.3 . . ?
 H75A C75 H75B 111.4 . . ?
 C32 C76 C36 122.7(12) . . ?
 C39 C76 C32 114.8(10) . . ?
 C39 C76 C36 122.4(13) . . ?
 C15 C77 C35 101.0(10) . . ?
 C15 C77 H77A 81.9 . . ?
 C15 C77 H77B 135.8 . . ?
 C35 C77 H77A 76.9 . . ?
 C35 C77 H77B 123.0 . . ?
 H77A C77 H77B 110.1 . . ?
 O1 S1 O2 117.0(9) . . ?
 O1 S1 O3 115.1(9) . . ?
 O1 S1 C31 102.9(6) . . ?
 O2 S1 O3 116.6(9) . . ?
 O2 S1 C31 99.8(7) . . ?
 O3 S1 C31 101.3(6) . . ?
 F1 C31 S1 112.2(11) . . ?
 F1 C31 F2 103.8(13) . . ?
 F2 C31 S1 110.2(10) . . ?
 F3 C31 S1 113.6(11) . . ?
 F3 C31 F1 107.9(13) . . ?
 F3 C31 F2 108.7(13) . . ?

loop_
  _geom_torsion_atom_site_label_1
  _geom_torsion_atom_site_label_2
  _geom_torsion_atom_site_label_3
  _geom_torsion_atom_site_label_4
  _geom_torsion
  _geom_torsion_site_symmetry_1
  _geom_torsion_site_symmetry_2
  _geom_torsion_site_symmetry_3
  _geom_torsion_site_symmetry_4
  _geom_torsion_publ_flag
 Pt1 N1 C58 C47 -177.6(12) . . . . ?
 Pt1 N1 C66 C40 174.9(12) . . . . ?
 Pt1 N1 C66 C56 3(2) . . . . ?
 Pt1 N2 C25 N3 6(3) . . . . ?
 Pt1 N2 C25 C60 -176.8(14) . . . . ?
 Pt1 N2 C56 C57 176.9(13) . . . . ?
 Pt1 N2 C56 C66 -3(2) . . . . ?
 Pt1 C22 C24 C26 176.3(8) . . . . ?
 N2 C25 C60 C62 1(3) . . . . ?
 N2 C56 C57 C62 -1(2) . . . . ?
 N2 C56 C66 N1 0(3) . . . . ?
 N2 C56 C66 C40 -172.1(15) . . . . ?
 N3 C20 C22 Pt1 8.3(11) . . . . ?
 N3 C20 C22 C24 -175.7(12) . . . . ?
 N3 C20 C30 C28 176.0(11) . . . . ?
 N3 C25 C60 C62 177.5(18) . . . . ?
 N5 C51 C13 C29 5.9(14) . . . . ?
 N5 C51 C13 C53 -179.1(13) . . . . ?
 N5 C51 C7 C55 179.1(13) . . . . ?
 N5 C51 C7 C61 -3.6(15) . . . . ?
 C2 C63 C67 C65 28.4(8) . . . . ?
 C2 C65 C67 C63 -28.8(8) . . . . ?
 C17 C2 C63 C47 -43.3(13) . . . . ?
 C17 C2 C63 C67 -148.5(10) . . . . ?
 C17 C2 C65 C33 25.0(11) . . . . ?
 C17 C2 C65 C67 148.6(9) . . . . ?
 C20 N3 C25 N2 -17(3) . . . . ?
 C20 N3 C25 C60 165.8(16) . . . . ?
 C20 N3 C52 C42 101.6(13) . . . . ?
 C20 N3 C52 C50 -80.9(15) . . . . ?
 C20 C22 C24 C26 0.0 . . . . ?
 C22 C20 C30 C28 0.0 . . . . ?
 C22 C24 C26 C28 0.0 . . . . ?
 C24 C26 C28 C30 0.0 . . . . ?
 C26 C28 C30 C20 0.0 . . . . ?
 C30 C20 C22 Pt1 -176.1(8) . . . . ?
 C30 C20 C22 C24 0.0 . . . . ?
 C25 N2 C56 C57 -5(3) . . . . ?
 C25 N2 C56 C66 175.4(17) . . . . ?
 C25 N3 C20 C22 9(2) . . . . ?
 C25 N3 C20 C30 -166.4(16) . . . . ?
 C25 N3 C52 C42 -79.9(17) . . . . ?
 C25 N3 C52 C50 97.6(17) . . . . ?
 C25 C60 C62 C57 -7(3) . . . . ?
 C29 C13 C53 C27 175.2(13) . . . . ?
 C33 C65 C67 C63 63.4(12) . . . . ?
 C42 C44 C46 C48 0.0 . . . . ?
 C44 C42 C52 N3 177.6(13) . . . . ?
 C44 C42 C52 C50 0.0 . . . . ?
 C44 C46 C48 C50 0.0 . . . . ?
 C46 C48 C50 C52 0.0 . . . . ?
 C48 C50 C52 N3 -177.4(13) . . . . ?
 C48 C50 C52 C42 0.0 . . . . ?
 C52 N3 C20 C22 -172.3(10) . . . . ?
 C52 N3 C20 C30 11.9(17) . . . . ?
 C52 N3 C25 N2 164.3(17) . . . . ?
 C52 N3 C25 C60 -12(2) . . . . ?
 C52 C42 C44 C46 0.0 . . . . ?
 C47 C63 C67 C65 -79.4(10) . . . . ?
 C51 C13 C53 C27 0.0 . . . . ?
 C13 C51 C7 C55 0.0 . . . . ?
 C13 C51 C7 C61 177.4(13) . . . . ?
 C13 C53 C27 C55 0.0 . . . . ?
 C53 C27 C55 C7 0.0 . . . . ?
 C27 C55 C7 C51 0.0 . . . . ?
 C27 C55 C7 C61 -177.4(12) . . . . ?
 C7 C51 C13 C29 -175.0(13) . . . . ?
 C7 C51 C13 C53 0.0 . . . . ?
 C56 N2 C25 N3 -171.2(18) . . . . ?
 C56 N2 C25 C60 5(3) . . . . ?
 C56 C57 C62 C60 8(3) . . . . ?
 C57 C56 C66 N1 -179.9(17) . . . . ?
 C57 C56 C66 C40 8(3) . . . . ?
 C58 N1 C66 C40 -7(2) . . . . ?
 C58 N1 C66 C56 -178.4(17) . . . . ?
 C58 C47 C63 C2 139.3(14) . . . . ?
 C58 C47 C63 C67 -131.5(14) . . . . ?
 C58 C47 C68 C33 -158.6(14) . . . . ?
 C58 C47 C68 C40 -1(2) . . . . ?
 C63 C2 C65 C33 -95.0(8) . . . . ?
 C63 C2 C65 C67 28.6(8) . . . . ?
 C63 C47 C58 N1 176.4(14) . . . . ?
 C63 C47 C68 C33 24.5(16) . . . . ?
 C63 C47 C68 C40 -177.9(11) . . . . ?
 C65 C2 C63 C47 76.6(10) . . . . ?
 C65 C2 C63 C67 -28.5(8) . . . . ?
 C65 C33 C68 C40 161.7(11) . . . . ?
 C65 C33 C68 C47 -42.0(14) . . . . ?
 C66 N1 C58 C47 4(3) . . . . ?
 C66 C40 C68 C33 154.3(13) . . . . ?
 C66 C40 C68 C47 -1.5(19) . . . . ?
 C66 C56 C57 C62 177.9(18) . . . . ?
 C68 C33 C65 C2 80.5(10) . . . . ?
 C68 C33 C65 C67 -6.6(14) . . . . ?
 C68 C40 C66 N1 5(2) . . . . ?
 C68 C40 C66 C56 177.0(15) . . . . ?
 C68 C47 C58 N1 0(2) . . . . ?
 C68 C47 C63 C2 -43.9(14) . . . . ?
 C68 C47 C63 C67 45.4(14) . . . . ?
 C69 C2 C63 C47 -168.2(10) . . . . ?
 C69 C2 C63 C67 86.7(10) . . . . ?
 C69 C2 C65 C33 152.2(9) . . . . ?
 C69 C2 C65 C67 -84.2(10) . . . . ?
 Pt2 N7 C72 C70 -177.4(12) . . . . ?
 Pt2 N7 C74 C9 174.3(13) . . . . ?
 Pt2 N7 C74 C49 0.3(19) . . . . ?
 Pt2 N8 C34 N6 -9(3) . . . . ?
 Pt2 N8 C34 C23 170.1(15) . . . . ?
 Pt2 N8 C49 C54 -173.3(14) . . . . ?
 Pt2 N8 C49 C74 9(2) . . . . ?
 N4 C32 C76 C36 -0.4(19) . . . . ?
 N4 C32 C76 C39 176.4(14) . . . . ?
 N6 C5 C41 C21 -176.8(13) . . . . ?
 N6 C5 C45 C11 176.8(13) . . . . ?
 N6 C14 C16 Pt2 -23.1(11) . . . . ?
 N6 C14 C16 C6 169.4(12) . . . . ?
 N8 C49 C54 C3 -1(3) . . . . ?
 N8 C49 C74 N7 -6(2) . . . . ?
 N8 C49 C74 C9 -179.9(17) . . . . ?
 C3 C23 C34 N6 -174.9(18) . . . . ?
 C3 C23 C34 N8 6(3) . . . . ?
 C4 C18 C32 N4 0(2) . . . . ?
 C4 C18 C32 C76 -178.7(16) . . . . ?
 C4 C18 C64 C38 -177.5(16) . . . . ?
 C5 N6 C14 C12 -5.8(17) . . . . ?
 C5 N6 C14 C16 -175.6(10) . . . . ?
 C5 N6 C34 N8 -166.6(17) . . . . ?
 C5 N6 C34 C23 15(2) . . . . ?
 C5 C41 C21 C43 0.0 . . . . ?
 C41 C5 C45 C11 0.0 . . . . ?
 C41 C21 C43 C11 0.0 . . . . ?
 C21 C43 C11 C45 0.0 . . . . ?
 C43 C11 C45 C5 0.0 . . . . ?
 C45 C5 C41 C21 0.0 . . . . ?
 C6 C8 C10 C12 0.0 . . . . ?
 C8 C6 C16 Pt2 -167.7(8) . . . . ?
 C8 C6 C16 C14 0.0 . . . . ?
 C8 C10 C12 C14 0.0 . . . . ?
 C10 C12 C14 N6 -170.3(11) . . . . ?
 C10 C12 C14 C16 0.0 . . . . ?
 C12 C14 C16 Pt2 167.5(8) . . . . ?
 C12 C14 C16 C6 0.0 . . . . ?
 C14 N6 C5 C41 -101.4(14) . . . . ?
 C14 N6 C5 C45 81.8(15) . . . . ?
 C14 N6 C34 N8 14(3) . . . . ?
 C14 N6 C34 C23 -164.4(17) . . . . ?
 C16 C6 C8 C10 0.0 . . . . ?
 C9 C15 C70 C71 -175.2(11) . . . . ?
 C9 C15 C70 C72 0.2(19) . . . . ?
 C9 C15 C77 C35 165.2(12) . . . . ?
 C15 C9 C74 N7 5(3) . . . . ?
 C15 C9 C74 C49 178.3(15) . . . . ?
 C15 C70 C71 C73 -49.8(14) . . . . ?
 C15 C70 C71 C75 42.3(14) . . . . ?
 C15 C70 C72 N7 2(2) . . . . ?
 C18 C32 C76 C36 178.4(15) . . . . ?
 C18 C32 C76 C39 -4.9(16) . . . . ?
 C23 C3 C54 C49 2(3) . . . . ?
 C32 C18 C64 C38 0.6(16) . . . . ?
 C34 N6 C5 C41 79.3(16) . . . . ?
 C34 N6 C5 C45 -97.5(16) . . . . ?
 C34 N6 C14 C12 173.4(16) . . . . ?
 C34 N6 C14 C16 4(2) . . . . ?
 C34 N8 C49 C54 3(3) . . . . ?
 C34 N8 C49 C74 -174.5(17) . . . . ?
 C38 C39 C76 C32 2.6(16) . . . . ?
 C38 C39 C76 C36 179.3(15) . . . . ?
 C39 C38 C64 C18 -2.6(17) . . . . ?
 C49 N8 C34 N6 175.8(17) . . . . ?
 C49 N8 C34 C23 -6(3) . . . . ?
 C54 C3 C23 C34 -4(3) . . . . ?
 C54 C49 C74 N7 176.1(16) . . . . ?
 C54 C49 C74 C9 2(3) . . . . ?
 C64 C18 C32 N4 -178.0(14) . . . . ?
 C64 C18 C32 C76 3.3(16) . . . . ?
 C64 C38 C39 C76 0.9(17) . . . . ?
 C70 C15 C77 C35 -39.9(14) . . . . ?
 C70 C71 C73 C19 -166.6(10) . . . . ?
 C70 C71 C73 C35 78.5(10) . . . . ?
 C70 C71 C73 C37 -40.9(13) . . . . ?
 C70 C71 C75 C35 -79.4(10) . . . . ?
 C71 C70 C72 N7 176.8(15) . . . . ?
 C72 N7 C74 C9 -3(3) . . . . ?
 C72 N7 C74 C49 -177.0(16) . . . . ?
 C72 C70 C71 C73 135.2(14) . . . . ?
 C72 C70 C71 C75 -132.7(15) . . . . ?
 C73 C35 C75 C71 -29.0(8) . . . . ?
 C73 C35 C77 C15 78.4(10) . . . . ?
 C73 C71 C75 C35 29.1(8) . . . . ?
 C74 N7 C72 C70 -1(3) . . . . ?
 C74 C9 C15 C70 -4(2) . . . . ?
 C74 C9 C15 C77 150.9(15) . . . . ?
 C74 C49 C54 C3 176.6(16) . . . . ?
 C75 C35 C73 C19 -82.5(10) . . . . ?
 C75 C35 C73 C37 149.2(9) . . . . ?
 C75 C35 C73 C71 28.9(8) . . . . ?
 C75 C35 C77 C15 -12.7(14) . . . . ?
 C75 C71 C73 C19 86.0(10) . . . . ?
 C75 C71 C73 C35 -29.0(8) . . . . ?
 C75 C71 C73 C37 -148.4(10) . . . . ?
 C77 C15 C70 C71 28.0(16) . . . . ?
 C77 C15 C70 C72 -156.5(13) . . . . ?
 C77 C35 C73 C19 153.8(9) . . . . ?
 C77 C35 C73 C37 25.5(11) . . . . ?
 C77 C35 C73 C71 -94.8(9) . . . . ?
 C77 C35 C75 C71 68.8(12) . . . . ?
 O1 S1 C31 F1 -56.0(12) . . . . ?
 O1 S1 C31 F2 59.2(12) . . . . ?
 O1 S1 C31 F3 -178.6(14) . . . . ?
 O2 S1 C31 F1 -176.8(14) . . . . ?
 O2 S1 C31 F2 -61.7(12) . . . . ?
 O2 S1 C31 F3 60.5(12) . . . . ?
 O3 S1 C31 F1 63.3(12) . . . . ?
 O3 S1 C31 F2 178.4(14) . . . . ?
 O3 S1 C31 F3 -59.4(12) . . . . ?

_smtbx_masks_special_details       ?
loop_
  _smtbx_masks_void_nr
  _smtbx_masks_void_average_x
  _smtbx_masks_void_average_y
  _smtbx_masks_void_average_z
  _smtbx_masks_void_volume
  _smtbx_masks_void_count_electrons
  _smtbx_masks_void_content
 1 -0.374 0.268 -0.106 265.0 119.9 ?

_smtbx_masks_void_probe_radius     1.2
_smtbx_masks_void_truncation_radius  1.2
_shelx_res_file
;
TITL 1_a.res in P1
    1.res
    created by SHELXL-2019/2 at 12:22:13 on 25-Nov-2022
REM Old TITL 1 in P1
REM SHELXT solution in P1: R1 0.062, Rweak 0.017, Alpha 0.000
REM <I/s> 0.000 for 0 systematic absences, Orientation as input
REM Flack x = 0.418 ( 0.022 ) from 4957 Parsons' quotients
REM Formula found by SHELXT: C65 N22 O15 F8 P2 S Pt2
CELL 0.71073 7.2605 14.3218 18.004 70.891 86.709 84.755
ZERR 1 0.0002 0.0003 0.0003 0.002 0.002 0.002
LATT -1
SFAC C H F N O Pt S
UNIT 77 70 3 8 3 2 1
EQIV $1 1+X,+Y,+Z
DFIX 1.33 C31 F1 C31 F3 C31 F2
SIMU 0.01 0.02 5 $n $c
DFIX 2.1 0.01 H77b_$1 H37a_$1
SADI 0.04 C31 O1 C31 O3 C31 O2
DFIX 1.55 0.01 C2 C17
DFIX 2.1 0.01 H17b H33a
DFIX 1.55 0.01 C33 C65
DANG 2.57 C31 O2
DFIX 1.82 C31 S1
DFIX 1.55 0.01 C33 C68
DANG 2.58 C31 O1
DFIX 1.44 S1 O1 S1 O3 S1 O2
RIGU S1 > C31
SADI C31 F1 C31 F3 C31 F2
SADI 0.04 F1 F3 F3 F2 F2 F1
DANG 2.56 C31 O3
SADI 0.04 S1 F1 S1 F3 S1 F2
SIMU S1 > C31
SADI S1 O1 S1 O3 S1 O2
SADI 0.04 O1 O3 O3 O2 O1 O2
DFIX 1.55 0.01 C75 C71
DFIX 1.55 0.01 C2 C69
DFIX 1.55 0.01 C2 C65
DFIX 1.55 0.01 C67 C65
DFIX 1.55 0.01 C67 C63
DFIX 1.55 0.01 C63 C47
DFIX 1.55 0.01 C2 C63
DFIX 1.5 0.01 C73 C19
DFIX 1.5 0.01 C75 C35
DFIX 1.5 0.01 C73 C71
DFIX 1.5 0.01 C71 C75
DFIX 1.5 0.01 C15 C77
DFIX 1.5 0.01 C71 C70
DFIX 1.5 0.01 C73 C37
DFIX 1.5 0.01 C73 C35
DFIX 1.5 0.01 C35 C77

L.S. 99 0 0
PLAN  20
SIZE 0.2 0.18 0.16
TEMP -173.15(10)
CONF
FREE C67 C2
FREE C73 C75
FREE C65 C17
FREE C71 C35
FREE C2 C33
list 4
MORE -1
ABIN
BOND $H
fmap 2 53
acta
TWIN -1 0 0 0 -1 0 0 0 -1 2
OMIT -3 50
OMIT 0 0 2
OMIT -2 1 0
OMIT -1 -2 0
OMIT 0 1 -4
OMIT 1 2 -1
OMIT 0 -5 17
OMIT 0 -3 18
OMIT 5 4 14
REM <olex2.extras>
REM <HklSrc "%.\\1.hkl">
REM </olex2.extras>

WGHT    0.013800   11.928500
BASF   0.18525
FVAR       0.27857
PT1   6    0.866115    0.795909    0.262334    11.00000    0.01215    0.01223 =
         0.01052   -0.00375   -0.00029   -0.00199
N1    4    0.802479    0.947235    0.214686    11.00000    0.01669    0.01550 =
         0.01365   -0.00756   -0.00292   -0.00236
N2    4    0.937198    0.816630    0.146828    11.00000    0.01374    0.01667 =
         0.01293   -0.00688   -0.00216   -0.00191
N3    4    0.992783    0.646787    0.153618    11.00000    0.02010    0.01711 =
         0.01380   -0.00693    0.00152   -0.00144
N5    4    0.726443    0.784472    0.428656    11.00000    0.01509    0.01555 =
         0.01471   -0.00795   -0.00257   -0.00365
C1    1    0.785513    0.785895    0.365995    11.00000    0.01521    0.01339 =
         0.01590   -0.00651   -0.00105   -0.00177
C2    1    0.684527    1.280173    0.225075    11.00000    0.02084    0.01685 =
         0.02427   -0.00681    0.00003    0.00398
C17   1    0.895281    1.275501    0.215432    11.00000    0.03126    0.01553 =
         0.01948   -0.00615   -0.00815    0.00268
AFIX   3
H17A  2    0.948321    1.266551    0.265152    11.00000   -1.50000
H17B  2    0.931631    1.336251    0.177772    11.00000   -1.50000
H17C  2    0.938321    1.220991    0.197432    11.00000   -1.50000
AFIX  66
C20   1    0.982592    0.597839    0.239749    11.00000    0.01574    0.01617 =
         0.01364   -0.00569   -0.00078   -0.00241
C22   1    0.945783    0.647413    0.294306    11.00000    0.01565    0.01647 =
         0.01463   -0.00725   -0.00207   -0.00187
C24   1    0.951556    0.595067    0.374296    11.00000    0.01690    0.01777 =
         0.01694   -0.00519   -0.00402   -0.00188
AFIX  43
H24   2    0.926398    0.628949    0.411583    11.00000   -1.20000
AFIX  65
C26   1    0.994139    0.493146    0.399729    11.00000    0.02021    0.01938 =
         0.01638   -0.00292   -0.00490   -0.00068
AFIX  43
H26   2    0.998084    0.457370    0.454399    11.00000   -1.20000
AFIX  65
C28   1    1.030948    0.443570    0.345173    11.00000    0.02737    0.01648 =
         0.02095   -0.00407   -0.00391   -0.00038
AFIX  43
H28   2    1.060051    0.373912    0.362556    11.00000   -1.20000
AFIX  65
C30   1    1.025176    0.495915    0.265183    11.00000    0.02550    0.01764 =
         0.01891   -0.00673   -0.00018   -0.00031
AFIX  43
H30   2    1.050334    0.462033    0.227896    11.00000   -1.20000
AFIX   0
C25   1    0.993412    0.744681    0.113853    11.00000    0.01845    0.01584 =
         0.01422   -0.00595   -0.00151   -0.00142
C29   1    0.577465    0.966060    0.453977    11.00000    0.02395    0.01505 =
         0.02123   -0.00392    0.00099   -0.00066
AFIX 137
H29A  2    0.522479    0.955539    0.409171    11.00000   -1.50000
H29B  2    0.697711    0.993480    0.437668    11.00000   -1.50000
H29C  2    0.495310    1.012514    0.472548    11.00000   -1.50000
AFIX   0
C33   1    0.733485    1.264491    0.102689    11.00000    0.03432    0.02400 =
         0.02951   -0.00125    0.01402    0.00641
AFIX   3
H33A  2    0.840675    1.301281    0.081009    11.00000   -1.20000
H33B  2    0.655865    1.266421    0.060039    11.00000   -1.20000
AFIX   0
C40   1    0.795905    1.086578    0.094705    11.00000    0.02139    0.01808 =
         0.01786   -0.00944   -0.00034   -0.00162
AFIX  43
H40   2    0.816873    1.111077    0.039364    11.00000   -1.20000
AFIX  66
C42   1    0.849217    0.573885    0.070100    11.00000    0.02248    0.01937 =
         0.01730   -0.00775    0.00064   -0.00114
AFIX  43
H42   2    0.735044    0.606510    0.079852    11.00000   -1.20000
AFIX  65
C44   1    0.856735    0.516773    0.020544    11.00000    0.02445    0.01980 =
         0.01736   -0.00556    0.00170   -0.00412
AFIX  43
H44   2    0.747700    0.510365   -0.003573    11.00000   -1.20000
AFIX  65
C46   1    1.023788    0.469037    0.006275    11.00000    0.02785    0.01569 =
         0.01650   -0.00757   -0.00093   -0.00295
AFIX  43
H46   2    1.028925    0.430004   -0.027594    11.00000   -1.20000
AFIX  65
C48   1    1.183322    0.478414    0.041561    11.00000    0.02463    0.01879 =
         0.01831   -0.00682    0.00003    0.00418
AFIX  43
H48   2    1.297494    0.445788    0.031809    11.00000   -1.20000
AFIX  65
C50   1    1.175807    0.535526    0.091117    11.00000    0.02280    0.01814 =
         0.01699   -0.00591   -0.00132    0.00091
AFIX  43
H50   2    1.284843    0.541934    0.115233    11.00000   -1.20000
AFIX  65
C52   1    1.008756    0.583261    0.105387    11.00000    0.02115    0.01438 =
         0.01372   -0.00763    0.00119   -0.00222
AFIX   0
C47   1    0.686224    1.108328    0.215349    11.00000    0.02242    0.01712 =
         0.01796   -0.00633   -0.00110   -0.00049
AFIX  66
C51   1    0.667642    0.781704    0.504818    11.00000    0.01428    0.01827 =
         0.01307   -0.00584   -0.00165   -0.00308
C13   1    0.603420    0.868721    0.519345    11.00000    0.01632    0.01807 =
         0.01581   -0.00576   -0.00036   -0.00197
C53   1    0.547595    0.866161    0.595095    11.00000    0.01820    0.01777 =
         0.01692   -0.00451   -0.00100   -0.00059
AFIX  43
H53   2    0.503702    0.925633    0.605023    11.00000   -1.20000
AFIX  65
C27   1    0.555992    0.776585    0.656318    11.00000    0.02022    0.01829 =
         0.01652   -0.00725    0.00089    0.00060
AFIX  43
H27   2    0.517838    0.774835    0.708089    11.00000   -1.20000
AFIX  65
C55   1    0.620213    0.689568    0.641792    11.00000    0.01950    0.01781 =
         0.01778   -0.00422   -0.00116   -0.00162
AFIX  43
H55   2    0.625952    0.628346    0.683635    11.00000   -1.20000
AFIX  65
C7    1    0.676039    0.692126    0.566042    11.00000    0.01569    0.01436 =
         0.01649   -0.00847   -0.00069   -0.00061
AFIX   0
C56   1    0.917548    0.917126    0.098654    11.00000    0.01716    0.01605 =
         0.01514   -0.00632   -0.00175   -0.00180
C57   1    0.968266    0.943893    0.020142    11.00000    0.02090    0.01759 =
         0.01457   -0.00562   -0.00092   -0.00452
AFIX  43
H57   2    0.952484    1.011110   -0.012511    11.00000   -1.20000
AFIX   0
C58   1    0.728464    1.010591    0.253114    11.00000    0.01842    0.01720 =
         0.01603   -0.00605   -0.00019   -0.00178
AFIX  43
H58   2    0.705805    0.985179    0.308312    11.00000   -1.20000
AFIX   0
C60   1    1.046599    0.774433    0.032293    11.00000    0.02060    0.01750 =
         0.01542   -0.00812   -0.00070   -0.00191
AFIX  43
H60   2    1.084807    0.725613    0.008234    11.00000   -1.20000
AFIX   0
C61   1    0.743578    0.587824    0.548640    11.00000    0.02558    0.02518 =
         0.01770   -0.00434   -0.00035   -0.00628
AFIX 137
H61A  2    0.873134    0.589452    0.530022    11.00000   -1.50000
H61B  2    0.666265    0.580318    0.508394    11.00000   -1.50000
H61C  2    0.731432    0.531781    0.597172    11.00000   -1.50000
AFIX   0
C62   1    1.042941    0.871054   -0.010637    11.00000    0.02170    0.01984 =
         0.01544   -0.00866    0.00054   -0.00231
AFIX  43
H62   2    1.092352    0.889855   -0.062997    11.00000   -1.20000
AFIX   0
C63   1    0.592318    1.179925    0.256890    11.00000    0.02431    0.01726 =
         0.02081   -0.00770    0.00333   -0.00168
AFIX  13
H63   2    0.567060    1.152522    0.314862    11.00000   -1.20000
AFIX   0
C65   1    0.572582    1.304181    0.150317    11.00000    0.02326    0.01994 =
         0.02422   -0.00378   -0.00307    0.00400
AFIX  13
H65   2    0.528501    1.375496    0.126196    11.00000   -1.20000
AFIX   0
C66   1    0.845679    0.983564    0.137988    11.00000    0.01870    0.01716 =
         0.01511   -0.00573   -0.00273   -0.00349
C67   1    0.429803    1.238119    0.204733    11.00000    0.02287    0.01837 =
         0.02358   -0.00544   -0.00027    0.00245
AFIX  23
H67A  2    0.366787    1.198334    0.179553    11.00000   -1.20000
H67B  2    0.339467    1.273832    0.231149    11.00000   -1.20000
AFIX   0
C68   1    0.717988    1.148896    0.134171    11.00000    0.02375    0.01807 =
         0.01696   -0.00710   -0.00213   -0.00371
C69   1    0.627646    1.347151    0.275221    11.00000    0.03087    0.02064 =
         0.02727   -0.01348    0.00046    0.00148
AFIX 137
H69A  2    0.492379    1.356508    0.278477    11.00000   -1.50000
H69B  2    0.678743    1.411605    0.250995    11.00000   -1.50000
H69C  2    0.675513    1.316090    0.328199    11.00000   -1.50000
AFIX   0

PT2   6    0.181521    0.743927    0.521492    11.00000    0.01273    0.01056 =
         0.01123   -0.00380   -0.00014   -0.00076
N4    4    0.317363    0.763042    0.351804    11.00000    0.01652    0.01649 =
         0.01481   -0.00543   -0.00166   -0.00133
N6    4    0.063156    0.892536    0.627378    11.00000    0.02096    0.01471 =
         0.01627   -0.00800    0.00268   -0.00243
N7    4    0.237830    0.590523    0.564667    11.00000    0.01824    0.01624 =
         0.01574   -0.00605   -0.00237   -0.00211
N8    4    0.112833    0.722371    0.635126    11.00000    0.01821    0.01547 =
         0.01462   -0.00693   -0.00126   -0.00004
C3    1   -0.009203    0.664440    0.792327    11.00000    0.02349    0.01850 =
         0.01662   -0.00709    0.00104   -0.00193
AFIX  43
H3    2   -0.049098    0.645728    0.846016    11.00000   -1.20000
AFIX   0
C4    1    0.297274    0.951111    0.230825    11.00000    0.02129    0.02381 =
         0.01909   -0.00048    0.00007   -0.00985
AFIX 137
H4A   2    0.161720    0.957332    0.230977    11.00000   -1.50000
H4B   2    0.345009    1.008345    0.190005    11.00000   -1.50000
H4C   2    0.339241    0.948593    0.282266    11.00000   -1.50000
AFIX  66
C5    1    0.038913    0.955155    0.677455    11.00000    0.02268    0.01671 =
         0.01629   -0.00557    0.00367   -0.00085
C41   1    0.186499    0.964429    0.719764    11.00000    0.02169    0.01669 =
         0.01735   -0.00817    0.00351   -0.00372
AFIX  43
H41   2    0.304717    0.932758    0.714018    11.00000   -1.20000
AFIX  65
C21   1    0.161114    1.020043    0.770480    11.00000    0.02600    0.01924 =
         0.01695   -0.00772    0.00080   -0.00706
AFIX  43
H21   2    0.261983    1.026381    0.799397    11.00000   -1.20000
AFIX  65
C43   1   -0.011856    1.066382    0.778887    11.00000    0.02934    0.01645 =
         0.01926   -0.00642    0.00610    0.00205
AFIX  43
H43   2   -0.029205    1.104391    0.813549    11.00000   -1.20000
AFIX  65
C11   1   -0.159443    1.057108    0.736578    11.00000    0.02725    0.01942 =
         0.01991   -0.00596    0.00342    0.00312
AFIX  43
H11   2   -0.277660    1.088779    0.742324    11.00000   -1.20000
AFIX  65
C45   1   -0.134061    1.001496    0.685862    11.00000    0.02443    0.01699 =
         0.01641   -0.00719    0.00090    0.00086
AFIX  43
H45   2   -0.234930    0.995159    0.656945    11.00000   -1.20000
AFIX  66
C6    1    0.092887    0.947233    0.410563    11.00000    0.01751    0.01656 =
         0.01692   -0.00593   -0.00063   -0.00114
AFIX  43
H6    2    0.101604    0.914406    0.372258    11.00000   -1.20000
AFIX  65
C8    1    0.073110    1.050145    0.387143    11.00000    0.02244    0.01645 =
         0.01819   -0.00180    0.00155   -0.00181
AFIX  43
H8    2    0.068311    1.087652    0.332832    11.00000   -1.20000
AFIX  65
C10   1    0.060355    1.098176    0.443190    11.00000    0.02073    0.01403 =
         0.02166   -0.00578    0.00234   -0.00026
AFIX  43
H10   2    0.046839    1.168512    0.427184    11.00000   -1.20000
AFIX  65
C12   1    0.067377    1.043297    0.522656    11.00000    0.02260    0.01654 =
         0.01849   -0.00793    0.00315   -0.00150
AFIX  43
H12   2    0.058660    1.076125    0.560961    11.00000   -1.20000
AFIX  65
C14   1    0.087154    0.940386    0.546076    11.00000    0.02130    0.01741 =
         0.01649   -0.00573    0.00020   -0.00079
C16   1    0.099909    0.892353    0.490031    11.00000    0.01712    0.01594 =
         0.01649   -0.00565    0.00026   -0.00095
AFIX   0
C9    1    0.208642    0.449067    0.678465    11.00000    0.02483    0.01973 =
         0.01735   -0.00524   -0.00095    0.00204
AFIX  43
H9    2    0.167844    0.422885    0.731806    11.00000   -1.20000
AFIX   0
C15   1    0.279590    0.383952    0.639892    11.00000    0.02630    0.01766 =
         0.01977   -0.00404   -0.00260   -0.00014
C18   1    0.360829    0.866648    0.215892    11.00000    0.01552    0.01568 =
         0.01676   -0.00635   -0.00060   -0.00345
C19   1    0.639362    0.221953    0.514155    11.00000    0.03352    0.02094 =
         0.02310   -0.00312    0.00498    0.00870
AFIX 137
H19A  2    0.699731    0.160652    0.549251    11.00000   -1.50000
H19B  2    0.732852    0.261533    0.479578    11.00000   -1.50000
H19C  2    0.550266    0.205668    0.482265    11.00000   -1.50000
AFIX   0
C23   1   -0.013355    0.761721    0.747506    11.00000    0.02187    0.01760 =
         0.01676   -0.00813    0.00192   -0.00023
AFIX  43
H23   2   -0.064300    0.810911    0.769242    11.00000   -1.20000
AFIX   0
C32   1    0.374587    0.772362    0.271913    11.00000    0.01346    0.01944 =
         0.01210   -0.00812   -0.00185   -0.00248
C34   1    0.056304    0.790393    0.669865    11.00000    0.01980    0.01489 =
         0.01538   -0.00701    0.00150   -0.00156
C35   1    0.378589    0.230279    0.614864    11.00000    0.02524    0.01913 =
         0.02161   -0.00594   -0.00139    0.00206
AFIX  13
H35   2    0.396975    0.156301    0.634998    11.00000   -1.20000
AFIX   0
C36   1    0.458945    0.585601    0.321381    11.00000    0.02651    0.02304 =
         0.01462   -0.00980    0.00058    0.00314
AFIX 137
H36A  2    0.337747    0.571698    0.347661    11.00000   -1.50000
H36B  2    0.548265    0.586887    0.359763    11.00000   -1.50000
H36C  2    0.500789    0.533775    0.298375    11.00000   -1.50000
AFIX   0
C37   1    0.684453    0.318050    0.601449    11.00000    0.02497    0.01719 =
         0.02663   -0.00489   -0.00522    0.00591
AFIX 137
H37A  2    0.678833    0.284509    0.658412    11.00000   -1.50000
H37B  2    0.660648    0.389704    0.590395    11.00000   -1.50000
H37C  2    0.807531    0.303917    0.580470    11.00000   -1.50000
AFIX   0
C38   1    0.471983    0.785047    0.120406    11.00000    0.01984    0.02193 =
         0.01547   -0.00585   -0.00087   -0.00083
AFIX  43
H38   2    0.501658    0.788995    0.067434    11.00000   -1.20000
AFIX   0
C39   1    0.487093    0.694720    0.179931    11.00000    0.01850    0.01900 =
         0.01543   -0.00700   -0.00181   -0.00099
AFIX  43
H39   2    0.529339    0.637299    0.166608    11.00000   -1.20000
AFIX   0
C49   1    0.114072    0.625617    0.680682    11.00000    0.01967    0.01662 =
         0.01622   -0.00675   -0.00035    0.00022
C54   1    0.054900    0.592358    0.757952    11.00000    0.02219    0.01703 =
         0.01613   -0.00569    0.00037   -0.00200
AFIX  43
H54   2    0.057280    0.523621    0.786822    11.00000   -1.20000
AFIX   0
C59   1    0.265077    0.757007    0.412814    11.00000    0.01574    0.01274 =
         0.01609   -0.00686   -0.00132   -0.00318
C64   1    0.412370    0.870612    0.139237    11.00000    0.01867    0.01891 =
         0.01739   -0.00516    0.00033   -0.00360
AFIX  43
H64   2    0.406942    0.932981    0.098676    11.00000   -1.20000
AFIX   0
C70   1    0.328722    0.427106    0.557961    11.00000    0.02238    0.01639 =
         0.01695   -0.00763   -0.00278   -0.00021
C71   1    0.390783    0.355625    0.515154    11.00000    0.02388    0.01749 =
         0.02052   -0.00692   -0.00030    0.00192
AFIX  13
H71   2    0.416578    0.384558    0.457328    11.00000   -1.20000
AFIX   0
C72   1    0.301760    0.529081    0.525084    11.00000    0.01880    0.01720 =
         0.01557   -0.00687   -0.00089   -0.00026
AFIX  43
H72   2    0.330631    0.557511    0.470598    11.00000   -1.20000
AFIX   0
C73   1    0.539052    0.280821    0.562745    11.00000    0.02842    0.01703 =
         0.02362   -0.00713   -0.00195    0.00050
C74   1    0.194936    0.548650    0.643306    11.00000    0.02047    0.01599 =
         0.01595   -0.00667   -0.00055   -0.00072
C75   1    0.263333    0.271326    0.541267    11.00000    0.02988    0.01876 =
         0.02533   -0.00826   -0.00093   -0.00222
AFIX  23
H75A  2    0.271719    0.228754    0.507382    11.00000   -1.20000
H75B  2    0.133094    0.292106    0.551375    11.00000   -1.20000
AFIX   0
C76   1    0.443709    0.684128    0.257693    11.00000    0.01592    0.02117 =
         0.01651   -0.00324   -0.00122   -0.00398
C77   1    0.379031    0.281732    0.681604    11.00000    0.03263    0.02294 =
         0.03066    0.00145    0.00511    0.00728
AFIX   3
H77A  2    0.254121    0.261232    0.685684    11.00000   -1.20000
H77B  2    0.440311    0.250692    0.731144    11.00000   -1.20000
AFIX   0

S1    7    0.597299   -0.176985    0.880190    11.00000    0.02964    0.03264 =
         0.01887   -0.01186    0.00031    0.00014
F1    3    0.530971   -0.349648    0.864650    11.00000    0.04817    0.02981 =
         0.03738   -0.01338    0.01658   -0.01272
F2    3    0.466090   -0.339122    0.978542    11.00000    0.03677    0.04974 =
         0.02296   -0.00426    0.00163   -0.00773
F3    3    0.284658   -0.261770    0.882110    11.00000    0.01899    0.04664 =
         0.03325   -0.01077   -0.00479   -0.00495
O1    5    0.777415   -0.221077    0.903771    11.00000    0.03490    0.03745 =
         0.02482   -0.01168   -0.00032   -0.00637
O2    5    0.497752   -0.126474    0.929230    11.00000    0.04026    0.03595 =
         0.02437   -0.01751    0.00355   -0.00017
O3    5    0.576637   -0.132399    0.796313    11.00000    0.02813    0.03180 =
         0.01323   -0.00672   -0.00079   -0.00402
C31   1    0.459607   -0.285282    0.901331    11.00000    0.01509    0.03551 =
         0.01186   -0.01032   -0.00268    0.00416
HKLF 4


REM  1_a.res in P1
REM wR2 = 0.0740, GooF = S = 1.053, Restrained GooF = 0.896 for all data
REM R1 = 0.0323 for 10450 Fo > 4sig(Fo) and 0.0362 for all 11281 data
REM 795 parameters refined using 4899 restraints

END

WGHT      0.0139     11.9181

REM Highest difference peak  0.939,  deepest hole -0.935,  1-sigma level  0.113
Q1    1   0.1233  0.8666  0.4986  11.00000  0.05    0.94
Q2    1   0.9208  0.6753  0.2868  11.00000  0.05    0.91
Q3    1   0.6444  1.2609  0.0819  11.00000  0.05    0.91
Q4    1   0.4936  0.6942  0.7778  11.00000  0.05    0.85
Q5    1   0.4058  0.2888  0.7035  11.00000  0.05    0.80
Q6    1   0.5551  0.8484  0.0017  11.00000  0.05    0.74
Q7    1   0.0666  0.9645  0.4212  11.00000  0.05    0.67
Q8    1   0.9456  0.4386  0.3584  11.00000  0.05    0.63
Q9    1   0.0197  0.9359  0.5415  11.00000  0.05    0.60
Q10   1   1.0194  0.7983  0.2792  11.00000  0.05    0.59
Q11   1   1.0059  0.6142  0.2243  11.00000  0.05    0.58
Q12   1   0.0978  1.1039  0.4235  11.00000  0.05    0.57
Q13   1   0.2197  0.8012  0.5391  11.00000  0.05    0.55
Q14   1   0.3060  1.1778  0.2172  11.00000  0.05    0.54
Q15   1   0.0059  1.0648  0.3857  11.00000  0.05    0.51
Q16   1   0.5067  0.8015  0.2620  11.00000  0.05    0.50
Q17   1   0.7177  0.7863  0.2614  11.00000  0.05    0.50
Q18   1   0.3010  0.7224  0.5414  11.00000  0.05    0.49
Q19   1   0.9369  0.7884  0.1415  11.00000  0.05    0.49
Q20   1   0.8306  0.7410  0.2435  11.00000  0.05    0.48
;
_shelx_res_checksum                379
_shelx_hkl_file
;
 -11  -9 -10    6.66   15.64
 -11  -9  -9   12.43   16.33
 -11  -9  -8   86.92   20.36
 -11  -8  -9  -17.27   16.74
 -11  -8  -8   93.37   18.75
 -11  -8  -7   68.00   18.46
 -11  -8  -6   23.31   17.07
 -11  -8  -5   28.38   19.11
 -11  -8  -4  131.65   21.84
 -11  -7  -9   -1.27   14.76
 -11  -7  -8   51.63   16.84
 -11  -7  -7  120.63   20.27
 -11  -7  -6   49.50   17.94
 -11  -7  -5    5.82   17.23
 -11  -7  -4   90.98   20.52
 -11  -7  -3  138.83   21.43
 -11  -7  -2   15.57   18.42
 -11  -7  -1   52.45   20.33
 -11  -6 -12   45.53   17.11
 -11  -6  -8   34.36   15.04
 -11  -6  -7  100.31   18.49
 -11  -6  -6   58.77   18.42
 -11  -6  -5   12.69   16.18
 -11  -6  -4   82.67   19.32
 -11  -6  -3  132.41   21.38
 -11  -6  -2   47.29   18.77
 -11  -6  -1    7.79   17.88
 -11  -6   0  127.31   22.43
 -11  -5 -11   79.73   17.73
 -11  -5 -10   56.49   16.01
 -11  -5  -9   -3.99   14.42
 -11  -5  -8   42.76   15.51
 -11  -5  -8   52.58   13.84
 -11  -5  -7  133.70   19.02
 -11  -5  -7   85.52   15.48
 -11  -5  -6   63.50   17.28
 -11  -5  -5    2.74   16.04
 -11  -5  -4   77.70   19.58
 -11  -5  -3   98.80   20.20
 -11  -5  -2   49.21   18.72
 -11  -5  -1   -6.11   18.70
 -11  -5   0   98.48   21.78
 -11  -5   1  108.40   22.24
 -11  -5   2   42.26   20.55
 -11  -4 -11  104.73   19.31
 -11  -4 -10   72.90   16.73
 -11  -4  -9   19.40   14.59
 -11  -4  -8   40.26   14.80
 -11  -4  -7  105.09   16.44
 -11  -4  -7   79.83   16.93
 -11  -4  -6   95.24   15.36
 -11  -4  -6   94.71   17.79
 -11  -4  -5    2.43   12.37
 -11  -4  -5   -2.66   15.49
 -11  -4  -4   29.28   12.93
 -11  -4  -4   63.29   17.84
 -11  -4  -3  109.30   19.85
 -11  -4  -2   52.60   18.73
 -11  -4  -1   -6.00   18.20
 -11  -4   0   58.37   19.82
 -11  -4   1  117.87   22.04
 -11  -4   2   65.76   21.37
 -11  -4   3   -4.91   19.19
 -11  -3 -10  127.34   20.01
 -11  -3  -9   51.78   16.23
 -11  -3  -8    4.18   14.23
 -11  -3  -7  122.96   18.02
 -11  -3  -6   92.98   16.43
 -11  -3  -6  100.31   17.29
 -11  -3  -5   15.26   13.43
 -11  -3  -5    5.16   14.92
 -11  -3  -4   30.81   13.03
 -11  -3  -4   21.43   16.12
 -11  -3  -3   91.03   14.93
 -11  -3  -3  139.92   20.45
 -11  -3  -2   31.46   17.73
 -11  -3  -1    1.47   17.69
 -11  -3   0   33.23   18.85
 -11  -3   1  114.49   22.21
 -11  -3   2  109.16   21.81
 -11  -3   3  -19.41   19.45
 -11  -2  -9   83.17   18.16
 -11  -2  -8   15.87   15.33
 -11  -2  -7   63.05   16.38
 -11  -2  -6  163.71   19.10
 -11  -2  -6   92.12   17.17
 -11  -2  -5   18.56   14.26
 -11  -2  -5   37.60   15.67
 -11  -2  -4  -12.92   13.68
 -11  -2  -4   28.69   16.50
 -11  -2  -3  112.40   19.52
 -11  -2  -2   99.47   19.66
 -11  -2  -1   44.74   18.79
 -11  -2   0   31.24   19.15
 -11  -2   1  109.92   21.43
 -11  -2   2  125.16   23.15
 -11  -2   3   -1.60   19.63
 -11  -2   4   -6.54   19.92
 -11  -1  -8   -1.49   15.00
 -11  -1  -7   44.95   16.25
 -11  -1  -6  110.15   18.16
 -11  -1  -5   35.82   14.99
 -11  -1  -5   12.15   15.45
 -11  -1  -4   -7.63   16.26
 -11  -1  -3   79.38   17.89
 -11  -1  -3   73.79   15.14
 -11  -1  -2  145.52   20.64
 -11  -1  -1   38.33   17.57
 -11  -1   0  -14.64   17.56
 -11  -1   1   73.85   20.07
 -11  -1   2  131.48   23.06
 -11  -1   3    6.34   19.05
 -11  -1   4  -19.44   19.98
 -11   0  -7   26.91   15.56
 -11   0  -6  122.68   18.43
 -11   0  -5  120.09   18.05
 -11   0  -4   -8.67   16.00
 -11   0  -3   71.19   17.91
 -11   0  -3   91.30   15.63
 -11   0  -2  103.72   19.47
 -11   0  -2  113.67   16.69
 -11   0  -1   60.05   19.00
 -11   0   0    8.67   16.79
 -11   0   1   89.33   19.81
 -11   0   2  173.05   23.12
 -11   0   3   50.33   19.73
 -11   0   4   16.10   18.30
 -11   0   5   64.19   21.59
 -11   1  -6  128.03   19.54
 -11   1  -4    8.43   13.46
 -11   1  -3   43.64   14.54
 -11   1  -3   43.02   16.75
 -11   1  -2  102.01   16.89
 -11   1  -2   75.31   18.65
 -11   1  -1   58.66   15.89
 -11   1  -1   63.18   18.62
 -11   1   0    1.38   13.62
 -11   1   0   -2.85   16.63
 -11   1   1   58.84   19.37
 -11   1   2  154.66   22.59
 -11   1   3   93.53   20.58
 -11   1   4   -1.60   18.73
 -11   1   5   55.68   20.60
 -11   2  -4  -12.41   13.61
 -11   2  -3   17.94   13.54
 -11   2  -3   33.35   16.54
 -11   2  -2   93.82   16.81
 -11   2  -2  129.36   19.89
 -11   2  -1   28.60   14.57
 -11   2  -1   79.57   18.66
 -11   2   0   -4.21   14.67
 -11   2   0  -16.83   17.59
 -11   2   1   73.54   17.33
 -11   2   1   46.44   18.74
 -11   2   2  127.42   21.80
 -11   2   3  118.86   22.03
 -11   2   4   -7.94   18.81
 -11   3  -4   28.22   14.44
 -11   3  -3    5.27   14.21
 -11   3  -2  119.33   18.35
 -11   3  -2  127.94   19.66
 -11   3  -1   98.86   17.55
 -11   3  -1  110.01   19.63
 -11   3   0   10.01   14.21
 -11   3   0   24.87   17.41
 -11   3   1   22.02   15.46
 -11   3   1   22.95   17.96
 -11   3   2   84.24   18.04
 -11   3   2   96.45   20.73
 -11   3   3  172.62   21.31
 -11   3   3  171.46   23.74
 -11   3   4   17.33   18.36
 -11   4  -4   57.13   16.27
 -11   4  -3  -14.96   14.50
 -11   4  -2   66.89   16.82
 -11   4  -1   79.92   17.63
 -11   4  -1  109.45   18.94
 -11   4   0   52.65   16.36
 -11   4   0   47.64   18.64
 -11   4   1   22.45   15.38
 -11   4   1   22.64   17.38
 -11   4   2   88.77   18.04
 -11   4   2   88.08   20.79
 -11   4   3  111.14   19.51
 -11   4   3  139.55   22.73
 -11   4   4    9.38   18.63
 -11   5  -3   28.11   15.34
 -11   5  -2   61.66   16.75
 -11   5  -1   96.63   18.83
 -11   5   0   79.31   17.94
 -11   5   0   97.92   20.17
 -11   5   1   -9.79   17.44
 -11   5   2   63.95   19.74
 -11   5   3  117.45   22.54
 -11   6   1   -2.76   17.52
 -11   6   2   74.77   21.17
 -10 -13 -12   52.82   16.45
 -10 -13 -11   50.39   14.96
 -10 -13 -11   33.69   15.73
 -10 -13 -10  151.21   19.02
 -10 -13  -9  100.94   17.77
 -10 -13  -8    2.98   13.42
 -10 -13  -7   38.99   15.18
 -10 -13  -6  120.83   17.87
 -10 -13  -5   36.68   15.52
 -10 -13  -4    7.72   13.67
 -10 -13  -3   54.65   16.55
 -10 -12 -14   56.85   15.75
 -10 -12 -13  107.77   17.82
 -10 -12 -13  114.86   18.33
 -10 -12 -12   38.16   14.71
 -10 -12 -12   16.61   15.42
 -10 -12 -11   38.10   13.60
 -10 -12 -11   17.49   14.72
 -10 -12 -10  112.83   17.16
 -10 -12  -9  108.70   17.19
 -10 -12  -8   14.16   13.17
 -10 -12  -7   35.67   14.34
 -10 -12  -6  100.64   17.14
 -10 -12  -5   82.74   15.85
 -10 -12  -4    8.81   13.11
 -10 -12  -3   29.77   13.59
 -10 -12  -2  173.40   20.09
 -10 -12  -1   56.67   15.29
 -10 -12   0   -4.68   13.01
 -10 -12   1   80.94   17.40
 -10 -11 -14   41.61   15.67
 -10 -11 -13  114.29   16.91
 -10 -11 -13  116.51   18.21
 -10 -11 -12   14.76   13.06
 -10 -11 -12   33.30   15.08
 -10 -11 -11   10.71   12.35
 -10 -11 -10  100.25   16.34
 -10 -11  -9  152.45   18.01
 -10 -11  -8   54.95   14.77
 -10 -11  -7    4.04   12.43
 -10 -11  -6   99.14   15.86
 -10 -11  -5  104.42   15.83
 -10 -11  -4   11.13   12.64
 -10 -11  -3   25.40   13.09
 -10 -11  -2  100.22   16.88
 -10 -11  -2  131.75   22.27
 -10 -11  -1  101.86   17.01
 -10 -11  -1  144.30   22.53
 -10 -11   0   26.72   14.61
 -10 -11   1   46.92   14.98
 -10 -11   2  115.92   18.20
 -10 -11   3   75.96   16.63
 -10 -10 -14   64.25   16.37
 -10 -10 -11    1.26   11.77
 -10 -10 -10   72.97   14.43
 -10 -10  -9  144.61   17.38
 -10 -10  -8   54.24   14.03
 -10 -10  -7   -5.07   11.83
 -10 -10  -6   79.19   14.44
 -10 -10  -5  142.25   17.25
 -10 -10  -4   33.51   17.98
 -10 -10  -4   60.28   13.65
 -10 -10  -3    3.09   16.90
 -10 -10  -3   17.29   12.66
 -10 -10  -2  131.56   21.83
 -10 -10  -2  168.83   18.36
 -10 -10  -1  153.83   22.81
 -10 -10  -1  152.66   18.15
 -10 -10   0   46.52   19.15
 -10 -10   0   49.17   14.30
 -10 -10   1   29.20   18.10
 -10 -10   1   27.27   13.21
 -10 -10   2  194.30   20.15
 -10 -10   3  104.00   17.58
 -10 -10   4   16.97   14.01
 -10 -10   5   14.24   13.45
 -10  -9 -12  116.51   18.06
 -10  -9 -11    8.65   14.85
 -10  -9 -10   79.26   16.98
 -10  -9 -10   91.81   13.95
 -10  -9  -9  155.55   20.11
 -10  -9  -9  163.42   16.92
 -10  -9  -8   84.01   18.03
 -10  -9  -8   67.08   13.69
 -10  -9  -7   19.45   16.30
 -10  -9  -7   -3.55   10.79
 -10  -9  -6   90.84   18.41
 -10  -9  -6   65.67   13.50
 -10  -9  -5  115.93   20.31
 -10  -9  -5  111.23   15.51
 -10  -9  -4   51.68   17.99
 -10  -9  -4   30.64   12.42
 -10  -9  -3   -7.51   16.79
 -10  -9  -3   -8.72   12.33
 -10  -9  -2   18.30   17.76
 -10  -9  -2   51.93   13.37
 -10  -9  -1  105.31   21.06
 -10  -9  -1   99.53   15.13
 -10  -9   0   87.97   20.23
 -10  -9   0   89.90   15.18
 -10  -9   1    6.37   17.95
 -10  -9   1   -5.42   12.90
 -10  -9   2  204.64   24.10
 -10  -9   2   84.86   16.15
 -10  -9   3  169.45   23.50
 -10  -9   3  121.53   17.29
 -10  -9   4   26.43   13.93
 -10  -9   5   16.57   14.02
 -10  -9   6   89.82   16.73
 -10  -9   7   99.95   18.13
 -10  -8 -16  116.81   19.68
 -10  -8 -15    1.44   15.83
 -10  -8 -14   44.43   16.34
 -10  -8 -13  122.40   18.05
 -10  -8 -12  166.12   19.09
 -10  -8 -12  123.56   17.49
 -10  -8 -11   15.22   14.28
 -10  -8 -11    9.72   12.90
 -10  -8 -10   49.91   15.63
 -10  -8 -10   53.20   13.78
 -10  -8  -9  222.78   21.00
 -10  -8  -8  145.39   19.17
 -10  -8  -8  119.17   14.72
 -10  -8  -7   22.68   15.70
 -10  -8  -7    9.88   10.84
 -10  -8  -6   67.03   17.86
 -10  -8  -6   59.89   12.97
 -10  -8  -5  207.33   22.15
 -10  -8  -5  148.01   16.02
 -10  -8  -4   85.50   13.75
 -10  -8  -4  107.27   18.87
 -10  -8  -3  -12.74   10.85
 -10  -8  -3  -13.15   16.94
 -10  -8  -2   42.53   11.94
 -10  -8  -2   83.23   19.56
 -10  -8  -1  143.46   16.05
 -10  -8  -1  125.69   21.02
 -10  -8   0   65.59   14.10
 -10  -8   0   67.69   18.93
 -10  -8   1   -5.09   11.79
 -10  -8   1  -10.94   17.03
 -10  -8   2   83.78   14.62
 -10  -8   2   88.77   20.23
 -10  -8   3  114.45   16.77
 -10  -8   3  125.31   22.37
 -10  -8   4   72.18   14.83
 -10  -8   4   71.56   19.88
 -10  -8   5    1.43   12.64
 -10  -8   5  -16.45   19.12
 -10  -8   6   53.00   14.64
 -10  -8   7  110.38   18.01
 -10  -8   8   49.68   15.74
 -10  -7 -16  141.15   21.38
 -10  -7 -15   38.91   17.29
 -10  -7 -14  -10.11   14.53
 -10  -7 -13  170.56   20.35
 -10  -7 -12  179.73   20.04
 -10  -7 -11   17.77   13.29
 -10  -7 -11   21.08   13.87
 -10  -7 -10   25.47   12.75
 -10  -7 -10   38.24   15.14
 -10  -7  -9  243.55   19.92
 -10  -7  -9  253.85   21.25
 -10  -7  -8  225.67   18.96
 -10  -7  -8  259.06   22.11
 -10  -7  -7   29.55   15.27
 -10  -7  -7   13.61   11.07
 -10  -7  -6   62.11   16.85
 -10  -7  -6   86.54   13.32
 -10  -7  -6   72.29   12.30
 -10  -7  -5  135.58   19.47
 -10  -7  -5  129.11   14.36
 -10  -7  -4  105.91   13.74
 -10  -7  -4   88.83   19.22
 -10  -7  -3    7.48   10.39
 -10  -7  -3    1.42   16.13
 -10  -7  -2   28.40   11.51
 -10  -7  -2   17.38   16.55
 -10  -7  -1  155.36   16.38
 -10  -7  -1  202.52   23.33
 -10  -7   0   81.64   13.68
 -10  -7   0   81.38   18.71
 -10  -7   1   -1.19   10.85
 -10  -7   1   12.25   17.25
 -10  -7   2   51.35   13.44
 -10  -7   2   49.82   19.11
 -10  -7   3  161.82   17.51
 -10  -7   3  134.44   22.45
 -10  -7   4  103.05   15.78
 -10  -7   4   75.41   20.71
 -10  -7   5    6.73   12.07
 -10  -7   5   -9.75   18.94
 -10  -7   6   41.73   13.91
 -10  -7   6   41.19   19.42
 -10  -7   7  187.83   19.66
 -10  -7   8   87.20   16.91
 -10  -7   9   13.71   14.01
 -10  -6 -15   57.28   17.74
 -10  -6 -14   -8.96   15.52
 -10  -6 -13   61.70   16.80
 -10  -6 -12  158.22   19.90
 -10  -6 -11   47.24   14.77
 -10  -6 -11   46.12   15.18
 -10  -6 -10   24.22   13.58
 -10  -6 -10    1.27   13.32
 -10  -6  -9  189.39   19.16
 -10  -6  -9  158.67   18.35
 -10  -6  -8  292.33   22.67
 -10  -6  -8  321.18   21.91
 -10  -6  -7   63.01   15.18
 -10  -6  -7   36.64   11.82
 -10  -6  -6   51.00   15.45
 -10  -6  -6   63.70   12.51
 -10  -6  -5  220.10   18.06
 -10  -6  -5  233.50   21.96
 -10  -6  -4  189.07   16.98
 -10  -6  -4  198.17   21.65
 -10  -6  -3   13.86   11.16
 -10  -6  -3    4.14   15.76
 -10  -6  -2   29.70   16.57
 -10  -6  -2   22.96   10.46
 -10  -6  -1  251.33   24.00
 -10  -6  -1  220.93   17.79
 -10  -6   0  119.53   20.74
 -10  -6   0  154.89   15.48
 -10  -6   1   -7.51   17.55
 -10  -6   1   -5.48   10.77
 -10  -6   2   90.37   19.59
 -10  -6   2   61.27   12.86
 -10  -6   3  152.71   22.60
 -10  -6   3  180.89   17.63
 -10  -6   4   83.94   20.36
 -10  -6   4   74.32   14.49
 -10  -6   5   -1.61   19.24
 -10  -6   5    7.58   11.55
 -10  -6   6    6.52   18.24
 -10  -6   6   36.56   13.38
 -10  -6   7   99.07   21.51
 -10  -6   7  138.06   17.45
 -10  -6   8  119.03   17.46
 -10  -5 -15  100.20   19.67
 -10  -5 -14   15.33   15.69
 -10  -5 -13   53.24   15.73
 -10  -5 -12  119.51   18.52
 -10  -5 -11   28.71   13.92
 -10  -5 -10   -5.26   13.59
 -10  -5 -10   10.45   12.96
 -10  -5  -9  107.43   16.07
 -10  -5  -9  112.90   16.47
 -10  -5  -8  308.59   22.48
 -10  -5  -8  323.23   22.42
 -10  -5  -7   92.72   15.97
 -10  -5  -7   97.01   14.52
 -10  -5  -6   23.39   15.02
 -10  -5  -6   20.19   11.78
 -10  -5  -5  118.23   18.48
 -10  -5  -5  141.13   15.88
 -10  -5  -4  162.38   19.84
 -10  -5  -4  221.82   18.03
 -10  -5  -3   13.46   15.96
 -10  -5  -3   28.71   11.23
 -10  -5  -2   23.46   16.41
 -10  -5  -2   24.77   11.61
 -10  -5  -1  156.88   21.14
 -10  -5  -1  201.38   16.41
 -10  -5   0  216.84   23.44
 -10  -5   1   38.40   17.91
 -10  -5   2   66.25   19.10
 -10  -5   3  162.83   22.10
 -10  -5   4  125.13   21.93
 -10  -5   5   -4.77   18.90
 -10  -5   6   37.19   19.60
 -10  -5   7   98.44   21.28
 -10  -5   8   81.42   21.01
 -10  -4 -15  112.19   19.83
 -10  -4 -14    1.57   15.76
 -10  -4 -13   25.85   15.82
 -10  -4 -12  114.39   18.19
 -10  -4 -11   70.72   15.97
 -10  -4 -10    6.82   14.05
 -10  -4  -9   97.34   16.37
 -10  -4  -9   52.21   14.42
 -10  -4  -8  235.54   20.39
 -10  -4  -8  275.02   21.92
 -10  -4  -7  141.70   17.37
 -10  -4  -7  157.35   17.33
 -10  -4  -6  -19.02   14.46
 -10  -4  -6   -2.35   11.34
 -10  -4  -5  126.85   17.71
 -10  -4  -5  131.18   15.29
 -10  -4  -4  158.98   19.22
 -10  -4  -4  148.24   15.85
 -10  -4  -3   19.67   15.56
 -10  -4  -3   40.09   11.54
 -10  -4  -2   -1.35   16.50
 -10  -4  -1  127.19   19.56
 -10  -4   0  248.23   23.50
 -10  -4   1   31.93   17.88
 -10  -4   2   25.24   17.70
 -10  -4   3  121.16   21.02
 -10  -4   4  214.90   24.13
 -10  -4   5   -1.58   17.56
 -10  -4   6   19.25   19.11
 -10  -4   7   96.11   21.46
 -10  -4   8  100.87   21.62
 -10  -3 -14   30.62   17.49
 -10  -3 -13   49.90   16.42
 -10  -3 -12  128.23   19.01
 -10  -3 -11   62.74   16.75
 -10  -3 -10   21.16   14.12
 -10  -3  -9   19.08   13.91
 -10  -3  -9   17.90   13.51
 -10  -3  -8  157.88   18.30
 -10  -3  -8  151.07   17.31
 -10  -3  -7  132.00   16.95
 -10  -3  -7  129.80   16.37
 -10  -3  -6   10.12   10.06
 -10  -3  -6   -3.45   13.85
 -10  -3  -6  -14.71   12.90
 -10  -3  -5   50.12   15.13
 -10  -3  -5   49.75   12.99
 -10  -3  -4   98.90   17.18
 -10  -3  -4  119.62   14.90
 -10  -3  -3   80.51   17.11
 -10  -3  -2  -19.76   16.07
 -10  -3  -1   54.23   17.54
 -10  -3   0  179.57   21.67
 -10  -3   1  107.18   19.45
 -10  -3   2    2.93   17.08
 -10  -3   3  136.33   20.72
 -10  -3   4  223.43   24.64
 -10  -3   5   29.64   18.55
 -10  -3   6  -22.26   19.13
 -10  -3   7   80.97   20.91
 -10  -3   8  103.74   21.03
 -10  -3   9   30.08   19.87
 -10  -2 -14   34.53   16.74
 -10  -2 -13   12.77   16.44
 -10  -2 -12  137.79   20.47
 -10  -2 -11  154.55   20.11
 -10  -2 -10   10.17   14.58
 -10  -2  -9   43.57   15.33
 -10  -2  -8  172.77   19.16
 -10  -2  -8  170.58   17.70
 -10  -2  -7  202.71   19.96
 -10  -2  -7  166.12   17.59
 -10  -2  -6    4.74   10.71
 -10  -2  -6   -2.55   12.17
 -10  -2  -6    7.77   12.81
 -10  -2  -5   18.94   11.39
 -10  -2  -5   52.11   14.59
 -10  -2  -5   47.08   13.08
 -10  -2  -4  115.68   17.56
 -10  -2  -3  165.98   19.51
 -10  -2  -2   23.22   15.12
 -10  -2  -1   45.24   17.06
 -10  -2   0  194.52   21.82
 -10  -2   1  121.12   19.45
 -10  -2   2  -17.33   17.57
 -10  -2   3  117.06   20.99
 -10  -2   4  112.07   20.30
 -10  -2   5   49.56   19.01
 -10  -2   6  -30.07   19.53
 -10  -2   7   72.51   21.16
 -10  -2   8  129.65   22.24
 -10  -2   9   28.36   18.96
 -10  -2  10  -13.55   19.68
 -10  -1 -13   19.61   16.45
 -10  -1 -12   63.54   17.75
 -10  -1 -11   98.73   18.83
 -10  -1 -10   19.44   14.81
 -10  -1  -9   13.05   14.20
 -10  -1  -8  112.44   17.52
 -10  -1  -7  176.85   19.10
 -10  -1  -7  140.74   16.64
 -10  -1  -6   27.43   11.27
 -10  -1  -6   56.96   14.81
 -10  -1  -6   46.20   13.86
 -10  -1  -5    9.24   10.84
 -10  -1  -5   12.39   13.13
 -10  -1  -4  145.60   16.01
 -10  -1  -4  139.70   17.46
 -10  -1  -3  196.65   20.33
 -10  -1  -2   26.59   15.06
 -10  -1  -1   11.79   15.41
 -10  -1   0  156.72   20.69
 -10  -1   1  159.89   20.91
 -10  -1   2  -18.57   17.18
 -10  -1   3  -11.73   18.08
 -10  -1   4  176.03   23.01
 -10  -1   5  116.94   21.37
 -10  -1   6  -15.72   18.82
 -10  -1   7   72.29   20.03
 -10  -1   8  196.53   24.31
 -10  -1   9   75.02   20.61
 -10  -1  10  -10.17   19.31
 -10   0 -12   58.50   18.19
 -10   0 -11  169.24   21.67
 -10   0 -10   92.15   17.81
 -10   0  -9  -10.44   14.08
 -10   0  -8  145.93   18.68
 -10   0  -7  171.88   17.91
 -10   0  -7  223.72   20.85
 -10   0  -6   65.12   12.63
 -10   0  -6   72.84   15.12
 -10   0  -5    9.54   11.97
 -10   0  -5    2.19   13.47
 -10   0  -4  174.10   17.01
 -10   0  -4  194.88   19.41
 -10   0  -3  207.98   18.55
 -10   0  -3  245.29   20.75
 -10   0  -2   33.56   14.76
 -10   0  -1    2.58   15.16
 -10   0   0  127.94   19.48
 -10   0   1  134.68   20.23
 -10   0   2   21.22   16.62
 -10   0   3   -2.91   17.45
 -10   0   4  152.35   21.64
 -10   0   5   99.50   20.12
 -10   0   6   -7.84   17.71
 -10   0   7   -8.01   18.38
 -10   0   8  119.35   21.12
 -10   0   9  125.07   22.53
 -10   0  10   39.01   20.22
 -10   1 -11   88.89   18.85
 -10   1 -10   70.83   17.22
 -10   1  -9   29.09   15.63
 -10   1  -8  101.09   17.46
 -10   1  -7  149.41   16.56
 -10   1  -7  194.63   20.39
 -10   1  -6  131.99   16.99
 -10   1  -6  117.70   15.38
 -10   1  -5   -5.34   14.12
 -10   1  -5   -1.10   12.11
 -10   1  -4  105.57   17.26
 -10   1  -4   93.18   15.07
 -10   1  -3  280.70   22.39
 -10   1  -3  265.51   20.65
 -10   1  -2   25.72   15.04
 -10   1  -2   55.79   13.86
 -10   1  -1    8.91   14.91
 -10   1   0  153.02   19.93
 -10   1   1  182.42   20.99
 -10   1   2   94.11   18.58
 -10   1   3   -1.45   16.81
 -10   1   4  168.20   22.10
 -10   1   5  198.46   23.17
 -10   1   6    3.13   17.34
 -10   1   7   19.20   18.18
 -10   1   8   60.53   19.78
 -10   1   9  123.42   22.57
 -10   1  10   22.08   19.40
 -10   2 -11  118.78   20.51
 -10   2 -10   56.30   17.20
 -10   2  -9   10.97   15.57
 -10   2  -8   91.76   17.46
 -10   2  -7  139.76   16.58
 -10   2  -7  178.00   20.20
 -10   2  -6  126.52   16.10
 -10   2  -5    1.04   13.14
 -10   2  -5   -2.28   12.15
 -10   2  -4   65.78   15.33
 -10   2  -4   43.54   13.62
 -10   2  -3  210.92   20.61
 -10   2  -3  226.36   20.01
 -10   2  -2   85.59   16.91
 -10   2  -2   79.77   15.46
 -10   2  -1    1.26   14.50
 -10   2  -1    1.28   12.46
 -10   2   0  137.03   19.63
 -10   2   0  123.89   17.12
 -10   2   1  147.37   20.83
 -10   2   2  111.78   19.12
 -10   2   3   11.52   17.60
 -10   2   4  124.52   21.38
 -10   2   5  266.48   25.66
 -10   2   6   43.73   19.92
 -10   2   7    8.00   17.25
 -10   2   8  104.66   21.82
 -10   2   9  131.91   23.25
 -10   2  10   25.50   19.07
 -10   3  -9    3.20   15.13
 -10   3  -8   54.87   17.06
 -10   3  -7  111.73   16.17
 -10   3  -6  145.24   16.75
 -10   3  -5    7.14   12.64
 -10   3  -4   28.92   14.57
 -10   3  -4   32.93   13.62
 -10   3  -3  211.46   20.04
 -10   3  -3  216.54   19.86
 -10   3  -2  149.66   19.41
 -10   3  -2  124.56   17.13
 -10   3  -1    4.96   14.60
 -10   3  -1   11.85   13.25
 -10   3   0   71.01   17.00
 -10   3   0   59.39   15.15
 -10   3   1  191.69   21.94
 -10   3   1  213.08   20.44
 -10   3   2  183.03   21.73
 -10   3   3   12.89   16.56
 -10   3   4   98.91   19.97
 -10   3   5  347.55   27.94
 -10   3   6   78.00   19.89
 -10   3   7   -1.60   18.30
 -10   3   8  132.49   21.69
 -10   3   9  130.39   22.94
 -10   3  10   35.79   19.33
 -10   4  -8   24.07   16.16
 -10   4  -7   59.20   15.04
 -10   4  -6   97.31   16.82
 -10   4  -5   18.67   13.69
 -10   4  -4   -3.81   13.20
 -10   4  -3  135.42   17.93
 -10   4  -3  115.50   17.47
 -10   4  -2  149.66   18.50
 -10   4  -2  144.54   18.84
 -10   4  -1   39.21   15.96
 -10   4  -1   39.29   14.77
 -10   4   0   28.14   15.71
 -10   4   0   24.94   14.29
 -10   4   1  130.44   19.14
 -10   4   1   99.19   17.63
 -10   4   2  120.03   19.89
 -10   4   2  159.21   19.27
 -10   4   3   -8.56   16.63
 -10   4   3  -10.36   14.13
 -10   4   4   47.14   17.80
 -10   4   5  265.45   25.04
 -10   4   6   77.97   19.39
 -10   4   7   14.40   17.89
 -10   4   8   85.19   20.77
 -10   4   9  155.78   23.83
 -10   4  10  102.54   22.34
 -10   5  -6  111.85   17.12
 -10   5  -5   19.46   13.37
 -10   5  -4   10.59   13.64
 -10   5  -3   91.73   16.78
 -10   5  -2  113.13   17.92
 -10   5  -2  122.10   17.87
 -10   5  -1   50.94   16.56
 -10   5  -1   53.14   15.05
 -10   5   0    6.35   15.92
 -10   5   0   18.53   14.21
 -10   5   1   97.92   19.05
 -10   5   1   81.37   16.89
 -10   5   2  197.93   21.97
 -10   5   2  174.86   20.29
 -10   5   3   24.18   17.07
 -10   5   3   10.58   14.23
 -10   5   4    8.82   16.25
 -10   5   4    3.08   14.27
 -10   5   5  148.61   22.46
 -10   5   5  149.20   20.08
 -10   5   6  102.93   21.21
 -10   5   7    1.60   17.80
 -10   5   8   55.81   19.98
 -10   5   9  136.14   23.00
 -10   5  10  102.97   22.83
 -10   6  -6  141.70   18.75
 -10   6  -5   51.40   15.78
 -10   6  -4   -2.75   13.90
 -10   6  -3   72.92   16.50
 -10   6  -2   72.63   16.79
 -10   6  -1   37.19   16.42
 -10   6  -1   10.12   14.75
 -10   6   0   10.08   15.97
 -10   6   0   -8.81   14.28
 -10   6   1   82.96   18.69
 -10   6   1   80.63   17.15
 -10   6   2  106.85   19.32
 -10   6   2  118.46   18.69
 -10   6   3   25.57   17.01
 -10   6   3   17.01   14.77
 -10   6   4    5.88   17.27
 -10   6   4   -6.29   14.74
 -10   6   5   63.72   19.68
 -10   6   5   67.22   17.49
 -10   6   6   99.98   21.22
 -10   6   6   47.19   17.33
 -10   6   7   32.12   19.04
 -10   6   7   18.20   15.58
 -10   6   8   11.53   19.14
 -10   6   9  155.23   24.27
 -10   7  -6  112.78   18.63
 -10   7  -5  123.73   19.39
 -10   7  -4   17.18   14.80
 -10   7  -3   75.69   17.21
 -10   7  -2  107.78   19.11
 -10   7  -1   83.93   18.21
 -10   7   0  -22.42   15.99
 -10   7   0    4.55   14.33
 -10   7   1   50.93   17.80
 -10   7   1   30.74   16.46
 -10   7   2  113.15   20.00
 -10   7   2  127.87   19.72
 -10   7   3   32.59   17.71
 -10   7   3   63.38   17.76
 -10   7   4   13.22   18.66
 -10   7   4   -6.43   15.52
 -10   7   5   68.32   19.30
 -10   7   5   70.18   18.59
 -10   7   6   86.09   21.07
 -10   7   6   84.52   18.42
 -10   7   7   53.14   20.05
 -10   7   7   28.58   16.84
 -10   7   8   11.57   18.92
 -10   8  -6  101.44   19.14
 -10   8  -5  119.40   18.83
 -10   8  -4    4.45   15.23
 -10   8  -3   30.16   16.32
 -10   8  -2  136.07   20.60
 -10   8  -1   75.93   17.59
 -10   8   0   18.84   15.44
 -10   8   1   63.41   17.95
 -10   8   1   47.54   16.54
 -10   8   2  100.10   19.76
 -10   8   2   78.63   18.29
 -10   8   3   81.75   20.19
 -10   8   3  103.98   19.43
 -10   8   4   -2.93   18.17
 -10   8   4  -18.09   16.28
 -10   8   5   48.46   18.90
 -10   8   5   66.68   18.19
 -10   8   6  128.24   22.97
 -10   8   7   62.78   20.31
 -10   9   2   98.25   20.75
 -10   9   3  108.07   20.75
 -10   9   4   18.97   18.58
 -10   9   5   13.59   18.75
 -10   9   6   82.72   21.16
 -10  10   3  107.72   21.68
 -10  10   4    1.46   18.38
  -9 -15 -11  112.91   18.20
  -9 -15 -10   41.96   15.90
  -9 -15  -9   29.08   14.98
  -9 -15  -8  147.41   19.71
  -9 -15  -7  130.13   19.05
  -9 -15  -6   -3.28   13.95
  -9 -15  -5   54.60   16.66
  -9 -15  -4   56.83   16.73
  -9 -14 -14   67.89   17.76
  -9 -14 -14   78.23   16.64
  -9 -14 -13    2.84   15.16
  -9 -14 -13    4.66   13.52
  -9 -14 -12   60.36   15.82
  -9 -14 -11   95.85   17.53
  -9 -14 -10   80.43   16.62
  -9 -14  -9   -6.19   13.40
  -9 -14  -8  141.10   18.87
  -9 -14  -7  168.06   19.61
  -9 -14  -6   45.50   14.92
  -9 -14  -5   -7.91   13.58
  -9 -14  -4   92.78   17.23
  -9 -14  -3  191.07   20.90
  -9 -14  -2   11.50   14.29
  -9 -14  -1    9.98   14.41
  -9 -14   0  175.95   20.95
  -9 -13 -16   20.46   16.01
  -9 -13 -16   54.83   15.42
  -9 -13 -15  119.00   19.31
  -9 -13 -15  116.15   17.78
  -9 -13 -14   78.62   17.45
  -9 -13 -14   82.56   16.56
  -9 -13 -13  -12.37   15.28
  -9 -13 -13    5.96   13.19
  -9 -13 -12   22.91   14.25
  -9 -13 -12   35.54   14.16
  -9 -13 -11  150.55   18.62
  -9 -13 -10   72.30   15.56
  -9 -13  -9    2.95   13.12
  -9 -13  -8  128.53   18.03
  -9 -13  -7  120.08   17.16
  -9 -13  -6   73.19   16.27
  -9 -13  -5   -4.52   12.75
  -9 -13  -4   45.67   14.48
  -9 -13  -3  149.94   18.95
  -9 -13  -2   48.60   14.58
  -9 -13  -1   14.33   14.10
  -9 -13   0  142.42   19.07
  -9 -13   1  103.71   18.17
  -9 -13   2   43.71   16.16
  -9 -13   3   10.29   14.37
  -9 -12 -17   -1.46   16.13
  -9 -12 -16    8.57   15.31
  -9 -12 -16   11.69   12.99
  -9 -12 -15  121.34   19.04
  -9 -12 -15  141.59   18.10
  -9 -12 -14   68.19   16.59
  -9 -12 -14   73.08   15.74
  -9 -12 -13    9.32   14.06
  -9 -12 -13    4.26   12.19
  -9 -12 -12    1.30   14.11
  -9 -12 -12   12.69   11.99
  -9 -12 -11  164.06   18.20
  -9 -12 -10   99.49   15.69
  -9 -12  -9    7.01   11.97
  -9 -12  -8   60.29   14.76
  -9 -12  -7  206.70   19.72
  -9 -12  -6  133.04   17.37
  -9 -12  -5  -18.56   13.54
  -9 -12  -4  109.95   16.92
  -9 -12  -3  224.22   21.08
  -9 -12  -2   74.56   15.44
  -9 -12  -1    6.06   12.99
  -9 -12   0   91.05   16.58
  -9 -12   1  146.22   18.49
  -9 -12   2   48.26   15.47
  -9 -12   3   18.08   14.18
  -9 -12   4   62.22   15.91
  -9 -12   5  117.20   19.38
  -9 -11 -17    7.15   15.60
  -9 -11 -16    4.19   14.93
  -9 -11 -15  118.24   18.31
  -9 -11 -15  122.73   17.02
  -9 -11 -14   93.92   16.86
  -9 -11 -14   58.54   14.47
  -9 -11 -13   18.05   14.70
  -9 -11 -13   37.78   13.78
  -9 -11 -12    8.79   13.57
  -9 -11 -12   12.06   11.29
  -9 -11 -11  143.11   18.18
  -9 -11 -11  159.40   17.21
  -9 -11 -10   58.27   13.95
  -9 -11  -9   18.53   11.78
  -9 -11  -8   22.51   12.14
  -9 -11  -7  144.98   16.80
  -9 -11  -6  156.29   17.23
  -9 -11  -5    2.70   11.57
  -9 -11  -4   31.37   12.21
  -9 -11  -3  209.31   19.35
  -9 -11  -2   94.42   15.84
  -9 -11  -1   14.35   12.60
  -9 -11   0   75.99   15.43
  -9 -11   1  212.13   20.89
  -9 -11   2   91.71   16.48
  -9 -11   3    3.14   13.15
  -9 -11   4   94.88   17.12
  -9 -11   5  115.64   18.39
  -9 -11   6   98.19   17.64
  -9 -11   7   -8.68   14.76
  -9 -10 -19   47.26   17.50
  -9 -10 -18   97.02   19.06
  -9 -10 -18  117.90   19.21
  -9 -10 -17   52.24   16.11
  -9 -10 -17   62.99   16.31
  -9 -10 -16    5.41   14.48
  -9 -10 -16    9.54   15.20
  -9 -10 -15  106.95   16.66
  -9 -10 -15  107.58   15.89
  -9 -10 -15  102.17   17.49
  -9 -10 -14  204.66   19.06
  -9 -10 -14  170.48   17.81
  -9 -10 -14  163.40   19.61
  -9 -10 -13   49.96   14.57
  -9 -10 -13   54.88   13.21
  -9 -10 -13   42.43   14.42
  -9 -10 -12   20.85   12.63
  -9 -10 -12    3.80   11.11
  -9 -10 -12   -1.21   13.48
  -9 -10 -11   87.75   13.80
  -9 -10 -11   74.11   14.82
  -9 -10 -11   76.53   14.31
  -9 -10 -10  170.21   17.86
  -9 -10 -10  169.63   16.84
  -9 -10  -9   64.41   13.69
  -9 -10  -9   53.52   13.04
  -9 -10  -8   -4.98   11.49
  -9 -10  -7  159.91   16.82
  -9 -10  -6  194.44   17.76
  -9 -10  -5   30.39   11.94
  -9 -10  -4   83.43   13.94
  -9 -10  -3  200.52   18.15
  -9 -10  -2  126.04   16.32
  -9 -10  -1   -8.12   12.18
  -9 -10   0   62.09   14.13
  -9 -10   1  196.39   19.10
  -9 -10   2  206.83   22.81
  -9 -10   2  183.87   19.07
  -9 -10   3    4.61   17.76
  -9 -10   3    8.93   12.83
  -9 -10   4  101.21   16.76
  -9 -10   5  185.98   20.26
  -9 -10   6   69.77   16.82
  -9 -10   7   11.13   18.29
  -9 -10   7   -1.67   14.35
  -9 -10   8   80.35   17.69
  -9  -9 -19   56.90   17.78
  -9  -9 -18  159.81   21.72
  -9  -9 -18  151.47   20.10
  -9  -9 -17   80.72   17.54
  -9  -9 -17   81.03   17.15
  -9  -9 -16   26.75   15.35
  -9  -9 -16   -1.33   14.00
  -9  -9 -15  117.29   17.97
  -9  -9 -15   96.76   17.38
  -9  -9 -14  151.87   18.60
  -9  -9 -14  166.16   16.98
  -9  -9 -14  143.98   18.44
  -9  -9 -13   59.85   14.90
  -9  -9 -13   55.37   12.52
  -9  -9 -13   45.98   14.59
  -9  -9 -12    5.80   11.48
  -9  -9 -12   -9.52   10.49
  -9  -9 -12  -10.52   13.11
  -9  -9 -11   97.73   14.46
  -9  -9 -11   88.54   13.89
  -9  -9 -11   72.35   14.44
  -9  -9 -10  203.07   17.45
  -9  -9 -10  215.30   18.23
  -9  -9 -10  204.54   18.56
  -9  -9  -9   61.18   12.32
  -9  -9  -9   40.75   11.51
  -9  -9  -9   36.01   12.09
  -9  -9  -8    0.91    9.89
  -9  -9  -8   -2.33   10.28
  -9  -9  -8   -2.05   11.16
  -9  -9  -7  106.22   14.41
  -9  -9  -7  120.44   13.52
  -9  -9  -6  187.73   17.24
  -9  -9  -5   53.28   12.99
  -9  -9  -4   13.20   10.44
  -9  -9  -3  151.09   15.87
  -9  -9  -2  175.35   17.17
  -9  -9  -1   11.42   11.24
  -9  -9   0   20.74   11.68
  -9  -9   1  198.08   22.81
  -9  -9   1  168.89   17.36
  -9  -9   2  224.40   19.95
  -9  -9   2  230.29   23.33
  -9  -9   3    4.22   11.51
  -9  -9   3   30.09   17.79
  -9  -9   4   72.64   15.01
  -9  -9   4  112.76   20.10
  -9  -9   5  136.43   18.08
  -9  -9   6   63.32   15.28
  -9  -9   7   12.75   13.74
  -9  -9   7   -3.15   17.64
  -9  -9   8   60.67   15.77
  -9  -9   8   25.41   18.64
  -9  -9   9  159.92   20.34
  -9  -9  10  150.59   21.17
  -9  -8 -19   27.27   15.94
  -9  -8 -19   39.09   18.28
  -9  -8 -18  111.49   18.13
  -9  -8 -18  133.92   20.50
  -9  -8 -17  120.11   17.99
  -9  -8 -17  136.66   20.12
  -9  -8 -16    3.92   14.79
  -9  -8 -16    1.46   15.14
  -9  -8 -15   42.80   14.26
  -9  -8 -15   64.44   16.82
  -9  -8 -14  101.99   16.78
  -9  -8 -14   87.08   16.54
  -9  -8 -13   82.08   15.05
  -9  -8 -13   90.34   13.96
  -9  -8 -13  103.49   16.46
  -9  -8 -12   -3.40   13.35
  -9  -8 -12   11.16   10.13
  -9  -8 -12    9.73   13.07
  -9  -8 -11   90.29   14.74
  -9  -8 -11   89.40   13.10
  -9  -8 -11  115.37   15.69
  -9  -8 -10  209.52   18.01
  -9  -8 -10  218.19   17.44
  -9  -8 -10  257.91   19.08
  -9  -8  -9   55.54   13.02
  -9  -8  -9   68.40   11.83
  -9  -8  -9   61.72   12.22
  -9  -8  -8   -5.84   11.76
  -9  -8  -8   -2.17    9.84
  -9  -8  -8   12.60   10.17
  -9  -8  -7   86.40   12.69
  -9  -8  -7   81.45   12.69
  -9  -8  -6  189.52   15.11
  -9  -8  -6  153.93   15.56
  -9  -8  -5  140.49   12.90
  -9  -8  -5  117.79   14.27
  -9  -8  -4   26.88    9.69
  -9  -8  -4    1.12    9.80
  -9  -8  -3  113.38   14.20
  -9  -8  -2  202.68   17.14
  -9  -8  -1   22.50   10.91
  -9  -8  -1   45.76   16.18
  -9  -8   0   13.35   10.65
  -9  -8   0   -5.64   15.62
  -9  -8   1  130.94   15.78
  -9  -8   1  128.80   19.48
  -9  -8   2  228.57   19.20
  -9  -8   2  267.26   24.44
  -9  -8   3   28.02   16.82
  -9  -8   3   33.15   11.92
  -9  -8   4   88.31   19.31
  -9  -8   4   79.58   14.62
  -9  -8   5  121.86   16.11
  -9  -8   6   90.90   15.95
  -9  -8   7    1.51   12.32
  -9  -8   8   25.19   19.52
  -9  -8   8   40.67   14.06
  -9  -8   9  109.65   21.80
  -9  -8   9  149.92   19.49
  -9  -8  10  117.88   18.94
  -9  -8  11   15.39   15.08
  -9  -7 -19   14.14   15.20
  -9  -7 -18  111.77   19.86
  -9  -7 -18  116.67   18.70
  -9  -7 -17   89.16   18.86
  -9  -7 -17  122.18   18.04
  -9  -7 -16    3.01   15.16
  -9  -7 -16   -6.41   13.44
  -9  -7 -15   62.15   16.68
  -9  -7 -15   62.89   15.03
  -9  -7 -14  108.12   16.94
  -9  -7 -14   97.15   16.19
  -9  -7 -13  146.71   17.31
  -9  -7 -13  201.31   19.76
  -9  -7 -13  192.50   17.21
  -9  -7 -13  154.08   15.10
  -9  -7 -12   -7.64   12.47
  -9  -7 -12   -1.26   12.78
  -9  -7 -12   16.84   12.82
  -9  -7 -12   -3.11    8.82
  -9  -7 -11   44.09   12.88
  -9  -7 -11   47.99   13.39
  -9  -7 -11   45.51   13.63
  -9  -7 -11   37.90   10.51
  -9  -7 -10  159.25   16.46
  -9  -7 -10  129.73   15.16
  -9  -7 -10  158.96   15.05
  -9  -7  -9   96.97   14.07
  -9  -7  -9   99.18   13.53
  -9  -7  -9  117.63   13.53
  -9  -7  -8   -3.07   10.47
  -9  -7  -8   -3.69   11.12
  -9  -7  -8  -14.03    9.78
  -9  -7  -7  102.65   13.45
  -9  -7  -7  104.40   12.47
  -9  -7  -7  100.27   12.57
  -9  -7  -6  159.31   14.39
  -9  -7  -6  126.57   13.06
  -9  -7  -6  132.97   13.91
  -9  -7  -5  116.79   12.58
  -9  -7  -5  136.09   13.63
  -9  -7  -5   92.99   16.92
  -9  -7  -5   91.45   12.70
  -9  -7  -4   -8.87   14.01
  -9  -7  -4   -5.15    9.73
  -9  -7  -4   -6.54    9.58
  -9  -7  -3   90.53   17.18
  -9  -7  -3   66.12   11.76
  -9  -7  -3   65.38   11.15
  -9  -7  -2  188.76   20.54
  -9  -7  -2  209.29   16.88
  -9  -7  -2  189.74   14.36
  -9  -7  -1  112.08   11.46
  -9  -7  -1   92.25   13.06
  -9  -7  -1  113.09   18.64
  -9  -7   0    9.02   10.16
  -9  -7   0    6.86   14.65
  -9  -7   1   99.79   14.09
  -9  -7   1  117.40   17.96
  -9  -7   2  208.77   17.76
  -9  -7   2  254.65   23.00
  -9  -7   3   81.00   18.26
  -9  -7   3   70.88   13.48
  -9  -7   4    1.47   16.16
  -9  -7   4   16.76   11.71
  -9  -7   5  109.03   19.83
  -9  -7   5  110.91   15.32
  -9  -7   6  162.11   17.43
  -9  -7   7   21.54   12.44
  -9  -7   8   17.85   13.23
  -9  -7   9  146.76   23.20
  -9  -7   9  162.83   19.13
  -9  -7  10   94.08   21.11
  -9  -7  10   85.80   16.85
  -9  -7  11   -3.21   20.16
  -9  -7  11    1.64   13.82
  -9  -7  12   40.53   15.24
  -9  -6 -19   -4.17   14.78
  -9  -6 -18   71.58   16.96
  -9  -6 -18   79.80   19.62
  -9  -6 -17   87.47   16.78
  -9  -6 -17   96.27   19.05
  -9  -6 -16   21.69   16.22
  -9  -6 -16   33.96   14.42
  -9  -6 -15   -7.44   14.73
  -9  -6 -15    9.68   13.08
  -9  -6 -14  109.94   17.79
  -9  -6 -14  141.39   16.89
  -9  -6 -13  210.71   19.10
  -9  -6 -13  198.89   20.45
  -9  -6 -13  216.35   16.69
  -9  -6 -12   44.37   12.98
  -9  -6 -12   27.35   13.98
  -9  -6 -12   21.12    9.27
  -9  -6 -12   30.70   12.18
  -9  -6 -11   38.82   12.81
  -9  -6 -11   36.02   13.29
  -9  -6 -11   26.47    9.26
  -9  -6 -11   20.20   12.11
  -9  -6 -10  164.12   16.87
  -9  -6 -10  161.96   16.83
  -9  -6 -10  148.11   13.52
  -9  -6 -10  131.05   14.88
  -9  -6  -9  147.53   16.49
  -9  -6  -9  121.75   15.34
  -9  -6  -9  143.04   13.14
  -9  -6  -9  131.57   14.65
  -9  -6  -8   15.28   11.77
  -9  -6  -8   15.03   10.45
  -9  -6  -8   19.29    9.10
  -9  -6  -8   11.39    9.80
  -9  -6  -7   63.08   13.47
  -9  -6  -7   52.47   10.71
  -9  -6  -7   60.33   11.53
  -9  -6  -7   52.34   10.38
  -9  -6  -6  197.58   15.04
  -9  -6  -6  237.75   19.62
  -9  -6  -6  192.95   16.02
  -9  -6  -6  224.73   15.87
  -9  -6  -5  159.46   13.43
  -9  -6  -5  155.62   14.55
  -9  -6  -5  123.59   12.63
  -9  -6  -5  115.59   16.89
  -9  -6  -4    7.93    8.32
  -9  -6  -4    6.16    9.20
  -9  -6  -4    8.50    8.51
  -9  -6  -4   -4.89   13.69
  -9  -6  -3   42.05    9.45
  -9  -6  -3   71.97   11.15
  -9  -6  -3   42.57   14.70
  -9  -6  -3   62.65   10.76
  -9  -6  -2  311.61   17.97
  -9  -6  -2  259.27   18.26
  -9  -6  -2  282.96   22.66
  -9  -6  -1  121.75   18.64
  -9  -6  -1  165.60   13.49
  -9  -6  -1  113.21   13.30
  -9  -6   0   12.05   14.43
  -9  -6   0    2.08    9.21
  -9  -6   1  105.15   17.84
  -9  -6   1  118.42   14.14
  -9  -6   2  240.96   22.31
  -9  -6   2  188.26   16.95
  -9  -6   3   75.26   18.25
  -9  -6   3  114.66   14.57
  -9  -6   4  -20.24   17.71
  -9  -6   4   -9.64   10.35
  -9  -6   5   73.60   18.47
  -9  -6   5  115.33   14.68
  -9  -6   6  158.72   21.44
  -9  -6   6  187.65   18.22
  -9  -6   7   32.53   12.97
  -9  -6   8   -9.84   11.84
  -9  -6   9  145.93   18.16
  -9  -6  10  165.01   23.59
  -9  -6  10  156.10   19.39
  -9  -6  11   49.73   19.83
  -9  -6  11   15.68   13.28
  -9  -6  12    8.09   13.50
  -9  -6  13  108.25   18.70
  -9  -5 -19   21.91   15.57
  -9  -5 -18   49.08   16.18
  -9  -5 -18   79.81   19.11
  -9  -5 -17  117.92   17.80
  -9  -5 -17  105.21   19.91
  -9  -5 -16   77.82   15.43
  -9  -5 -16   68.29   17.72
  -9  -5 -15   13.05   13.12
  -9  -5 -15   29.04   16.09
  -9  -5 -14  124.36   18.33
  -9  -5 -14  129.30   16.57
  -9  -5 -13  116.30   17.73
  -9  -5 -13  133.27   16.18
  -9  -5 -12   36.08   11.67
  -9  -5 -12   24.12   12.99
  -9  -5 -12   34.25    9.50
  -9  -5 -11   17.62   11.06
  -9  -5 -11    5.46   11.45
  -9  -5 -11    2.57   12.69
  -9  -5 -11    4.32    8.34
  -9  -5 -10  111.30   14.25
  -9  -5 -10  132.32   12.49
  -9  -5 -10  127.24   14.97
  -9  -5 -10  150.91   17.42
  -9  -5  -9  161.75   13.47
  -9  -5  -9  167.57   14.93
  -9  -5  -9  139.67   16.39
  -9  -5  -9  187.14   17.33
  -9  -5  -8   80.08   10.57
  -9  -5  -8  112.26   14.52
  -9  -5  -8   84.28   13.97
  -9  -5  -8  101.19   12.10
  -9  -5  -7   13.30    8.00
  -9  -5  -7    5.36   10.61
  -9  -5  -7   -8.63   11.86
  -9  -5  -7    2.35    9.43
  -9  -5  -6  159.18   12.99
  -9  -5  -6  142.53   14.49
  -9  -5  -6  119.30   15.73
  -9  -5  -6  120.04   12.34
  -9  -5  -5  136.32   12.66
  -9  -5  -5  168.32   15.13
  -9  -5  -5  128.74   16.82
  -9  -5  -5  151.33   12.83
  -9  -5  -4   56.47    9.52
  -9  -5  -4   57.06   11.13
  -9  -5  -4   59.10   14.48
  -9  -5  -4   41.39    9.38
  -9  -5  -3   33.23    9.06
  -9  -5  -3   42.17   10.15
  -9  -5  -3   41.31   13.85
  -9  -5  -3   56.41    9.14
  -9  -5  -2  211.65   20.42
  -9  -5  -2  239.17   16.03
  -9  -5  -2  224.71   14.20
  -9  -5  -1  163.93   14.20
  -9  -5  -1  192.83   19.74
  -9  -5   0   20.88   14.61
  -9  -5   0   32.37    9.83
  -9  -5   1   76.16   16.21
  -9  -5   1   95.85   12.58
  -9  -5   2  233.57   21.89
  -9  -5   2  207.85   16.74
  -9  -5   3  115.80   19.27
  -9  -5   3  144.82   14.64
  -9  -5   4   -2.85   16.71
  -9  -5   4   21.27   10.46
  -9  -5   5   69.64   17.89
  -9  -5   5   59.54   12.48
  -9  -5   6  190.76   22.19
  -9  -5   6  189.14   17.97
  -9  -5   7   67.74   19.05
  -9  -5   7   64.80   13.21
  -9  -5   8   -3.98   11.99
  -9  -5   9  102.21   15.32
  -9  -5  10  115.32   21.57
  -9  -5  10  130.76   17.33
  -9  -5  11  101.46   16.71
  -9  -5  11  113.51   21.18
  -9  -5  12   -7.72   13.79
  -9  -5  12   14.55   19.26
  -9  -5  13   73.35   16.44
  -9  -5  14  108.31   18.09
  -9  -4 -19   16.17   14.82
  -9  -4 -18   46.84   18.84
  -9  -4 -18   40.47   15.07
  -9  -4 -17  131.09   21.14
  -9  -4 -17  153.45   18.42
  -9  -4 -16  116.80   20.35
  -9  -4 -16  104.07   16.19
  -9  -4 -15   -6.24   15.33
  -9  -4 -15   -1.16   12.33
  -9  -4 -14   77.86   16.87
  -9  -4 -14   77.63   14.34
  -9  -4 -13  149.55   19.71
  -9  -4 -13  151.12   16.38
  -9  -4 -12  103.52   16.72
  -9  -4 -12  116.34   14.64
  -9  -4 -11   18.99   10.94
  -9  -4 -11   35.77   14.29
  -9  -4 -11   17.93   11.72
  -9  -4 -10  143.27   14.48
  -9  -4 -10  107.36   11.35
  -9  -4 -10  145.02   17.30
  -9  -4 -10  152.85   15.55
  -9  -4  -9  169.02   13.25
  -9  -4  -9  178.60   14.96
  -9  -4  -9  177.78   16.62
  -9  -4  -9  182.92   18.05
  -9  -4  -8  113.40   14.81
  -9  -4  -8   93.07   10.74
  -9  -4  -8   88.43   11.28
  -9  -4  -8   69.53   13.37
  -9  -4  -8   86.80   10.71
  -9  -4  -7   -8.12    8.68
  -9  -4  -7   -3.10   11.47
  -9  -4  -7    3.35   11.02
  -9  -4  -7   -9.63    7.63
  -9  -4  -6  137.61   11.94
  -9  -4  -6  121.13   11.66
  -9  -4  -6   92.37   14.89
  -9  -4  -6  132.89   14.71
  -9  -4  -5  194.35   13.85
  -9  -4  -5  175.35   13.16
  -9  -4  -5  190.73   18.58
  -9  -4  -5  203.71   16.50
  -9  -4  -4   61.80    9.73
  -9  -4  -4   75.67   15.51
  -9  -4  -4   42.83    8.97
  -9  -4  -4   80.33   12.04
  -9  -4  -3   44.69    8.38
  -9  -4  -3   35.97    8.69
  -9  -4  -3   33.04   14.03
  -9  -4  -2  220.64   14.65
  -9  -4  -2  169.86   19.21
  -9  -4  -1  170.72   13.83
  -9  -4  -1  136.97   18.54
  -9  -4   0   66.49   16.37
  -9  -4   0   77.52   11.15
  -9  -4   1   35.40   15.32
  -9  -4   1   44.01   10.16
  -9  -4   2  156.92   19.84
  -9  -4   2  168.20   14.41
  -9  -4   3  178.31   20.97
  -9  -4   3  221.49   16.75
  -9  -4   4   33.65   16.06
  -9  -4   4   12.39    9.19
  -9  -4   5    8.60   15.77
  -9  -4   5   30.27   10.68
  -9  -4   6  258.79   23.94
  -9  -4   6  228.92   18.49
  -9  -4   7   79.14   18.74
  -9  -4   7   79.41   13.84
  -9  -4   8    2.49   11.16
  -9  -4   9   32.51   12.45
  -9  -4  10  137.02   17.00
  -9  -4  11  173.71   18.44
  -9  -4  11  138.77   23.31
  -9  -4  12    4.40   12.83
  -9  -4  12  -30.68   20.77
  -9  -4  13   31.92   14.36
  -9  -4  13   -8.17   19.55
  -9  -4  14  133.44   18.92
  -9  -4  15   30.71   15.11
  -9  -3 -19   42.53   15.45
  -9  -3 -18   30.84   15.07
  -9  -3 -17  201.89   23.82
  -9  -3 -17  173.37   19.60
  -9  -3 -16  108.95   19.84
  -9  -3 -16   90.32   15.79
  -9  -3 -15    7.95   15.08
  -9  -3 -15   19.33   12.61
  -9  -3 -14   50.55   16.33
  -9  -3 -14   56.33   13.52
  -9  -3 -13  134.15   18.28
  -9  -3 -13  114.21   15.03
  -9  -3 -12  139.03   18.11
  -9  -3 -12  120.93   15.22
  -9  -3 -11   28.68   14.24
  -9  -3 -11    3.68    9.95
  -9  -3 -11    6.37   10.96
  -9  -3 -10   84.72   12.39
  -9  -3 -10   98.50   15.73
  -9  -3 -10   92.89   13.61
  -9  -3  -9  125.27   13.46
  -9  -3  -9  172.19   16.31
  -9  -3  -9  143.95   17.16
  -9  -3  -8  105.23   15.15
  -9  -3  -8   84.29   11.17
  -9  -3  -8   78.85   13.39
  -9  -3  -8   94.06   11.00
  -9  -3  -7    2.33   11.27
  -9  -3  -7    6.45    7.03
  -9  -3  -7   -0.70    8.36
  -9  -3  -7  -10.92   11.99
  -9  -3  -7  -14.94    9.45
  -9  -3  -6  107.83   10.35
  -9  -3  -6  110.61   10.87
  -9  -3  -6  111.59   14.99
  -9  -3  -6  143.24   15.55
  -9  -3  -5  164.59   12.34
  -9  -3  -5  194.93   12.82
  -9  -3  -5  205.09   17.75
  -9  -3  -5  192.42   16.81
  -9  -3  -4   43.76    8.04
  -9  -3  -4   43.35   14.12
  -9  -3  -4   48.67    8.32
  -9  -3  -3  -13.78   14.50
  -9  -3  -3    2.73    6.87
  -9  -3  -2  104.16   16.83
  -9  -3  -2  101.55   10.63
  -9  -3  -1  158.57   18.66
  -9  -3  -1  161.41   12.61
  -9  -3   0   62.89    9.84
  -9  -3   0   95.24   17.28
  -9  -3   1    8.05    7.72
  -9  -3   1   -9.02   15.41
  -9  -3   2  165.26   13.61
  -9  -3   2  109.60   17.85
  -9  -3   3  277.54   17.76
  -9  -3   3  280.19   23.77
  -9  -3   4   54.63   10.76
  -9  -3   4   37.43   15.97
  -9  -3   5    8.92    9.00
  -9  -3   5   17.02   15.38
  -9  -3   6  175.65   16.07
  -9  -3   6  185.72   21.73
  -9  -3   7  120.06   14.27
  -9  -3   7   69.66   18.20
  -9  -3   8   16.21   11.02
  -9  -3   8    4.53   17.70
  -9  -3   9   54.71   12.69
  -9  -3  10  119.75   15.53
  -9  -3  11  178.38   18.54
  -9  -3  12  -35.56   19.93
  -9  -3  12    1.39   12.28
  -9  -3  13   32.73   20.45
  -9  -3  13   28.83   13.43
  -9  -3  14  164.36   19.67
  -9  -3  15   72.60   16.82
  -9  -3  16   11.15   14.92
  -9  -2 -19   51.17   15.87
  -9  -2 -18   37.98   15.15
  -9  -2 -17  167.05   18.86
  -9  -2 -17  219.19   24.51
  -9  -2 -16  144.82   17.43
  -9  -2 -16  181.60   22.53
  -9  -2 -15   42.36   13.42
  -9  -2 -15   76.37   17.73
  -9  -2 -14   56.24   13.40
  -9  -2 -14   53.30   16.32
  -9  -2 -13  174.97   16.85
  -9  -2 -13  148.29   19.43
  -9  -2 -12  210.51   17.63
  -9  -2 -12  262.18   22.29
  -9  -2 -11    2.81   13.27
  -9  -2 -11   -1.78    9.84
  -9  -2 -10   53.64   12.37
  -9  -2 -10   52.76   14.72
  -9  -2 -10   73.16   11.72
  -9  -2  -9  220.24   15.59
  -9  -2  -9  196.56   14.49
  -9  -2  -9  177.40   16.62
  -9  -2  -8  158.03   17.39
  -9  -2  -8  154.84   13.18
  -9  -2  -8  134.88   13.39
  -9  -2  -8  153.20   15.74
  -9  -2  -7   26.56   12.20
  -9  -2  -7    4.58    7.87
  -9  -2  -7   11.44    9.14
  -9  -2  -7   21.94   11.71
  -9  -2  -6  121.91   10.92
  -9  -2  -6  134.86   15.19
  -9  -2  -6  129.34   13.19
  -9  -2  -5  214.40   18.40
  -9  -2  -4  125.49   16.03
  -9  -2  -3  -15.70   13.29
  -9  -2  -3   -5.18    6.81
  -9  -2  -2  128.65   17.14
  -9  -2  -2  122.52   10.34
  -9  -2  -1  216.23   13.37
  -9  -2  -1  181.75   19.54
  -9  -2   0  102.49   10.23
  -9  -2   0   92.34   16.42
  -9  -2   1    7.05    7.27
  -9  -2   1   19.03   14.41
  -9  -2   2  119.02   11.98
  -9  -2   2  124.99   17.70
  -9  -2   3  312.76   17.63
  -9  -2   3  289.09   23.28
  -9  -2   4   65.89   10.46
  -9  -2   4   87.76   17.60
  -9  -2   5    2.70    8.61
  -9  -2   5  -11.24   16.50
  -9  -2   6  140.30   14.06
  -9  -2   6  139.59   19.71
  -9  -2   7  147.66   14.79
  -9  -2   7  155.97   21.31
  -9  -2   8   -7.52   17.56
  -9  -2   8   21.38   10.51
  -9  -2   9   50.61   19.19
  -9  -2   9   67.66   13.12
  -9  -2  10  182.80   17.41
  -9  -2  11  185.58   17.81
  -9  -2  12   24.77   12.33
  -9  -2  13   24.60   19.45
  -9  -2  13   23.12   12.76
  -9  -2  14  102.93   22.60
  -9  -2  14  141.62   18.62
  -9  -2  15   73.54   16.21
  -9  -1 -17  108.35   16.47
  -9  -1 -16  149.68   17.49
  -9  -1 -16  159.16   22.50
  -9  -1 -15   60.35   14.33
  -9  -1 -15   66.25   17.67
  -9  -1 -14   23.94   11.93
  -9  -1 -14   27.20   15.40
  -9  -1 -13   98.34   13.87
  -9  -1 -13  112.93   18.47
  -9  -1 -12  199.58   16.34
  -9  -1 -12  194.50   20.71
  -9  -1 -11   59.63   11.42
  -9  -1 -11   46.24   14.72
  -9  -1 -10   10.44    9.22
  -9  -1 -10    1.39   13.36
  -9  -1  -9  261.46   21.60
  -9  -1  -9  239.97   16.43
  -9  -1  -9  262.15   16.33
  -9  -1  -9  218.37   17.18
  -9  -1  -8  275.78   21.12
  -9  -1  -8  249.23   16.64
  -9  -1  -8  232.24   15.13
  -9  -1  -8  222.20   17.76
  -9  -1  -7   18.79    9.78
  -9  -1  -7    6.42   11.73
  -9  -1  -7    7.52   11.71
  -9  -1  -6   46.35   12.50
  -9  -1  -6   40.26   10.46
  -9  -1  -5  151.75   15.87
  -9  -1  -5  141.13   14.17
  -9  -1  -4  137.14   16.01
  -9  -1  -3   -3.29   12.33
  -9  -1  -2   65.95   14.17
  -9  -1  -1  161.12   18.06
  -9  -1   0  185.82   19.02
  -9  -1   1   17.21    6.91
  -9  -1   1   17.52   14.15
  -9  -1   2  176.37   12.33
  -9  -1   2  153.18   19.15
  -9  -1   3  256.13   15.50
  -9  -1   3  259.66   22.66
  -9  -1   4  116.71   11.82
  -9  -1   4   76.13   17.65
  -9  -1   5   12.78    8.48
  -9  -1   5  -22.33   16.42
  -9  -1   6  154.60   20.94
  -9  -1   6  153.20   13.48
  -9  -1   7  248.86   17.06
  -9  -1   7  237.50   23.53
  -9  -1   8   67.26   11.69
  -9  -1   8   76.50   18.47
  -9  -1   9   47.61   11.38
  -9  -1   9   30.65   17.80
  -9  -1  10  156.74   16.06
  -9  -1  10  175.04   22.73
  -9  -1  11  197.79   17.75
  -9  -1  12    4.87   11.40
  -9  -1  13   21.72   12.58
  -9  -1  13   34.60   19.30
  -9  -1  14  160.09   24.10
  -9   0 -16  102.61   20.06
  -9   0 -15   82.65   18.58
  -9   0 -14   -8.17   15.36
  -9   0 -13  153.59   20.35
  -9   0 -12  223.86   22.22
  -9   0 -11   32.63   14.76
  -9   0 -10   14.30   13.86
  -9   0  -9  239.09   16.78
  -9   0  -9  265.44   21.93
  -9   0  -9  270.56   17.89
  -9   0  -8  255.64   17.66
  -9   0  -8  288.86   22.08
  -9   0  -8  256.17   18.21
  -9   0  -7   64.52   12.12
  -9   0  -7   59.71   14.27
  -9   0  -7   37.11   12.17
  -9   0  -6   -2.81   11.97
  -9   0  -6   16.79   10.08
  -9   0  -5  173.39   16.47
  -9   0  -5  177.35   15.46
  -9   0  -4  213.24   18.42
  -9   0  -4  202.92   16.51
  -9   0  -3   18.28   12.69
  -9   0  -2   46.96   13.41
  -9   0  -1  197.93   19.16
  -9   0   0  170.19   18.73
  -9   0   1   19.81   14.36
  -9   0   2   49.82   15.63
  -9   0   3  153.90   19.65
  -9   0   4  141.90   19.12
  -9   0   5  -12.51   15.75
  -9   0   6   95.62   18.06
  -9   0   7  169.52   21.39
  -9   0   8  181.06   22.22
  -9   0   9   -4.59   16.50
  -9   0  10  136.10   21.42
  -9   0  14  107.35   22.25
  -9   1 -15   90.95   19.55
  -9   1 -14   -1.67   15.14
  -9   1 -13   71.14   18.03
  -9   1 -12  186.65   21.21
  -9   1 -11   48.60   15.45
  -9   1 -10    8.81   14.12
  -9   1  -9  163.13   15.27
  -9   1  -9  167.78   19.24
  -9   1  -8  255.60   17.85
  -9   1  -8  212.25   16.84
  -9   1  -7   99.87   13.74
  -9   1  -7  102.02   12.92
  -9   1  -6   -5.45   11.43
  -9   1  -6    0.98   10.09
  -9   1  -5  138.43   15.61
  -9   1  -5  144.20   14.85
  -9   1  -4  192.87   17.65
  -9   1  -4  212.44   17.38
  -9   1  -3   28.52   12.58
  -9   1  -3   34.36   11.23
  -9   1  -2    9.92   12.25
  -9   1  -1  157.94   18.42
  -9   1   0  170.93   18.54
  -9   1   1   81.07   16.18
  -9   1   2   30.46   15.06
  -9   1   3  201.46   20.84
  -9   1   4  226.58   21.42
  -9   1   5   20.79   15.46
  -9   1   6   65.57   17.47
  -9   1   7   87.68   18.65
  -9   1   8   74.98   18.31
  -9   1   9   -3.07   16.20
  -9   1  10   83.15   20.15
  -9   1  11  166.64   22.70
  -9   1  15   73.40   22.49
  -9   2 -14  -10.18   15.65
  -9   2 -13   44.58   17.21
  -9   2 -12  148.94   19.82
  -9   2 -11   60.65   16.35
  -9   2 -10   -1.51   14.08
  -9   2  -9  100.75   13.40
  -9   2  -9  102.29   17.34
  -9   2  -8  174.21   15.89
  -9   2  -8  183.46   19.40
  -9   2  -7  130.51   14.58
  -9   2  -7  157.34   15.79
  -9   2  -6    3.53   11.02
  -9   2  -6   -5.13   10.50
  -9   2  -5   73.29   13.83
  -9   2  -5   91.68   13.83
  -9   2  -4  208.45   18.18
  -9   2  -4  210.00   17.63
  -9   2  -3   75.07   14.24
  -9   2  -3   93.43   14.20
  -9   2  -2   -3.27   13.19
  -9   2  -2   13.71   11.15
  -9   2  -1  192.05   19.03
  -9   2   0  122.68   16.99
  -9   2   1   81.97   15.80
  -9   2   2    3.80   14.46
  -9   2   3  109.84   17.82
  -9   2   4  214.20   21.22
  -9   2   5   65.20   16.70
  -9   2   6   19.98   15.61
  -9   2   7   76.16   17.53
  -9   2   8   63.17   18.08
  -9   2   9    7.70   15.71
  -9   2  10   12.60   17.80
  -9   2  11  165.62   22.65
  -9   2  12  132.80   22.36
  -9   2  15  128.92   24.03
  -9   3 -13   11.77   16.58
  -9   3 -12  152.22   21.26
  -9   3 -11   71.41   17.17
  -9   3 -10   29.31   15.24
  -9   3  -9   61.13   13.73
  -9   3  -9   54.04   15.64
  -9   3  -8  145.77   16.01
  -9   3  -8  169.83   19.57
  -9   3  -7  136.66   16.04
  -9   3  -6    1.71   10.96
  -9   3  -6   -2.17   11.05
  -9   3  -5   39.44   12.23
  -9   3  -5   58.60   13.14
  -9   3  -4  203.55   18.00
  -9   3  -4  211.24   18.12
  -9   3  -3   73.98   14.70
  -9   3  -3   99.34   14.81
  -9   3  -2   -1.08   13.02
  -9   3  -2   10.64   11.16
  -9   3  -1  118.36   16.54
  -9   3  -1  105.37   15.43
  -9   3   0  192.51   19.42
  -9   3   0  188.37   18.09
  -9   3   1  150.02   18.23
  -9   3   2  -15.17   14.62
  -9   3   3  143.78   19.35
  -9   3   4  254.98   22.18
  -9   3   5   62.56   17.03
  -9   3   6   -7.15   15.01
  -9   3   7   86.76   18.68
  -9   3   8   82.99   19.39
  -9   3   9   57.21   18.13
  -9   3  10    7.91   17.10
  -9   3  11  108.29   20.58
  -9   3  12  158.30   23.29
  -9   3  13   36.96   19.31
  -9   4 -12  135.12   20.02
  -9   4 -11  139.41   19.64
  -9   4 -10   37.92   16.25
  -9   4  -9   13.84   11.58
  -9   4  -9   23.08   15.49
  -9   4  -8  126.93   15.42
  -9   4  -7  218.61   18.90
  -9   4  -6   15.99   11.51
  -9   4  -5   41.26   12.70
  -9   4  -5   30.28   12.18
  -9   4  -4  217.26   18.46
  -9   4  -4  231.77   19.00
  -9   4  -3  107.49   15.48
  -9   4  -3  111.99   15.72
  -9   4  -2   29.91   13.32
  -9   4  -2    1.23   12.16
  -9   4  -1   75.05   15.32
  -9   4  -1   72.63   14.33
  -9   4   0  163.74   18.70
  -9   4   0  194.43   18.36
  -9   4   1  120.38   17.43
  -9   4   1  142.31   17.11
  -9   4   2  -18.93   15.03
  -9   4   2   -1.33   12.88
  -9   4   3  104.58   17.69
  -9   4   4  274.15   23.55
  -9   4   5  122.59   18.94
  -9   4   6    1.44   15.38
  -9   4   7   81.17   18.53
  -9   4   8  106.08   19.87
  -9   4   9   82.42   19.60
  -9   4  10  -20.69   18.78
  -9   4  11  104.15   21.38
  -9   4  12  195.93   24.55
  -9   4  13   35.51   20.07
  -9   5 -11   89.28   18.54
  -9   5 -10   33.90   16.16
  -9   5  -9    1.13   12.28
  -9   5  -9    7.87   14.63
  -9   5  -8   91.38   15.36
  -9   5  -7  204.61   19.21
  -9   5  -6   72.27   14.78
  -9   5  -5   38.59   12.39
  -9   5  -5    6.12   12.37
  -9   5  -4  170.79   16.92
  -9   5  -4  149.14   17.50
  -9   5  -3  138.55   16.55
  -9   5  -3  159.72   17.56
  -9   5  -2   55.22   14.56
  -9   5  -2   44.72   13.76
  -9   5  -1   30.09   14.09
  -9   5  -1   23.40   13.19
  -9   5   0  181.94   19.23
  -9   5   0  210.22   19.49
  -9   5   1  193.41   19.83
  -9   5   1  161.54   18.32
  -9   5   2   22.75   15.02
  -9   5   2    4.12   12.56
  -9   5   3   95.61   17.65
  -9   5   3   79.68   15.64
  -9   5   4  280.48   23.83
  -9   5   5  123.11   18.77
  -9   5   6    5.77   15.59
  -9   5   7  100.89   18.86
  -9   5   8   89.94   19.16
  -9   5   9  134.58   21.99
  -9   5  10   -8.01   17.67
  -9   5  11  116.41   21.59
  -9   5  12  214.17   25.44
  -9   5  13   64.84   20.45
  -9   5  14   -1.74   20.14
  -9   6 -10   42.74   16.97
  -9   6  -9   -3.60   12.73
  -9   6  -9   -9.64   14.82
  -9   6  -8  142.97   17.63
  -9   6  -7  197.79   19.49
  -9   6  -6  117.85   17.13
  -9   6  -5    7.72   13.16
  -9   6  -4  138.01   16.14
  -9   6  -4  112.03   16.87
  -9   6  -3  186.64   18.35
  -9   6  -3  197.89   20.10
  -9   6  -2   25.31   13.48
  -9   6  -2   34.71   13.99
  -9   6  -1   26.69   14.19
  -9   6  -1   43.22   14.25
  -9   6   0  115.52   17.77
  -9   6   0  120.69   16.92
  -9   6   1  127.94   18.38
  -9   6   1  173.91   19.17
  -9   6   2   69.76   16.54
  -9   6   2   55.12   15.33
  -9   6   3   22.37   15.30
  -9   6   3   25.88   13.33
  -9   6   4  185.39   21.51
  -9   6   4  160.74   19.72
  -9   6   5  121.18   19.88
  -9   6   5  114.49   17.83
  -9   6   6   -8.72   16.25
  -9   6   7   10.48   15.95
  -9   6   8   92.28   20.22
  -9   6   9  220.95   24.54
  -9   6  10   11.32   17.73
  -9   6  11   92.66   21.44
  -9   6  12  153.74   23.90
  -9   6  13   79.26   21.59
  -9   6  14   21.06   20.66
  -9   7  -9    5.06   13.56
  -9   7  -8   76.01   16.40
  -9   7  -7  168.66   19.09
  -9   7  -6  118.23   17.19
  -9   7  -5   14.84   13.26
  -9   7  -4  161.12   18.66
  -9   7  -3  225.47   19.53
  -9   7  -3  197.23   20.61
  -9   7  -2   41.78   14.71
  -9   7  -2   16.75   13.25
  -9   7  -1   -3.32   14.32
  -9   7  -1   19.71   13.79
  -9   7   0   90.82   16.79
  -9   7   0  106.73   17.16
  -9   7   1  153.75   19.80
  -9   7   1  177.20   19.16
  -9   7   2  108.22   18.45
  -9   7   2   80.32   16.03
  -9   7   3   10.59   15.39
  -9   7   3    4.44   13.33
  -9   7   4  204.57   23.15
  -9   7   4  196.83   21.17
  -9   7   5  116.46   20.14
  -9   7   5  103.66   17.84
  -9   7   6   35.15   17.64
  -9   7   6   44.86   15.92
  -9   7   7   16.60   17.05
  -9   7   7   -3.14   15.12
  -9   7   8   94.68   20.66
  -9   7   8   95.78   18.08
  -9   7   9  151.41   22.92
  -9   7  10   14.70   18.21
  -9   7  11   33.44   19.98
  -9   7  12  140.00   23.29
  -9   7  13  132.30   23.22
  -9   8  -8   60.89   15.70
  -9   8  -7  116.71   18.20
  -9   8  -6  132.07   18.74
  -9   8  -5   47.92   16.19
  -9   8  -4   59.97   15.91
  -9   8  -3  243.77   22.83
  -9   8  -2   64.48   15.30
  -9   8  -2   65.52   16.68
  -9   8  -1   -4.41   14.39
  -9   8  -1   13.23   14.60
  -9   8   0   80.19   16.58
  -9   8   0   80.03   16.84
  -9   8   1  157.32   19.89
  -9   8   1  159.97   20.02
  -9   8   2   71.38   17.23
  -9   8   2   90.64   17.70
  -9   8   3  -11.95   16.25
  -9   8   3    6.11   14.64
  -9   8   4   93.77   18.97
  -9   8   4  125.26   18.49
  -9   8   5  189.91   22.06
  -9   8   5  175.26   21.22
  -9   8   6   75.23   19.35
  -9   8   6   93.58   17.88
  -9   8   7   18.25   16.77
  -9   8   7   -4.82   14.95
  -9   8   8   78.20   19.65
  -9   8   8   76.54   18.23
  -9   8   9   88.37   21.12
  -9   8   9   99.00   18.57
  -9   8  10   14.82   18.06
  -9   8  10   15.04   15.36
  -9   8  11  -15.17   19.49
  -9   8  11   10.15   15.17
  -9   8  12  144.59   24.00
  -9   8  13  126.38   24.00
  -9   9  -8    2.83   14.95
  -9   9  -7   92.00   17.98
  -9   9  -6  157.14   20.05
  -9   9  -5   22.06   15.01
  -9   9  -4   22.31   15.18
  -9   9  -3  186.48   21.31
  -9   9  -2   83.50   17.08
  -9   9  -1   30.86   15.25
  -9   9  -1   16.85   15.78
  -9   9   0   57.07   16.30
  -9   9   0   38.55   15.68
  -9   9   1  196.88   20.55
  -9   9   1  171.12   20.20
  -9   9   2  101.04   18.59
  -9   9   2  126.79   19.08
  -9   9   3  -16.00   16.58
  -9   9   3    1.58   14.33
  -9   9   4   84.52   19.44
  -9   9   4   90.81   18.30
  -9   9   5  306.95   26.59
  -9   9   5  310.82   26.61
  -9   9   6  133.51   21.13
  -9   9   6   96.03   18.45
  -9   9   7   19.90   17.57
  -9   9   7   14.81   16.06
  -9   9   8   63.01   19.93
  -9   9   8   33.26   16.50
  -9   9   9  110.08   21.68
  -9   9   9  134.53   20.12
  -9   9  10   56.41   20.72
  -9   9  10   39.11   17.61
  -9   9  11    1.70   20.70
  -9   9  11  -13.75   15.98
  -9   9  12   78.07   21.71
  -9   9  12   95.40   20.30
  -9  10  -7   65.88   18.17
  -9  10  -6  101.48   19.04
  -9  10  -5   38.31   17.34
  -9  10  -4    4.64   14.98
  -9  10  -3  110.85   19.44
  -9  10  -2  101.00   19.09
  -9  10  -1   -3.18   15.03
  -9  10   0   18.64   15.52
  -9  10   0   32.03   15.81
  -9  10   1  109.40   18.88
  -9  10   1  112.92   19.04
  -9  10   2  126.04   19.56
  -9  10   2  136.44   20.48
  -9  10   3   -4.03   16.25
  -9  10   3    3.27   14.84
  -9  10   4   69.77   19.35
  -9  10   4   69.14   18.25
  -9  10   5  183.74   23.05
  -9  10   5  230.41   23.96
  -9  10   6   79.24   20.15
  -9  10   6   50.11   17.34
  -9  10   7   -9.26   18.52
  -9  10   7    1.69   15.30
  -9  10   8   28.62   19.39
  -9  10   8   18.71   15.71
  -9  10   9  171.33   24.46
  -9  10   9  176.74   22.23
  -9  10  10   78.67   20.59
  -9  10  10   67.50   18.60
  -9  10  11   -1.71   19.66
  -9  11  -3   53.38   17.70
  -9  11  -2   91.40   19.60
  -9  11  -1   44.47   17.11
  -9  11   0   -6.64   15.67
  -9  11   1  121.99   21.05
  -9  11   2  172.17   21.10
  -9  11   2  178.06   22.35
  -9  11   3   -5.40   17.45
  -9  11   3   30.41   16.95
  -9  11   4   78.32   18.55
  -9  11   4   53.47   19.09
  -9  11   5  128.25   20.28
  -9  11   5  125.48   21.13
  -9  11   6   72.12   18.63
  -9  11   6   40.75   18.75
  -9  11   7   -3.46   16.01
  -9  11   7   29.62   19.13
  -9  11   8   30.48   19.35
  -9  11   9   84.10   21.76
  -9  12   3    8.13   17.06
  -9  12   4    4.24   17.51
  -9  12   5   92.65   21.30
  -9  12   6  126.34   22.51
  -9  12   7   39.27   19.39
  -9  12   8   35.64   21.16
  -9  13   4   -4.22   18.78
  -9  13   5   96.92   21.14
  -8 -17  -9  116.81   19.31
  -8 -17  -8   37.90   15.74
  -8 -17  -7    6.91   14.56
  -8 -16 -14   70.08   16.85
  -8 -16 -13   99.54   17.67
  -8 -16 -12   61.04   16.07
  -8 -16 -11   -1.65   13.86
  -8 -16 -10   14.83   13.68
  -8 -16  -9  112.28   18.01
  -8 -16  -8   91.18   17.47
  -8 -16  -7   16.64   14.29
  -8 -16  -6   56.88   15.93
  -8 -16  -5   86.04   17.53
  -8 -16  -4   59.71   16.43
  -8 -16  -3   15.54   14.61
  -8 -16  -2   78.71   17.50
  -8 -16  -1   97.57   18.75
  -8 -15 -16  112.56   18.28
  -8 -15 -16  101.94   18.89
  -8 -15 -15   30.67   14.91
  -8 -15 -14   30.44   14.74
  -8 -15 -13  217.18   22.07
  -8 -15 -12   76.21   16.43
  -8 -15 -11   -1.58   13.13
  -8 -15 -10   15.79   13.11
  -8 -15  -9  143.99   18.63
  -8 -15  -8   99.88   17.01
  -8 -15  -7   15.92   13.41
  -8 -15  -6   49.65   14.90
  -8 -15  -5  121.10   18.06
  -8 -15  -4  119.05   18.52
  -8 -15  -3    3.31   13.45
  -8 -15  -2   40.23   15.32
  -8 -15  -1  184.07   21.01
  -8 -15   0   65.69   16.48
  -8 -15   1    5.28   13.95
  -8 -15   2  125.30   19.49
  -8 -14 -17  158.27   20.20
  -8 -14 -16  155.22   20.08
  -8 -14 -15   79.36   16.35
  -8 -14 -15   65.00   16.90
  -8 -14 -14   20.00   14.14
  -8 -14 -13  129.77   18.10
  -8 -14 -12  144.43   18.15
  -8 -14 -11   24.19   13.40
  -8 -14 -10   12.05   12.87
  -8 -14  -9  246.74   21.95
  -8 -14  -8  151.28   18.45
  -8 -14  -7   24.28   13.62
  -8 -14  -6   18.30   13.21
  -8 -14  -5  144.61   18.75
  -8 -14  -4  115.01   17.29
  -8 -14  -3   14.19   13.28
  -8 -14  -2   27.18   13.99
  -8 -14  -1  143.35   19.11
  -8 -14   0  144.00   19.36
  -8 -14   1   -1.69   13.79
  -8 -14   2   53.26   15.79
  -8 -14   3  152.78   20.69
  -8 -14   4  100.38   18.78
  -8 -13 -18   -9.21   15.29
  -8 -13 -17   81.10   18.32
  -8 -13 -16  160.06   20.70
  -8 -13 -15   76.09   16.82
  -8 -13 -14    2.95   12.84
  -8 -13 -14  -14.04   15.31
  -8 -13 -13  116.60   16.82
  -8 -13 -12  174.97   19.03
  -8 -13 -11   64.82   14.46
  -8 -13 -10   30.11   13.20
  -8 -13  -9  224.62   20.52
  -8 -13  -8  232.19   20.59
  -8 -13  -7   60.51   14.79
  -8 -13  -6   11.58   12.08
  -8 -13  -5   87.53   15.40
  -8 -13  -4  120.90   16.81
  -8 -13  -3   13.46   11.92
  -8 -13  -2   27.33   12.99
  -8 -13  -1  216.79   20.83
  -8 -13   0  124.54   18.64
  -8 -13   1   14.48   13.42
  -8 -13   2   19.72   13.98
  -8 -13   3  159.71   19.64
  -8 -13   4  141.28   19.34
  -8 -13   5   17.64   14.86
  -8 -13   6   41.62   16.06
  -8 -12 -21   28.73   16.97
  -8 -12 -20  122.36   20.24
  -8 -12 -19  166.08   20.37
  -8 -12 -19  118.89   19.47
  -8 -12 -18    6.65   14.09
  -8 -12 -18   -6.02   15.94
  -8 -12 -17   66.98   15.51
  -8 -12 -17   41.08   16.16
  -8 -12 -16  223.68   20.05
  -8 -12 -16  203.33   21.28
  -8 -12 -15   99.14   15.49
  -8 -12 -15   89.26   16.93
  -8 -12 -14    3.16   11.69
  -8 -12 -14   -8.16   14.40
  -8 -12 -13   52.17   12.67
  -8 -12 -13   61.22   14.03
  -8 -12 -13   43.76   14.40
  -8 -12 -12  237.96   20.27
  -8 -12 -11   94.34   15.26
  -8 -12 -10   -2.72   12.04
  -8 -12  -9  177.57   17.97
  -8 -12  -8  256.06   20.86
  -8 -12  -7   78.89   14.52
  -8 -12  -6   17.79   11.53
  -8 -12  -5  128.30   16.53
  -8 -12  -4  154.63   17.80
  -8 -12  -3   57.97   13.64
  -8 -12  -2   23.03   12.70
  -8 -12  -1  143.64   17.86
  -8 -12   0  139.23   18.03
  -8 -12   1   38.24   13.52
  -8 -12   2   28.14   13.13
  -8 -12   3  157.23   19.05
  -8 -12   4  128.24   17.92
  -8 -12   5   59.21   15.87
  -8 -12   6   12.05   17.46
  -8 -12   6   13.91   14.01
  -8 -12   7   83.08   19.70
  -8 -12   7   69.59   17.41
  -8 -12   8   77.23   20.10
  -8 -12   8   78.73   18.67
  -8 -11 -21    7.83   16.13
  -8 -11 -20   85.90   19.04
  -8 -11 -20  102.34   18.30
  -8 -11 -19  113.47   19.39
  -8 -11 -19  112.81   18.90
  -8 -11 -18   -4.43   16.48
  -8 -11 -18   16.64   15.41
  -8 -11 -17   21.54   15.66
  -8 -11 -17    5.28   13.56
  -8 -11 -16  149.26   18.86
  -8 -11 -16  145.80   17.90
  -8 -11 -15  104.45   17.12
  -8 -11 -15   78.51   15.06
  -8 -11 -14   13.18   13.96
  -8 -11 -14    5.61   12.06
  -8 -11 -13   20.49   13.21
  -8 -11 -13   35.75   12.49
  -8 -11 -12  120.07   15.54
  -8 -11 -12  149.47   17.13
  -8 -11 -12  168.04   16.18
  -8 -11 -11  171.44   15.46
  -8 -11 -11  152.60   16.56
  -8 -11 -10   -7.57    9.85
  -8 -11 -10    6.43   10.83
  -8 -11  -9   88.35   11.29
  -8 -11  -9   95.93   15.15
  -8 -11  -8  255.39   20.13
  -8 -11  -7  110.09   14.85
  -8 -11  -6    2.58   11.01
  -8 -11  -5  129.87   16.02
  -8 -11  -4  233.41   19.50
  -8 -11  -3   81.16   14.55
  -8 -11  -2    1.36   10.68
  -8 -11  -1  110.74   15.69
  -8 -11   0  161.20   18.28
  -8 -11   1   63.60   14.16
  -8 -11   2   34.12   12.88
  -8 -11   3  237.81   20.94
  -8 -11   4  158.19   18.67
  -8 -11   5   46.84   14.41
  -8 -11   6    8.31   13.32
  -8 -11   6   22.19   17.32
  -8 -11   7  104.44   17.58
  -8 -11   7   74.47   19.55
  -8 -11   8  121.61   19.37
  -8 -11   8  134.88   20.83
  -8 -11   9    7.24   15.45
  -8 -11   9   -6.03   18.41
  -8 -11  10   24.18   19.41
  -8 -10 -21   17.74   16.13
  -8 -10 -20   91.83   18.87
  -8 -10 -20   43.61   16.69
  -8 -10 -19  156.21   20.42
  -8 -10 -19  176.99   21.20
  -8 -10 -18   37.60   15.44
  -8 -10 -18   41.75   15.55
  -8 -10 -17    9.85   14.58
  -8 -10 -17   -5.50   13.88
  -8 -10 -16  152.65   18.88
  -8 -10 -16  154.71   18.68
  -8 -10 -15  147.87   18.69
  -8 -10 -15  173.95   18.38
  -8 -10 -14   28.13   13.61
  -8 -10 -14   43.55   13.68
  -8 -10 -13   28.51   13.38
  -8 -10 -13   31.07   12.20
  -8 -10 -12  162.06   17.42
  -8 -10 -12  164.82   16.23
  -8 -10 -11  123.08   15.04
  -8 -10 -11  138.60   16.35
  -8 -10 -11  154.25   15.07
  -8 -10 -10    2.73    9.47
  -8 -10 -10    1.21   10.34
  -8 -10  -9   49.70   10.67
  -8 -10  -9   59.02   12.33
  -8 -10  -8  211.08   15.37
  -8 -10  -8  237.59   18.51
  -8 -10  -7  179.19   13.77
  -8 -10  -7  199.17   17.42
  -8 -10  -6   35.24    8.87
  -8 -10  -6   41.09   11.75
  -8 -10  -5  107.09   14.65
  -8 -10  -4  168.52   16.33
  -8 -10  -3  112.45   14.60
  -8 -10  -2    1.27   10.49
  -8 -10  -1   74.01   13.35
  -8 -10   0  314.03   22.37
  -8 -10   1  133.55   16.60
  -8 -10   2   19.61   11.86
  -8 -10   3  320.23   23.51
  -8 -10   4  184.22   18.77
  -8 -10   5   56.78   14.52
  -8 -10   6    6.35   13.17
  -8 -10   6   21.78   16.66
  -8 -10   7  124.35   18.02
  -8 -10   7  127.48   20.05
  -8 -10   8  195.84   21.04
  -8 -10   8  151.05   22.16
  -8 -10   9   38.26   15.36
  -8 -10   9   31.33   18.17
  -8 -10  10    7.16   14.49
  -8 -10  10    3.00   17.54
  -8 -10  11  112.08   19.58
  -8 -10  11   80.00   19.83
  -8  -9 -21   11.61   16.86
  -8  -9 -20   83.45   19.35
  -8  -9 -20   92.26   18.43
  -8  -9 -19  168.39   21.45
  -8  -9 -19  193.71   21.41
  -8  -9 -18  100.94   18.22
  -8  -9 -18   99.45   17.10
  -8  -9 -17   -4.27   14.31
  -8  -9 -17   -5.50   14.53
  -8  -9 -16   65.12   16.13
  -8  -9 -16   82.69   16.01
  -8  -9 -15  251.96   21.24
  -8  -9 -15  212.55   20.37
  -8  -9 -14  111.69   16.27
  -8  -9 -14   74.54   15.11
  -8  -9 -13   26.70   12.41
  -8  -9 -13   13.19   12.60
  -8  -9 -12  118.40   14.63
  -8  -9 -12  122.76   15.76
  -8  -9 -11  253.69   18.51
  -8  -9 -11  225.67   17.67
  -8  -9 -11  190.27   17.99
  -8  -9 -10   38.52   11.08
  -8  -9 -10   42.40   11.04
  -8  -9 -10   47.61   12.50
  -8  -9  -9   16.92    9.65
  -8  -9  -9   18.03    9.41
  -8  -9  -8  280.51   18.91
  -8  -9  -8  274.21   17.44
  -8  -9  -7  217.23   17.18
  -8  -9  -7  192.01   14.58
  -8  -9  -6   72.16   12.65
  -8  -9  -6   83.58   10.55
  -8  -9  -5   52.23   11.58
  -8  -9  -5   81.38    9.99
  -8  -9  -4  125.09   14.16
  -8  -9  -4  154.49   11.72
  -8  -9  -3  187.53   16.72
  -8  -9  -3  206.87   12.80
  -8  -9  -2   14.26   10.20
  -8  -9  -1   53.45   12.15
  -8  -9   0  265.63   20.31
  -8  -9   1  209.84   18.16
  -8  -9   2   36.89   11.90
  -8  -9   3  133.26   16.11
  -8  -9   4  255.38   20.86
  -8  -9   5  119.18   16.40
  -8  -9   6   -4.27   15.95
  -8  -9   6   15.06   12.19
  -8  -9   7   82.15   18.67
  -8  -9   7   98.27   16.05
  -8  -9   8  145.91   20.31
  -8  -9   8  191.77   20.70
  -8  -9   9  104.73   20.18
  -8  -9   9   80.06   16.63
  -8  -9  10  -14.90   16.88
  -8  -9  10    5.16   13.91
  -8  -9  11  184.56   22.99
  -8  -9  11  140.14   20.31
  -8  -9  12  126.71   22.39
  -8  -9  12  146.00   21.44
  -8  -8 -21    6.16   15.50
  -8  -8 -21    6.80   16.48
  -8  -8 -20   49.38   17.05
  -8  -8 -20   47.70   18.53
  -8  -8 -19  217.49   21.28
  -8  -8 -19  169.80   21.14
  -8  -8 -18  134.46   18.52
  -8  -8 -18  100.73   19.09
  -8  -8 -17   28.37   14.60
  -8  -8 -17  -19.03   15.36
  -8  -8 -16  115.92   17.19
  -8  -8 -16  116.15   17.73
  -8  -8 -15  266.92   22.04
  -8  -8 -15  283.98   22.12
  -8  -8 -14  111.67   16.32
  -8  -8 -14  124.78   16.20
  -8  -8 -13    1.20   12.21
  -8  -8 -13   12.80   12.36
  -8  -8 -12   95.75   14.53
  -8  -8 -12   93.94   14.74
  -8  -8 -11  253.00   18.73
  -8  -8 -11  262.75   19.29
  -8  -8 -10   56.18   11.17
  -8  -8 -10   70.86   12.53
  -8  -8 -10   49.77   11.85
  -8  -8  -9    2.10    8.94
  -8  -8  -9   -3.99   10.28
  -8  -8  -9   -7.59    9.86
  -8  -8  -8  201.86   16.27
  -8  -8  -8  186.93   15.09
  -8  -8  -7  259.62   17.94
  -8  -8  -7  249.18   16.21
  -8  -8  -6  122.67   13.79
  -8  -8  -6  135.40   12.42
  -8  -8  -5   12.67    9.20
  -8  -8  -5   29.29    8.86
  -8  -8  -4  125.90   13.63
  -8  -8  -4  139.72   11.72
  -8  -8  -3  205.76   16.44
  -8  -8  -3  212.47   13.59
  -8  -8  -2   15.47    9.40
  -8  -8  -2    7.86    7.60
  -8  -8  -1    7.72    7.29
  -8  -8  -1   14.71   10.19
  -8  -8   0  243.69   13.15
  -8  -8   0  224.38   18.00
  -8  -8   1  172.14   16.36
  -8  -8   2   37.01   11.33
  -8  -8   3   68.87   12.71
  -8  -8   3   65.38   16.22
  -8  -8   4  284.30   21.15
  -8  -8   5  151.12   16.99
  -8  -8   6   11.39   12.16
  -8  -8   7   26.93   16.49
  -8  -8   7   23.67   13.33
  -8  -8   8  199.82   22.22
  -8  -8   8  165.85   19.53
  -8  -8   9  137.03   20.55
  -8  -8   9  128.84   18.10
  -8  -8  10    5.91   18.28
  -8  -8  10   -9.88   13.66
  -8  -8  11   98.39   21.06
  -8  -8  11  127.69   18.72
  -8  -8  12  154.82   22.84
  -8  -8  12  142.49   19.87
  -8  -8  13   31.72   19.08
  -8  -8  13   72.47   18.29
  -8  -7 -21   15.63   17.49
  -8  -7 -21   21.31   15.78
  -8  -7 -20   59.17   16.64
  -8  -7 -20   47.10   18.76
  -8  -7 -19  146.20   19.63
  -8  -7 -19  133.27   20.49
  -8  -7 -18  139.71   18.64
  -8  -7 -18  159.65   20.74
  -8  -7 -17   13.32   14.31
  -8  -7 -17    1.50   14.23
  -8  -7 -16   79.36   16.01
  -8  -7 -16  106.53   17.45
  -8  -7 -15  311.78   23.39
  -8  -7 -15  299.71   22.51
  -8  -7 -14  178.06   17.64
  -8  -7 -14  160.90   17.85
  -8  -7 -13   -2.27   11.59
  -8  -7 -13    4.97   12.21
  -8  -7 -12   80.31   14.10
  -8  -7 -12   92.02   14.35
  -8  -7 -11  349.69   21.69
  -8  -7 -11  377.32   22.96
  -8  -7 -10   74.41   12.76
  -8  -7 -10   86.84   11.65
  -8  -7 -10   78.56   12.59
  -8  -7  -9   -9.90    9.93
  -8  -7  -9   -6.83    8.63
  -8  -7  -9   -6.68    9.95
  -8  -7  -8  280.37   17.83
  -8  -7  -8  248.19   17.08
  -8  -7  -8  287.07   18.27
  -8  -7  -7  309.65   18.83
  -8  -7  -7  329.48   18.73
  -8  -7  -6  147.96   13.70
  -8  -7  -6  174.45   13.84
  -8  -7  -5   12.36    8.08
  -8  -7  -5   -3.90    8.93
  -8  -7  -4   81.79   11.67
  -8  -7  -4   89.02   10.80
  -8  -7  -3  259.10   17.40
  -8  -7  -3  234.99   14.76
  -8  -7  -2   29.62    9.74
  -8  -7  -2   43.64    8.88
  -8  -7  -1    1.05    8.44
  -8  -7  -1   15.40    7.81
  -8  -7   0  191.19   16.05
  -8  -7   0  202.11   12.62
  -8  -7   1  192.47   16.09
  -8  -7   1  188.49   12.19
  -8  -7   2  105.83   13.30
  -8  -7   2   97.08   16.13
  -8  -7   3   38.20   10.74
  -8  -7   3   27.30   14.33
  -8  -7   4  202.22   17.91
  -8  -7   4  207.64   20.44
  -8  -7   5  187.47   17.61
  -8  -7   6   68.51   13.70
  -8  -7   7   12.60   11.56
  -8  -7   8  279.79   22.36
  -8  -7   8  282.43   24.32
  -8  -7   9  145.33   17.95
  -8  -7   9  125.34   19.71
  -8  -7  10   -3.14   12.59
  -8  -7  10  -10.23   17.89
  -8  -7  11   78.25   16.56
  -8  -7  11   82.91   19.78
  -8  -7  12  175.55   20.48
  -8  -7  12  172.01   22.80
  -8  -7  13  102.99   18.27
  -8  -7  13   79.96   20.12
  -8  -7  14    8.99   14.92
  -8  -7  14    9.10   18.02
  -8  -6 -21   13.54   15.99
  -8  -6 -21   37.17   18.98
  -8  -6 -20    4.39   14.72
  -8  -6 -20    5.15   16.69
  -8  -6 -19  142.99   19.73
  -8  -6 -19  131.15   20.50
  -8  -6 -18  195.11   21.35
  -8  -6 -18  187.24   20.43
  -8  -6 -17   50.75   16.43
  -8  -6 -17   42.08   14.87
  -8  -6 -16   67.79   16.33
  -8  -6 -16   51.72   14.53
  -8  -6 -15  217.43   18.99
  -8  -6 -15  176.01   19.84
  -8  -6 -14  278.21   21.01
  -8  -6 -14  326.43   23.69
  -8  -6 -13   26.81   13.44
  -8  -6 -13   -4.41   11.12
  -8  -6 -12   82.32   14.64
  -8  -6 -12   85.30   14.09
  -8  -6 -11  272.70   19.02
  -8  -6 -11  282.34   20.39
  -8  -6 -10  108.23   13.78
  -8  -6 -10  120.80   12.11
  -8  -6 -10  120.68   14.46
  -8  -6  -9  -10.02   10.30
  -8  -6  -9    5.15    9.50
  -8  -6  -9    5.40    7.73
  -8  -6  -8  161.72   14.30
  -8  -6  -8  153.72   13.39
  -8  -6  -8  186.12   15.14
  -8  -6  -7  561.69   25.71
  -8  -6  -7  556.93   25.39
  -8  -6  -7  590.28   26.63
  -8  -6  -6  270.02   16.78
  -8  -6  -6  319.33   18.30
  -8  -6  -6  305.56   17.79
  -8  -6  -5    9.89    8.51
  -8  -6  -5    2.68    8.05
  -8  -6  -4  191.54   14.05
  -8  -6  -4  179.81   14.23
  -8  -6  -3  289.77   16.63
  -8  -6  -3  289.90   17.71
  -8  -6  -2   50.17    8.99
  -8  -6  -2   64.84   10.45
  -8  -6  -1   -1.93    8.17
  -8  -6   0  217.05   16.04
  -8  -6   0  217.22   19.62
  -8  -6   1  208.35   19.11
  -8  -6   1  220.31   16.28
  -8  -6   2  103.53   12.89
  -8  -6   2   73.34   14.91
  -8  -6   3   38.87   10.13
  -8  -6   3   32.97   14.21
  -8  -6   4   90.43   12.76
  -8  -6   4   99.89   17.22
  -8  -6   5  216.77   18.01
  -8  -6   5  193.09   20.31
  -8  -6   6   95.96   13.98
  -8  -6   7    1.32   10.73
  -8  -6   8  203.92   19.20
  -8  -6   9  163.56   18.18
  -8  -6   9  179.52   21.56
  -8  -6  10   37.41   13.37
  -8  -6  10   -1.45   17.06
  -8  -6  11   66.93   14.66
  -8  -6  11   76.47   19.02
  -8  -6  12  158.65   19.97
  -8  -6  12  150.38   22.27
  -8  -6  13  113.88   18.53
  -8  -6  13  141.49   21.81
  -8  -6  14   34.61   15.60
  -8  -6  14   22.75   18.34
  -8  -6  15   28.51   16.33
  -8  -6  15   36.60   19.40
  -8  -5 -21   49.10   16.95
  -8  -5 -20   -4.34   15.57
  -8  -5 -20    3.50   17.13
  -8  -5 -19  139.95   19.24
  -8  -5 -19  162.43   21.75
  -8  -5 -18  141.79   18.44
  -8  -5 -18  112.66   19.76
  -8  -5 -17   20.78   13.63
  -8  -5 -17    9.42   15.11
  -8  -5 -16   27.13   14.81
  -8  -5 -16   -2.49   12.37
  -8  -5 -15  165.77   19.55
  -8  -5 -15  181.02   18.33
  -8  -5 -14  291.50   17.38
  -8  -5 -14  274.71   22.13
  -8  -5 -14  274.75   20.51
  -8  -5 -13   53.59   14.15
  -8  -5 -13   52.74   11.42
  -8  -5 -13   41.04   12.40
  -8  -5 -12   21.14   12.66
  -8  -5 -12   49.79   11.54
  -8  -5 -12   64.63   12.68
  -8  -5 -11  287.01   19.38
  -8  -5 -11  298.50   18.96
  -8  -5 -11  310.98   21.16
  -8  -5 -10  197.72   15.80
  -8  -5 -10  226.11   17.87
  -8  -5 -10  216.58   16.41
  -8  -5  -9   30.69    9.99
  -8  -5  -9   52.85   11.50
  -8  -5  -9   33.75    7.46
  -8  -5  -9   37.46   11.24
  -8  -5  -9   42.06    8.61
  -8  -5  -8   51.39   10.06
  -8  -5  -8   52.21    9.10
  -8  -5  -8   42.74   10.96
  -8  -5  -7  563.78   24.61
  -8  -5  -7  490.32   23.44
  -8  -5  -7  569.23   26.35
  -8  -5  -6  405.70   20.47
  -8  -5  -6  434.98   22.34
  -8  -5  -6  454.74   21.19
  -8  -5  -5    2.11    7.86
  -8  -5  -5   29.59    8.93
  -8  -5  -5   -2.44    7.91
  -8  -5  -5   18.38   11.13
  -8  -5  -4  167.90   12.40
  -8  -5  -4  190.62   14.12
  -8  -5  -4  160.50   16.08
  -8  -5  -4  166.76   13.19
  -8  -5  -3  431.99   21.48
  -8  -5  -3  472.69   25.34
  -8  -5  -2  193.65   14.39
  -8  -5  -2  199.91   17.89
  -8  -5  -1   11.47    7.91
  -8  -5  -1    9.05   11.76
  -8  -5   0  170.22   17.30
  -8  -5   0  183.28   14.27
  -8  -5   1  407.37   21.37
  -8  -5   1  401.83   24.91
  -8  -5   2  123.72   16.87
  -8  -5   2  112.17   12.73
  -8  -5   3   11.19   13.49
  -8  -5   3   19.53    9.64
  -8  -5   4  146.14   18.11
  -8  -5   4  144.28   14.39
  -8  -5   5  370.19   25.24
  -8  -5   5  328.40   20.96
  -8  -5   6  126.09   18.38
  -8  -5   6  153.77   15.56
  -8  -5   7  -17.37   11.08
  -8  -5   8  120.68   15.55
  -8  -5   9  206.21   18.75
  -8  -5  10   80.53   18.63
  -8  -5  10   97.94   15.85
  -8  -5  11   14.61   16.47
  -8  -5  11   28.18   13.14
  -8  -5  12  160.54   18.56
  -8  -5  12  112.78   20.36
  -8  -5  13  174.74   19.79
  -8  -5  13  165.31   22.45
  -8  -5  14   14.95   13.65
  -8  -5  14    7.60   18.23
  -8  -5  15   18.87   15.57
  -8  -5  15    1.53   18.08
  -8  -5  16  100.70   19.42
  -8  -5  16  140.01   22.85
  -8  -4 -21   82.55   18.11
  -8  -4 -20   15.74   15.07
  -8  -4 -20    5.33   17.29
  -8  -4 -19  114.69   18.02
  -8  -4 -19  115.39   20.31
  -8  -4 -18  118.61   17.82
  -8  -4 -18  144.72   20.68
  -8  -4 -17   57.67   14.63
  -8  -4 -17   49.65   16.71
  -8  -4 -16   -6.14   12.12
  -8  -4 -16   -6.15   14.35
  -8  -4 -15  130.16   16.12
  -8  -4 -15  142.54   18.69
  -8  -4 -14  256.76   21.48
  -8  -4 -14  204.51   18.32
  -8  -4 -13   56.25   14.29
  -8  -4 -13   67.96   13.15
  -8  -4 -13   65.86   11.13
  -8  -4 -12   17.90   12.44
  -8  -4 -12   17.17   10.14
  -8  -4 -12   16.08   10.20
  -8  -4 -11  178.25   14.92
  -8  -4 -11  191.75   15.73
  -8  -4 -11  185.50   17.68
  -8  -4 -10  187.87   15.29
  -8  -4 -10  203.49   17.21
  -8  -4 -10  148.61   10.73
  -8  -4 -10  198.44   15.66
  -8  -4  -9   53.21    8.64
  -8  -4  -9   55.66   11.59
  -8  -4  -9   52.21   10.62
  -8  -4  -9   45.98    7.96
  -8  -4  -9   80.92   13.03
  -8  -4  -8    1.58    8.44
  -8  -4  -8   14.94   10.14
  -8  -4  -8    6.34   10.16
  -8  -4  -8   -0.74    7.12
  -8  -4  -7  362.82   19.46
  -8  -4  -7  413.60   22.27
  -8  -4  -7  404.71   19.40
  -8  -4  -7  422.31   22.56
  -8  -4  -6  535.66   23.76
  -8  -4  -6  563.24   26.90
  -8  -4  -6  598.07   26.88
  -8  -4  -6  549.80   23.70
  -8  -4  -5   40.56    8.55
  -8  -4  -5   28.38   11.16
  -8  -4  -5   51.35    9.99
  -8  -4  -5   24.84    7.54
  -8  -4  -4  215.97   16.82
  -8  -4  -4  194.14   13.26
  -8  -4  -4  182.86   12.49
  -8  -4  -3  446.56   24.63
  -8  -4  -3  412.63   20.35
  -8  -4  -3  445.64   19.25
  -8  -4  -2  232.23   18.93
  -8  -4  -2  234.76   15.01
  -8  -4  -2  245.78   13.49
  -8  -4  -1   15.96    7.48
  -8  -4  -1   -5.51   12.35
  -8  -4   0  131.01   16.32
  -8  -4   0  137.91   11.95
  -8  -4   1  316.41   21.90
  -8  -4   1  316.14   18.07
  -8  -4   2  333.91   22.63
  -8  -4   2  328.87   19.00
  -8  -4   3   -3.78    7.85
  -8  -4   3   -7.32   13.70
  -8  -4   4  162.16   14.46
  -8  -4   4  176.08   18.28
  -8  -4   5  370.69   21.55
  -8  -4   5  372.09   25.03
  -8  -4   6   90.41   12.50
  -8  -4   6  100.91   16.85
  -8  -4   7  -10.44    9.34
  -8  -4   8  152.14   15.77
  -8  -4   9  114.00   15.54
  -8  -4  10  151.73   17.41
  -8  -4  10  145.43   20.41
  -8  -4  11   -1.41   12.06
  -8  -4  11   -7.27   16.90
  -8  -4  12   80.80   15.72
  -8  -4  12  115.34   20.35
  -8  -4  13  192.80   20.32
  -8  -4  13  183.23   23.34
  -8  -4  14   47.69   14.65
  -8  -4  14   30.41   19.06
  -8  -4  15    6.59   13.12
  -8  -4  15  -30.72   19.80
  -8  -4  16  112.21   19.04
  -8  -4  16  109.79   21.30
  -8  -4  17  103.29   18.75
  -8  -3 -21   62.84   17.98
  -8  -3 -20   22.66   15.46
  -8  -3 -20   36.13   18.73
  -8  -3 -19   45.20   15.51
  -8  -3 -19   35.02   17.30
  -8  -3 -18  172.88   19.03
  -8  -3 -18  130.41   20.03
  -8  -3 -17   84.83   16.00
  -8  -3 -17   55.60   16.79
  -8  -3 -16    2.42   12.60
  -8  -3 -16    7.81   15.51
  -8  -3 -15   60.10   13.39
  -8  -3 -15  101.80   17.90
  -8  -3 -14  180.51   17.45
  -8  -3 -14  186.39   19.66
  -8  -3 -13  145.14   15.50
  -8  -3 -13  182.56   18.75
  -8  -3 -12    3.95   10.13
  -8  -3 -12   14.45   12.50
  -8  -3 -12   -5.89    9.35
  -8  -3 -11  112.52   13.72
  -8  -3 -11  105.95   12.39
  -8  -3 -10  226.83   18.26
  -8  -3 -10  200.70   15.53
  -8  -3 -10  195.81   15.19
  -8  -3 -10  179.52   12.11
  -8  -3  -9   63.04   12.62
  -8  -3  -9   42.98    7.83
  -8  -3  -9   46.52   10.06
  -8  -3  -9   35.82   10.77
  -8  -3  -9   32.69    7.67
  -8  -3  -8   16.44   10.55
  -8  -3  -8   13.71    7.95
  -8  -3  -8   14.49    6.70
  -8  -3  -8   15.04    9.76
  -8  -3  -8    1.93    6.89
  -8  -3  -7  167.86   12.90
  -8  -3  -7  159.65   14.87
  -8  -3  -7  166.32   15.65
  -8  -3  -7  178.66   12.01
  -8  -3  -6  502.94   21.77
  -8  -3  -6  453.33   23.72
  -8  -3  -6  512.90   25.06
  -8  -3  -6  466.69   20.74
  -8  -3  -5   85.82    9.31
  -8  -3  -5  106.61   14.05
  -8  -3  -5  124.58   10.96
  -8  -3  -4   35.15   11.52
  -8  -3  -4   25.43    6.89
  -8  -3  -4   34.88    7.50
  -8  -3  -3  243.04   18.24
  -8  -3  -3  258.26   14.63
  -8  -3  -3  256.31   13.51
  -8  -3  -2  234.45   18.59
  -8  -3  -2  227.79   13.92
  -8  -3  -2  228.78   12.33
  -8  -3  -1   28.04    6.45
  -8  -3  -1   19.32   12.31
  -8  -3  -1   27.68    7.48
  -8  -3   0   60.57    7.20
  -8  -3   0   48.09    8.72
  -8  -3   0   34.28   13.52
  -8  -3   1  336.28   22.23
  -8  -3   1  324.94   17.64
  -8  -3   2  525.54   27.82
  -8  -3   2  484.04   23.23
  -8  -3   3    3.60   12.82
  -8  -3   3    6.91    7.81
  -8  -3   4  121.93   16.70
  -8  -3   4  115.95   12.39
  -8  -3   5  329.60   23.57
  -8  -3   5  334.13   19.71
  -8  -3   6  180.06   19.65
  -8  -3   6  198.89   15.78
  -8  -3   7   11.94   14.26
  -8  -3   7    9.70    9.59
  -8  -3   8  109.40   13.87
  -8  -3   9  200.69   17.26
  -8  -3  10   91.06   13.98
  -8  -3  11  -13.03   16.26
  -8  -3  11    5.32   11.25
  -8  -3  12   67.88   18.54
  -8  -3  12   77.98   14.03
  -8  -3  13  208.52   23.21
  -8  -3  13  197.89   19.78
  -8  -3  14  108.09   21.02
  -8  -3  14   68.23   15.17
  -8  -3  15   -6.17   18.67
  -8  -3  15   -6.30   14.18
  -8  -3  16  157.38   23.25
  -8  -3  16   99.58   17.86
  -8  -3  17   57.96   20.32
  -8  -3  17   75.94   18.02
  -8  -2 -20   14.06   14.57
  -8  -2 -19    6.79   13.81
  -8  -2 -19   53.27   19.15
  -8  -2 -18  188.34   19.60
  -8  -2 -18  180.51   22.87
  -8  -2 -17   84.01   15.70
  -8  -2 -17   48.03   16.72
  -8  -2 -16   -3.60   12.51
  -8  -2 -16   -1.59   14.80
  -8  -2 -15   63.93   13.98
  -8  -2 -15   74.93   16.73
  -8  -2 -14  225.67   18.35
  -8  -2 -14  214.17   21.03
  -8  -2 -13  144.69   15.60
  -8  -2 -13  182.59   19.23
  -8  -2 -12    9.69   10.23
  -8  -2 -12   -2.96    8.76
  -8  -2 -12   -4.05   11.78
  -8  -2 -11   78.67    9.15
  -8  -2 -11   91.26   11.47
  -8  -2 -11   81.47   14.49
  -8  -2 -11   97.38   12.69
  -8  -2 -10  199.91   14.88
  -8  -2 -10  213.82   15.77
  -8  -2 -10  203.91   18.09
  -8  -2 -10  187.93   12.94
  -8  -2  -9   37.57   10.35
  -8  -2  -9   38.90    9.64
  -8  -2  -9   37.29    7.32
  -8  -2  -9   44.99   12.43
  -8  -2  -9   34.27    8.39
  -8  -2  -8   -7.95   10.08
  -8  -2  -8   -2.21    7.89
  -8  -2  -8    1.72    5.77
  -8  -2  -8   -6.80   10.79
  -8  -2  -8  -10.84    7.92
  -8  -2  -7  174.69   14.81
  -8  -2  -7  146.02   10.66
  -8  -2  -7  148.11   12.13
  -8  -2  -7  178.21   13.09
  -8  -2  -6  443.80   18.90
  -8  -2  -6  446.36   22.95
  -8  -2  -6  427.68   19.74
  -8  -2  -5   96.60    9.02
  -8  -2  -5   96.48    9.55
  -8  -2  -5   97.60   12.84
  -8  -2  -4    2.25    6.66
  -8  -2  -4   19.91   10.60
  -8  -2  -4   29.27    6.97
  -8  -2  -3  120.86    9.87
  -8  -2  -3  121.33    9.45
  -8  -2  -3  139.58   14.61
  -8  -2  -2  219.19   12.51
  -8  -2  -2  192.94   10.95
  -8  -2  -2  192.11   17.08
  -8  -2  -1   27.19    5.83
  -8  -2  -1   25.36    6.57
  -8  -2  -1   34.67   11.96
  -8  -2   0   18.07    5.16
  -8  -2   0   22.76    6.84
  -8  -2   0    6.50   11.72
  -8  -2   1  240.86   10.74
  -8  -2   1  278.12   15.07
  -8  -2   1  251.45   19.37
  -8  -2   2  426.80   15.05
  -8  -2   2  414.10   20.02
  -8  -2   2  428.71   25.22
  -8  -2   3   15.23    4.05
  -8  -2   3   21.31   13.13
  -8  -2   3   -0.78    7.23
  -8  -2   4   43.82   14.25
  -8  -2   4   34.75    8.53
  -8  -2   5  341.39   23.52
  -8  -2   5  319.88   18.68
  -8  -2   6  190.06   19.80
  -8  -2   6  175.33   14.63
  -8  -2   7   25.03   14.71
  -8  -2   7   35.90   10.47
  -8  -2   8   66.13   15.98
  -8  -2   8   61.47   11.59
  -8  -2   9  175.11   16.12
  -8  -2  10  128.09   15.17
  -8  -2  11   23.75   11.64
  -8  -2  12   36.82   12.49
  -8  -2  12   22.14   17.47
  -8  -2  13  210.18   23.27
  -8  -2  13  289.54   21.64
  -8  -2  14  111.49   21.01
  -8  -2  14   99.44   15.84
  -8  -2  15   20.15   18.15
  -8  -2  15  -13.53   13.87
  -8  -2  16  112.76   21.41
  -8  -2  16   93.83   17.47
  -8  -2  17   87.56   17.24
  -8  -2  17   91.59   21.58
  -8  -1 -20   15.38   15.38
  -8  -1 -19   19.79   17.51
  -8  -1 -19   22.95   14.69
  -8  -1 -18  132.55   20.82
  -8  -1 -18  159.67   18.71
  -8  -1 -17  111.09   19.56
  -8  -1 -17  149.18   17.24
  -8  -1 -16    9.73   15.21
  -8  -1 -16   43.99   13.91
  -8  -1 -15   54.59   16.39
  -8  -1 -15   61.07   13.37
  -8  -1 -14  185.73   20.39
  -8  -1 -14  195.14   17.35
  -8  -1 -13  226.11   20.97
  -8  -1 -13  248.95   18.35
  -8  -1 -12   -6.92   12.87
  -8  -1 -12   -4.77   10.21
  -8  -1 -11   55.77   13.54
  -8  -1 -11   57.07   11.29
  -8  -1 -11   56.08    9.22
  -8  -1 -11   56.70   10.45
  -8  -1 -10  236.96   16.22
  -8  -1 -10  222.97   19.21
  -8  -1 -10  201.21   14.81
  -8  -1 -10  213.64   14.01
  -8  -1  -9   99.17    8.62
  -8  -1  -9  100.94   11.63
  -8  -1  -9  101.31   14.27
  -8  -1  -9   99.96   12.05
  -8  -1  -9   95.19   10.57
  -8  -1  -8    6.79    5.55
  -8  -1  -8    9.23    8.17
  -8  -1  -8   -1.17   11.04
  -8  -1  -8   -0.76    9.26
  -8  -1  -8    2.88    8.05
  -8  -1  -7  118.17    9.05
  -8  -1  -7  103.40   10.55
  -8  -1  -7  104.06   13.56
  -8  -1  -7  130.61   11.97
  -8  -1  -7  124.42   13.03
  -8  -1  -6  315.18   14.68
  -8  -1  -6  327.53   16.29
  -8  -1  -6  342.96   18.36
  -8  -1  -6  328.57   19.24
  -8  -1  -5  141.00   10.31
  -8  -1  -5  160.95   14.63
  -8  -1  -5  148.07    9.75
  -8  -1  -4    7.52    5.92
  -8  -1  -4    1.39    5.64
  -8  -1  -4   -1.85   10.06
  -8  -1  -3   90.30    7.97
  -8  -1  -3   94.14   13.11
  -8  -1  -3   98.23    7.95
  -8  -1  -2  224.08   11.16
  -8  -1  -2  247.92   18.73
  -8  -1  -2  248.68   12.61
  -8  -1  -1  195.72    9.68
  -8  -1  -1  206.46   11.60
  -8  -1  -1  229.21   17.91
  -8  -1   0   11.66    6.24
  -8  -1   0   -4.27   11.96
  -8  -1   0    4.09    4.08
  -8  -1   1  202.55   11.96
  -8  -1   1  187.24   17.26
  -8  -1   2  375.11   17.77
  -8  -1   2  369.51   23.34
  -8  -1   3   28.19    7.51
  -8  -1   3   84.29   14.57
  -8  -1   4   31.74    8.00
  -8  -1   4   25.34   13.03
  -8  -1   5  262.82   16.12
  -8  -1   5  304.28   22.32
  -8  -1   6  285.63   17.45
  -8  -1   6  334.53   23.69
  -8  -1   7   85.05   11.52
  -8  -1   7   58.99   15.79
  -8  -1   8   28.31    9.44
  -8  -1   8   10.77   14.81
  -8  -1   9  169.52   15.50
  -8  -1   9  253.85   22.21
  -8  -1  10  140.35   14.65
  -8  -1  11   63.19   12.29
  -8  -1  12   39.53   11.95
  -8  -1  12   59.06   18.36
  -8  -1  13  231.52   20.02
  -8  -1  13  281.74   24.80
  -8  -1  14  131.16   16.87
  -8  -1  14  137.96   21.06
  -8  -1  15   32.91   13.21
  -8  -1  15   -7.79   17.37
  -8  -1  16   48.89   19.79
  -8  -1  17   84.40   21.23
  -8  -1  18   43.23   20.29
  -8   0 -18   38.85   17.75
  -8   0 -17  142.57   17.49
  -8   0 -17  129.78   20.44
  -8   0 -16   73.27   14.40
  -8   0 -16  110.50   19.64
  -8   0 -15   15.73   11.46
  -8   0 -15   12.72   16.06
  -8   0 -14  240.21   22.03
  -8   0 -14  221.16   18.51
  -8   0 -13  258.32   22.28
  -8   0 -13  251.69   18.67
  -8   0 -12   14.19   13.04
  -8   0 -12   19.75   10.61
  -8   0 -11   24.70    8.72
  -8   0 -11   27.19   10.02
  -8   0 -11   30.03   13.29
  -8   0 -10  178.47   14.37
  -8   0 -10  189.02   13.64
  -8   0 -10  159.90   13.18
  -8   0 -10  192.90   18.60
  -8   0  -9  212.19   14.83
  -8   0  -9  189.25   14.43
  -8   0  -9  179.96   14.03
  -8   0  -8   19.19    5.30
  -8   0  -8   27.55    8.47
  -8   0  -8    8.51   11.31
  -8   0  -8   17.67    8.99
  -8   0  -8   21.68    9.90
  -8   0  -7  105.31    7.84
  -8   0  -7  142.25   11.25
  -8   0  -7  130.16   12.37
  -8   0  -7  142.80   13.50
  -8   0  -6  285.37   12.83
  -8   0  -6  303.72   15.29
  -8   0  -6  304.19   17.75
  -8   0  -6  296.41   18.34
  -8   0  -5  199.71   10.44
  -8   0  -5  222.52   12.39
  -8   0  -5  196.85   16.03
  -8   0  -4    9.33    4.54
  -8   0  -4    2.70   10.21
  -8   0  -4    6.81    5.41
  -8   0  -3   78.70    6.83
  -8   0  -3   82.80   12.82
  -8   0  -3   68.78    6.69
  -8   0  -2  360.40   13.43
  -8   0  -2  317.25   14.09
  -8   0  -2  349.73   21.42
  -8   0  -1  132.83    6.81
  -8   0  -1  153.51    9.16
  -8   0  -1  138.42   15.44
  -8   0   0   34.36    5.95
  -8   0   0   21.10   11.86
  -8   0   1  149.10    9.93
  -8   0   1  158.16   16.49
  -8   0   2  312.91   14.99
  -8   0   2  305.38   21.75
  -8   0   3  129.22   10.37
  -8   0   3  140.81   16.82
  -8   0   4   -0.64    6.46
  -8   0   4   -4.79   12.61
  -8   0   5  173.54   12.46
  -8   0   5  170.56   18.53
  -8   0   6  316.44   17.19
  -8   0   6  306.56   23.26
  -8   0   7  137.81   12.84
  -8   0   7  146.62   18.32
  -8   0   8   -2.67    7.94
  -8   0   8   18.83   14.02
  -8   0   9  185.25   14.91
  -8   0   9  176.58   20.33
  -8   0  10  268.58   18.55
  -8   0  11   65.26   11.86
  -8   0  12   20.79   11.20
  -8   0  13  243.75   24.52
  -8   0  13  205.42   18.33
  -8   0  14  258.83   25.31
  -8   0  14  237.55   19.89
  -8   0  15   40.76   19.06
  -8   0  16   38.13   18.77
  -8   0  17  138.01   23.34
  -8   0  18   69.54   21.06
  -8   1 -18   78.77   19.30
  -8   1 -17  150.54   21.54
  -8   1 -16  115.58   19.53
  -8   1 -15   -4.86   14.64
  -8   1 -14  126.57   19.53
  -8   1 -13  280.77   23.27
  -8   1 -13  239.48   18.30
  -8   1 -12   94.51   16.46
  -8   1 -12   80.34   12.79
  -8   1 -11   -0.87    9.23
  -8   1 -11    1.47    8.59
  -8   1 -11   -7.01   12.57
  -8   1 -10  194.67   14.77
  -8   1 -10  219.47   19.67
  -8   1 -10  201.79   13.36
  -8   1 -10  183.29   14.45
  -8   1  -9  170.61   13.55
  -8   1  -9  200.06   18.27
  -8   1  -9  176.44   13.44
  -8   1  -9  169.77   14.28
  -8   1  -8   90.00   10.22
  -8   1  -8   86.71   14.30
  -8   1  -8   70.20   10.88
  -8   1  -8   80.77   11.21
  -8   1  -7   39.02   10.11
  -8   1  -7   44.69    8.34
  -8   1  -6  266.52   17.46
  -8   1  -6  272.18   17.24
  -8   1  -6  284.33   14.39
  -8   1  -5  294.49   18.34
  -8   1  -5  326.81   19.19
  -8   1  -5  318.21   14.66
  -8   1  -4   42.44   11.23
  -8   1  -4   49.20   10.45
  -8   1  -3   53.72   11.66
  -8   1  -3   43.64    4.49
  -8   1  -2  336.70   20.92
  -8   1  -2  347.42   12.53
  -8   1  -1  279.52    9.71
  -8   1  -1  251.67   18.19
  -8   1   0   14.01    4.57
  -8   1   0    8.36   11.47
  -8   1   1   82.05    7.03
  -8   1   1   98.61   14.25
  -8   1   2  240.23   12.04
  -8   1   2  271.40   19.97
  -8   1   3  220.60   11.97
  -8   1   3  221.71   19.09
  -8   1   4    4.28    5.99
  -8   1   4    5.99   12.72
  -8   1   5   91.07    9.28
  -8   1   5   77.86   15.43
  -8   1   6  308.83   16.07
  -8   1   6  281.17   22.04
  -8   1   7   86.16   10.24
  -8   1   7   81.20   16.28
  -8   1   8    8.77    7.87
  -8   1   8   25.60   14.44
  -8   1   9  102.91   11.84
  -8   1   9  120.43   18.09
  -8   1  10  252.41   16.92
  -8   1  10  227.26   21.90
  -8   1  11  106.46   13.25
  -8   1  14  215.68   23.81
  -8   1  15   52.09   19.08
  -8   1  16    6.40   18.18
  -8   1  17  116.66   22.78
  -8   1  18  155.35   24.19
  -8   2 -17   93.09   19.75
  -8   2 -16  146.08   20.86
  -8   2 -15   11.53   15.38
  -8   2 -14   87.78   17.32
  -8   2 -13  158.85   19.67
  -8   2 -12  135.71   18.60
  -8   2 -11   15.36    9.57
  -8   2 -11    4.31   12.71
  -8   2 -10  144.57   13.61
  -8   2 -10  140.13   17.36
  -8   2  -9  178.76   14.69
  -8   2  -9  157.14   12.77
  -8   2  -8  115.66   11.63
  -8   2  -8  108.06   12.78
  -8   2  -7    1.81    9.26
  -8   2  -7   24.42    9.45
  -8   2  -6  293.32   18.32
  -8   2  -6  250.63   16.79
  -8   2  -5  329.92   19.84
  -8   2  -5  362.73   19.86
  -8   2  -4   71.89   12.02
  -8   2  -4   88.00   12.77
  -8   2  -3   30.88   10.03
  -8   2  -3   29.29   11.11
  -8   2  -2  495.51   24.90
  -8   2  -2  464.40   24.93
  -8   2  -1  139.96    6.76
  -8   2  -1  287.25   18.98
  -8   2   0   13.55   11.24
  -8   2   1  117.80   15.03
  -8   2   2  173.68   17.71
  -8   2   3  325.76   22.03
  -8   2   4   37.20   13.93
  -8   2   4   28.73    5.83
  -8   2   5   80.47   15.91
  -8   2   5   39.35    6.75
  -8   2   6  384.49   24.56
  -8   2   6  354.39   16.72
  -8   2   7  115.76   17.25
  -8   2   8    6.77   13.49
  -8   2   9   72.38   16.66
  -8   2  10  160.04   20.10
  -8   2  11  161.22   21.02
  -8   2  15   73.11   20.79
  -8   2  16   -1.62   18.12
  -8   2  17   44.18   19.48
  -8   2  18  173.45   24.90
  -8   3 -16   91.37   19.84
  -8   3 -15   26.82   16.14
  -8   3 -14   73.17   17.79
  -8   3 -13  209.78   21.49
  -8   3 -12  102.04   17.75
  -8   3 -11    1.47   13.04
  -8   3 -11    8.83   10.19
  -8   3 -10  101.02   16.13
  -8   3 -10   82.45   12.61
  -8   3  -9  164.11   17.73
  -8   3  -9  137.44   14.29
  -8   3  -8  145.45   14.38
  -8   3  -8  142.03   12.67
  -8   3  -7    5.81    9.49
  -8   3  -7   -5.54    9.10
  -8   3  -6  121.11   13.76
  -8   3  -6  149.09   13.57
  -8   3  -5  286.22   19.13
  -8   3  -5  287.63   17.86
  -8   3  -4  163.22   15.08
  -8   3  -4  145.21   14.57
  -8   3  -3   -7.29    9.83
  -8   3  -3   -2.72   10.86
  -8   3  -2  259.61   18.72
  -8   3  -2  258.65   18.25
  -8   3  -1  335.57   21.34
  -8   3  -1  350.28   21.37
  -8   3   0   38.53   12.94
  -8   3   0   39.00    4.90
  -8   3   1   30.35   12.75
  -8   3   2  303.66   21.31
  -8   3   3  378.89   24.27
  -8   3   4   55.45   13.88
  -8   3   5   22.41   13.67
  -8   3   6  615.45   32.17
  -8   3   7  308.74   23.43
  -8   3   8   -2.73   14.61
  -8   3   9   92.50   17.91
  -8   3  10  181.40   20.42
  -8   3  11  173.99   21.15
  -8   3  12   -3.02   16.22
  -8   3  15  101.13   20.63
  -8   3  16   -6.53   18.23
  -8   3  17   67.81   20.70
  -8   3  18   95.33   21.50
  -8   4 -13  236.08   23.25
  -8   4 -12  175.95   20.33
  -8   4 -11   22.59   14.86
  -8   4 -11    2.88   11.03
  -8   4 -10   32.16   13.82
  -8   4 -10   25.47   11.44
  -8   4  -9  190.18   19.51
  -8   4  -9  187.54   16.42
  -8   4  -8  111.90   14.00
  -8   4  -7   -2.07    9.88
  -8   4  -7   10.71    9.78
  -8   4  -6  152.11   15.76
  -8   4  -6  155.89   13.54
  -8   4  -5  330.19   20.97
  -8   4  -5  353.00   20.15
  -8   4  -4  173.18   16.14
  -8   4  -4  169.02   15.16
  -8   4  -3    2.18    9.91
  -8   4  -3   -4.51   10.55
  -8   4  -2  138.85   15.02
  -8   4  -2  147.32   15.55
  -8   4  -1  256.23   19.10
  -8   4  -1  264.83   19.23
  -8   4   0   96.50    7.09
  -8   4   0  126.92   14.79
  -8   4   0  128.12   15.58
  -8   4   1   15.31    4.84
  -8   4   1   14.11   11.88
  -8   4   1   24.73   11.00
  -8   4   2  142.21   16.61
  -8   4   3  400.52   24.45
  -8   4   4   78.79   15.03
  -8   4   5   -1.25   12.70
  -8   4   6  416.67   26.25
  -8   4   7  336.08   24.41
  -8   4   8   32.98   15.35
  -8   4   9   64.98   16.43
  -8   4  10  193.08   21.57
  -8   4  11  266.47   24.44
  -8   4  12   16.78   16.92
  -8   4  16    3.30   18.24
  -8   4  17   70.36   20.65
  -8   4  18   99.97   22.79
  -8   5 -11   37.25   12.60
  -8   5 -10   32.95   14.32
  -8   5 -10   21.08   11.64
  -8   5  -9  154.48   18.95
  -8   5  -9  153.08   16.10
  -8   5  -8  164.97   16.49
  -8   5  -7    5.51   10.79
  -8   5  -6   63.58   12.98
  -8   5  -6   59.57   11.61
  -8   5  -5  296.36   18.20
  -8   5  -5  249.95   19.27
  -8   5  -4   77.62   12.72
  -8   5  -4   87.62   13.32
  -8   5  -3   30.56   11.72
  -8   5  -3   14.94   11.35
  -8   5  -2   65.50   12.89
  -8   5  -2   34.92   11.32
  -8   5  -1  337.74   21.81
  -8   5  -1  313.46   21.16
  -8   5   0  257.21   19.25
  -8   5   0  218.43   18.15
  -8   5   1   -1.22   10.61
  -8   5   1    8.73   11.83
  -8   5   1    5.71    4.68
  -8   5   2  106.88   15.21
  -8   5   2  139.79   16.83
  -8   5   3  281.98   21.42
  -8   5   4  181.04   18.90
  -8   5   5   -5.06   12.90
  -8   5   6  271.95   22.35
  -8   5   7  413.89   27.00
  -8   5   8   37.50   16.26
  -8   5   9   39.99   16.17
  -8   5  10  186.25   21.63
  -8   5  11  295.03   25.47
  -8   5  12   50.87   17.19
  -8   5  13   37.86   18.22
  -8   5  17   10.18   19.38
  -8   5  18   97.92   23.27
  -8   6 -14  -13.62   16.85
  -8   6 -11   16.69   12.31
  -8   6 -10    2.26   12.11
  -8   6  -9  152.28   17.17
  -8   6  -8  165.48   17.25
  -8   6  -7   19.89   11.51
  -8   6  -6   39.09   13.05
  -8   6  -6   50.48   11.18
  -8   6  -5  133.87   15.77
  -8   6  -5  104.16   13.54
  -8   6  -4  126.42   15.52
  -8   6  -4  142.97   14.68
  -8   6  -3   28.68   11.96
  -8   6  -3   16.98   12.42
  -8   6  -2   50.47   13.11
  -8   6  -2   40.38   12.78
  -8   6  -1  192.76   17.68
  -8   6  -1  181.71   17.62
  -8   6   0  190.74   17.79
  -8   6   0  171.45   17.34
  -8   6   0  167.52    9.90
  -8   6   1   25.33   12.95
  -8   6   1   21.57   12.36
  -8   6   1   32.03    6.19
  -8   6   2   53.93   14.52
  -8   6   2   60.51   13.45
  -8   6   2   44.73    7.17
  -8   6   3  209.81   20.14
  -8   6   3  251.01   20.43
  -8   6   4  194.08   19.84
  -8   6   4  179.46   18.31
  -8   6   5   21.77   14.28
  -8   6   6  124.26   18.85
  -8   6   7  276.90   23.14
  -8   6   8  153.37   20.17
  -8   6   9   -1.45   15.14
  -8   6  10   95.12   18.79
  -8   6  11  276.23   25.08
  -8   6  12   43.77   17.47
  -8   6  13    1.60   17.83
  -8   6  14  127.54   22.36
  -8   6  17    8.60   20.34
  -8   6  18  118.38   25.28
  -8   7 -13   42.14   17.72
  -8   7 -12  180.86   22.06
  -8   7 -11   64.05   17.82
  -8   7 -11   80.90   15.03
  -8   7 -10  -21.71   13.31
  -8   7  -9  171.96   18.38
  -8   7  -8  184.64   19.07
  -8   7  -7   53.36   14.35
  -8   7  -6   30.05   12.55
  -8   7  -5   74.63   14.64
  -8   7  -5   81.02   12.64
  -8   7  -4  204.63   16.62
  -8   7  -4  201.28   19.23
  -8   7  -3   25.63   13.48
  -8   7  -3   38.44   12.78
  -8   7  -2   45.15   14.16
  -8   7  -2   45.73   13.44
  -8   7  -1   99.87   15.43
  -8   7  -1  143.26   16.72
  -8   7   0  132.15   16.68
  -8   7   0  123.18   15.81
  -8   7   1   18.51   12.36
  -8   7   1   25.01    6.26
  -8   7   1   41.16   14.03
  -8   7   2   42.82   13.36
  -8   7   2   60.39   14.85
  -8   7   2   52.56    7.46
  -8   7   3  142.29   16.71
  -8   7   3  155.91   18.22
  -8   7   3  108.14    9.84
  -8   7   4  202.04   19.10
  -8   7   4  216.91   20.71
  -8   7   5    1.39   12.29
  -8   7   5   -5.20   14.48
  -8   7   6   52.37   14.02
  -8   7   6   41.58   16.14
  -8   7   7  138.54   19.19
  -8   7   8  164.12   20.27
  -8   7   9   13.22   15.65
  -8   7  10   57.40   18.18
  -8   7  11  204.57   23.33
  -8   7  12   74.61   19.93
  -8   7  13   -8.12   18.55
  -8   7  14   87.88   20.85
  -8   8 -11  121.59   17.40
  -8   8 -11  149.85   20.59
  -8   8 -10    2.56   13.56
  -8   8 -10   11.14   15.53
  -8   8  -9  124.28   18.26
  -8   8  -9  141.90   19.94
  -8   8  -8  172.38   18.91
  -8   8  -7   61.83   15.04
  -8   8  -6    6.62   12.73
  -8   8  -5   59.98   14.95
  -8   8  -4  321.98   20.34
  -8   8  -4  337.21   24.19
  -8   8  -3   86.47   16.09
  -8   8  -3   75.40   14.09
  -8   8  -2   12.21   12.47
  -8   8  -2    6.70   12.59
  -8   8  -1  151.73   18.26
  -8   8  -1  156.22   17.10
  -8   8   0  152.20   18.31
  -8   8   0  131.61   17.08
  -8   8   1   40.03   13.92
  -8   8   1   22.44   14.19
  -8   8   2   30.65   13.70
  -8   8   2   23.46   14.21
  -8   8   2   17.56    6.90
  -8   8   3  157.59   17.88
  -8   8   3  128.37   17.89
  -8   8   3  115.41   10.52
  -8   8   4  193.48   18.90
  -8   8   4  171.40   19.79
  -8   8   4  163.71   12.33
  -8   8   5   28.79   13.41
  -8   8   5   31.60   14.78
  -8   8   6   14.59   12.47
  -8   8   6   10.89   15.39
  -8   8   7  103.47   17.09
  -8   8   7  130.73   19.21
  -8   8   8  106.37   16.39
  -8   8   8  142.02   20.20
  -8   8   9    6.08   13.22
  -8   8   9    2.98   16.21
  -8   8  10   52.11   18.86
  -8   8  11  207.44   24.01
  -8   8  12  156.16   22.94
  -8   8  13   29.63   19.39
  -8   8  14   50.41   19.82
  -8   8  15  208.90   26.35
  -8   9 -10   19.41   15.90
  -8   9 -10   13.54   14.04
  -8   9  -9   60.22   16.88
  -8   9  -9   39.68   15.72
  -8   9  -8  108.99   17.67
  -8   9  -7  108.33   17.89
  -8   9  -6   -1.40   13.83
  -8   9  -5   61.76   14.91
  -8   9  -4  220.18   21.05
  -8   9  -3  180.47   19.49
  -8   9  -3  167.68   17.00
  -8   9  -2    1.43   12.85
  -8   9  -2    3.87   12.49
  -8   9  -1  140.44   18.35
  -8   9  -1  128.13   16.85
  -8   9   0  213.30   20.62
  -8   9   0  210.28   19.79
  -8   9   1  106.81   16.87
  -8   9   1   88.23   16.30
  -8   9   2   10.17   12.69
  -8   9   2   27.34   14.66
  -8   9   2   10.79    6.97
  -8   9   3  100.95   16.90
  -8   9   3  101.68   10.15
  -8   9   3  112.64   18.28
  -8   9   4  183.18   13.33
  -8   9   4  167.22   20.15
  -8   9   4  193.24   20.29
  -8   9   5   74.61   10.07
  -8   9   5   92.03   17.68
  -8   9   5   86.40   16.44
  -8   9   6   11.04   14.88
  -8   9   6    4.52   12.98
  -8   9   7  162.56   20.50
  -8   9   7  176.46   19.77
  -8   9   8  113.17   20.09
  -8   9   8   98.49   16.74
  -8   9   9   21.17   17.29
  -8   9   9   42.06   15.23
  -8   9  10    7.77   17.42
  -8   9  10    3.15   14.30
  -8   9  11  205.64   24.81
  -8   9  12  117.54   20.99
  -8   9  13   48.40   19.73
  -8   9  14   28.94   19.40
  -8   9  15  138.75   23.43
  -8   9  16  105.76   23.13
  -8  10 -10   22.80   14.64
  -8  10  -9   -4.82   16.70
  -8  10  -9   21.58   15.42
  -8  10  -8   92.86   17.75
  -8  10  -7  149.05   19.65
  -8  10  -6   -2.94   15.12
  -8  10  -5    5.90   14.81
  -8  10  -4  198.46   21.26
  -8  10  -3  128.03   18.49
  -8  10  -2    8.99   13.76
  -8  10  -2   -4.86   13.84
  -8  10  -1  109.74   17.93
  -8  10  -1  120.39   17.03
  -8  10   0  144.82   18.83
  -8  10   0  175.65   18.75
  -8  10   1  160.61   20.54
  -8  10   1  179.07   19.72
  -8  10   2    3.04   14.08
  -8  10   2   24.15   15.44
  -8  10   3   36.59   15.22
  -8  10   3   28.95   15.38
  -8  10   3   37.45    8.55
  -8  10   4  251.27   22.44
  -8  10   4  214.72   14.96
  -8  10   4  240.86   22.51
  -8  10   5  160.49   19.68
  -8  10   5  177.75   21.39
  -8  10   5  138.48   12.74
  -8  10   6    4.67   13.65
  -8  10   6    0.88    7.73
  -8  10   6   -4.21   16.43
  -8  10   7  105.19   18.29
  -8  10   7  118.61   12.76
  -8  10   7  110.08   20.65
  -8  10   8  164.22   21.59
  -8  10   8  132.93   18.87
  -8  10   9  142.91   21.89
  -8  10   9  126.23   19.43
  -8  10  10   14.21   18.30
  -8  10  10   -9.68   14.59
  -8  10  11  137.65   21.67
  -8  10  12  140.88   22.88
  -8  10  13   45.75   20.74
  -8  10  14   41.50   20.61
  -8  10  14   26.77   17.14
  -8  10  15  155.06   24.54
  -8  10  15  131.50   21.23
  -8  10  16  156.10   22.59
  -8  11 -10   43.25   17.38
  -8  11  -9   -4.52   15.51
  -8  11  -8   80.55   18.32
  -8  11  -7  119.39   19.28
  -8  11  -6   13.86   15.60
  -8  11  -5    1.55   15.03
  -8  11  -4  114.89   19.31
  -8  11  -3  133.81   20.03
  -8  11  -2   20.31   15.15
  -8  11  -1   48.67   16.33
  -8  11  -1   91.50   16.08
  -8  11   0  148.29   20.26
  -8  11   0  151.86   18.39
  -8  11   1  117.10   18.31
  -8  11   1   99.51   17.17
  -8  11   2   20.62   14.58
  -8  11   2    2.46   15.02
  -8  11   3   41.40   15.97
  -8  11   3   49.96   16.99
  -8  11   4  242.46   23.00
  -8  11   4  228.90   16.22
  -8  11   4  262.22   23.73
  -8  11   5  110.60   18.93
  -8  11   5   77.15   11.27
  -8  11   5   99.48   19.02
  -8  11   6    3.22   14.61
  -8  11   6    0.92    8.34
  -8  11   6   -4.29   16.49
  -8  11   7   50.21   17.05
  -8  11   7   51.63   18.11
  -8  11   7   48.00   10.70
  -8  11   8  181.05   21.18
  -8  11   8  132.98   13.46
  -8  11   8  133.86   21.65
  -8  11   9  118.84   21.24
  -8  11   9  131.34   19.72
  -8  11  10   -1.61   17.56
  -8  11  11   87.28   22.41
  -8  11  12  138.28   23.00
  -8  11  13   48.23   20.45
  -8  11  13   42.24   16.99
  -8  11  14    1.76   19.79
  -8  11  14   -5.10   16.41
  -8  12  -7  102.05   19.33
  -8  12  -6   38.51   17.48
  -8  12  -5    4.84   15.75
  -8  12  -4   80.98   18.67
  -8  12  -3   53.63   17.43
  -8  12  -2   34.20   17.11
  -8  12  -1   22.88   16.24
  -8  12   0   39.36   17.13
  -8  12   0   79.70   16.88
  -8  12   1  158.22   21.21
  -8  12   1  112.78   17.96
  -8  12   2    8.26   15.73
  -8  12   2   21.07   15.62
  -8  12   3   82.79   18.13
  -8  12   3   42.88   17.20
  -8  12   4  146.14   21.03
  -8  12   4  158.50   21.74
  -8  12   5  109.91   19.84
  -8  12   5   92.89   19.76
  -8  12   6   -1.67   15.06
  -8  12   6   14.58    9.11
  -8  12   6   26.22   18.51
  -8  12   7   35.16   16.32
  -8  12   7   38.11   10.36
  -8  12   7   66.12   18.68
  -8  12   8  126.13   19.71
  -8  12   8  116.12   21.08
  -8  12   8  113.44   13.28
  -8  12   9   87.82   18.75
  -8  12   9   91.64   12.97
  -8  12   9  105.15   21.39
  -8  12  10   19.01   10.56
  -8  12  10  -18.01   19.36
  -8  12  11   70.36   21.37
  -8  12  12  207.44   25.88
  -8  12  13   77.09   23.12
  -8  12  13   65.41   19.23
  -8  13  -3   91.27   20.00
  -8  13  -2   22.02   17.12
  -8  13  -1    1.70   16.15
  -8  13   0   64.64   19.00
  -8  13   1  162.25   22.29
  -8  13   2   -1.71   15.88
  -8  13   2   11.16   15.56
  -8  13   3   22.34   15.92
  -8  13   3    2.61   16.67
  -8  13   4   68.88   18.06
  -8  13   4   75.00   19.28
  -8  13   5  131.16   20.16
  -8  13   5   99.51   20.11
  -8  13   6   15.56   16.08
  -8  13   6   23.62   18.17
  -8  13   7    6.11   18.34
  -8  13   7   34.66   10.30
  -8  13   8   88.57   19.35
  -8  13   8   80.31   20.68
  -8  13   8   89.75   13.19
  -8  13   9  111.36   19.61
  -8  13   9   88.13   13.58
  -8  13   9   72.89   22.02
  -8  13  10   13.82   10.42
  -8  13  10   -8.32   19.67
  -8  13  11    5.95   11.25
  -8  13  11   47.77   20.71
  -8  13  12  186.41   26.39
  -8  14   5  133.95   21.59
  -8  14   6   28.14   18.40
  -8  14   7   -1.53   18.57
  -8  14   8   60.27   20.92
  -8  14   9  121.34   14.98
  -8  14   9  112.86   23.43
  -8  14  10   16.62   10.83
  -8  14  10   21.86   20.50
  -8  14  11   14.66   11.63
  -8  14  12   94.30   15.37
  -8  14  13   86.66   14.84
  -7 -18 -12   17.31   15.19
  -7 -18 -11  122.69   18.87
  -7 -18 -10  180.10   21.26
  -7 -18  -9   12.16   14.91
  -7 -18  -8   48.80   16.38
  -7 -18  -7  145.20   20.47
  -7 -18  -6   87.96   18.10
  -7 -18  -5   -8.87   15.15
  -7 -18  -4   23.31   14.82
  -7 -17 -16    1.71   14.42
  -7 -17 -15  108.58   17.99
  -7 -17 -14  155.07   19.86
  -7 -17 -13   15.09   14.46
  -7 -17 -12   11.71   14.15
  -7 -17 -11   56.63   15.50
  -7 -17 -10  164.72   20.23
  -7 -17  -9   38.44   14.64
  -7 -17  -8   53.63   15.95
  -7 -17  -7  169.95   20.81
  -7 -17  -6  174.20   21.03
  -7 -17  -5   20.47   14.71
  -7 -17  -4   44.80   15.81
  -7 -17  -3  144.65   19.83
  -7 -17  -2  137.95   19.71
  -7 -17  -1    5.38   15.03
  -7 -17   0   49.11   16.36
  -7 -16 -14  173.78   20.19
  -7 -16 -13   49.93   15.55
  -7 -16 -12   -4.81   13.31
  -7 -16 -11   44.80   14.34
  -7 -16 -10   86.23   16.35
  -7 -16  -9   46.31   14.43
  -7 -16  -8   20.83   12.98
  -7 -16  -7  175.38   19.63
  -7 -16  -6  137.70   18.50
  -7 -16  -5   57.10   14.95
  -7 -16  -4   -1.65   13.43
  -7 -16  -3   73.48   16.13
  -7 -16  -2  137.40   19.63
  -7 -16  -1   22.40   15.65
  -7 -16   0   22.76   14.62
  -7 -16   1  120.95   19.13
  -7 -16   2  135.83   20.26
  -7 -16   3    3.69   15.17
  -7 -15 -19   24.39   16.70
  -7 -15 -18   92.55   18.53
  -7 -15 -17  133.01   19.84
  -7 -15 -13  125.14   17.70
  -7 -15 -12  -12.27   12.98
  -7 -15 -11   76.35   15.46
  -7 -15 -10   79.32   16.01
  -7 -15  -9  164.43   19.59
  -7 -15  -8    9.15   12.84
  -7 -15  -7  155.03   18.39
  -7 -15  -6  229.78   21.01
  -7 -15  -5   31.12   12.94
  -7 -15  -4    7.85   13.04
  -7 -15  -3   92.40   16.44
  -7 -15  -2   95.34   17.00
  -7 -15  -1   41.14   15.58
  -7 -15   0    1.67   12.98
  -7 -15   1  151.78   19.11
  -7 -15   2  188.03   21.18
  -7 -15   3   39.06   15.55
  -7 -15   4   38.14   16.59
  -7 -15   5  118.76   19.68
  -7 -14 -22   74.70   18.45
  -7 -14 -21  113.75   18.37
  -7 -14 -20   30.89   16.77
  -7 -14 -20   42.84   14.63
  -7 -14 -19   19.11   15.93
  -7 -14 -19   17.80   13.79
  -7 -14 -18  112.25   18.97
  -7 -14 -18   64.90   15.09
  -7 -14 -17  172.31   20.78
  -7 -14 -17  190.64   18.55
  -7 -14 -16    8.95   14.30
  -7 -14 -12   10.25   11.67
  -7 -14 -11   53.84   13.82
  -7 -14 -10  146.67   17.72
  -7 -14  -9  266.37   21.71
  -7 -14  -8    7.24   11.84
  -7 -14  -7   97.43   15.40
  -7 -14  -6  259.24   21.57
  -7 -14  -5  187.40   19.25
  -7 -14  -4    7.46   12.38
  -7 -14  -3   78.49   15.30
  -7 -14  -2  168.80   18.98
  -7 -14  -1  117.37   17.08
  -7 -14   0    1.60   13.11
  -7 -14   1  162.75   19.98
  -7 -14   2  188.00   21.06
  -7 -14   3   23.79   14.05
  -7 -14   4   31.38   15.32
  -7 -14   5  148.46   19.71
  -7 -14   6  152.09   20.52
  -7 -14   7   24.42   15.38
  -7 -13 -22   51.61   17.39
  -7 -13 -21   59.72   16.58
  -7 -13 -20   41.58   17.01
  -7 -13 -20   29.30   14.94
  -7 -13 -19  -29.66   17.16
  -7 -13 -19    5.31   13.90
  -7 -13 -18   27.44   15.87
  -7 -13 -18   31.46   13.94
  -7 -13 -17  154.60   19.78
  -7 -13 -17  130.73   16.88
  -7 -13 -16   81.16   16.63
  -7 -13 -16   88.04   14.26
  -7 -13 -15   -2.08   11.31
  -7 -13 -14  189.25   16.91
  -7 -13 -13  165.22   15.08
  -7 -13 -12   64.81   11.52
  -7 -13 -11   27.66    9.52
  -7 -13 -11   24.88   11.83
  -7 -13 -10  149.66   17.27
  -7 -13  -9  282.53   21.64
  -7 -13  -8   19.18   11.55
  -7 -13  -7   50.74   12.97
  -7 -13  -6  308.39   22.38
  -7 -13  -5  126.93   15.90
  -7 -13  -4    1.41   11.57
  -7 -13  -3   65.65   13.60
  -7 -13  -2  171.35   18.28
  -7 -13  -1  171.86   18.63
  -7 -13   0  -22.67   13.84
  -7 -13   1   72.73   15.34
  -7 -13   2  205.70   20.52
  -7 -13   3   74.62   15.05
  -7 -13   4  -14.97   14.02
  -7 -13   5  133.48   18.59
  -7 -13   6  177.90   20.80
  -7 -13   7   57.85   16.69
  -7 -13   8   -1.86   14.96
  -7 -13   9   90.96   19.58
  -7 -13   9   81.84   18.46
  -7 -13  10  133.32   21.20
  -7 -12 -22   51.68   17.28
  -7 -12 -21   78.92   18.94
  -7 -12 -21   54.19   16.65
  -7 -12 -20   50.37   17.08
  -7 -12 -20   56.19   16.26
  -7 -12 -19   -4.59   15.36
  -7 -12 -19   -2.75   13.70
  -7 -12 -18   29.78   15.51
  -7 -12 -18   43.20   15.17
  -7 -12 -17  245.22   20.58
  -7 -12 -17  176.85   21.07
  -7 -12 -16   42.32   14.95
  -7 -12 -16   55.95   14.81
  -7 -12 -15    4.11   13.33
  -7 -12 -15   -5.48   11.38
  -7 -12 -14  142.97   15.59
  -7 -12 -13  127.26   14.56
  -7 -12 -12  108.50   13.40
  -7 -12 -11   19.99   10.00
  -7 -12 -10  128.54   15.47
  -7 -12 -10  121.74   12.37
  -7 -12  -9  257.59   20.24
  -7 -12  -9  282.40   15.74
  -7 -12  -8   47.50    8.30
  -7 -12  -8   59.50   12.83
  -7 -12  -7   23.28   11.17
  -7 -12  -6  325.53   22.06
  -7 -12  -5  219.23   19.22
  -7 -12  -4   41.13   11.95
  -7 -12  -3   14.79   11.06
  -7 -12  -2  239.42   19.45
  -7 -12  -1  255.53   21.02
  -7 -12   0   -2.86   11.69
  -7 -12   1   35.11   12.65
  -7 -12   2  239.91   21.05
  -7 -12   3  106.25   15.82
  -7 -12   4   12.68   12.30
  -7 -12   5   58.82   15.28
  -7 -12   6  173.34   20.18
  -7 -12   7  100.67   18.09
  -7 -12   8   -5.60   15.65
  -7 -12   8   17.89   14.55
  -7 -12   9   67.38   19.27
  -7 -12   9   55.16   15.93
  -7 -12  10  197.07   22.79
  -7 -12  10  208.07   22.94
  -7 -12  11   97.12   19.95
  -7 -12  12   21.07   18.48
  -7 -11 -23   36.55   17.46
  -7 -11 -22   83.04   18.20
  -7 -11 -22   57.84   17.62
  -7 -11 -21   98.34   19.06
  -7 -11 -21   66.51   17.20
  -7 -11 -20   46.39   16.55
  -7 -11 -20   28.17   15.78
  -7 -11 -19   -7.53   14.32
  -7 -11 -19    2.84   13.89
  -7 -11 -18    5.84   14.45
  -7 -11 -18   27.00   13.91
  -7 -11 -17  210.78   20.55
  -7 -11 -17  190.87   19.13
  -7 -11 -16  100.24   16.57
  -7 -11 -16  110.39   16.21
  -7 -11 -15   -1.33   12.66
  -7 -11 -15  -10.28   12.31
  -7 -11 -14  131.73   16.85
  -7 -11 -14  124.48   14.88
  -7 -11 -13  211.61   16.99
  -7 -11 -12   99.66   12.83
  -7 -11 -11   -0.86    9.30
  -7 -11 -10   59.86   10.56
  -7 -11 -10   79.71   12.96
  -7 -11  -9  234.50   15.15
  -7 -11  -9  257.91   19.02
  -7 -11  -8   35.25    8.50
  -7 -11  -8   53.53   12.01
  -7 -11  -7   10.74    6.98
  -7 -11  -7    2.43   10.52
  -7 -11  -6  206.57   12.33
  -7 -11  -6  255.93   18.72
  -7 -11  -5  235.51   12.06
  -7 -11  -5  237.69   18.61
  -7 -11  -4  112.02   14.43
  -7 -11  -3   39.13   11.97
  -7 -11  -2  159.16   16.52
  -7 -11  -1  245.25   19.59
  -7 -11   0   12.09   11.32
  -7 -11   1   23.47   10.66
  -7 -11   2  226.68   19.92
  -7 -11   3  147.28   16.84
  -7 -11   4   49.62   13.55
  -7 -11   5   38.76   13.10
  -7 -11   6   88.18   16.10
  -7 -11   7  150.98   18.86
  -7 -11   8   37.10   16.41
  -7 -11   8   10.27   13.51
  -7 -11   9   67.77   16.94
  -7 -11   9   53.02   15.46
  -7 -11  10  154.37   21.39
  -7 -11  10  147.70   20.64
  -7 -11  11  114.62   20.15
  -7 -11  11  116.14   19.49
  -7 -11  12    9.79   17.01
  -7 -11  12   -3.85   15.59
  -7 -11  13   57.29   18.22
  -7 -10 -23   54.41   18.91
  -7 -10 -22   27.41   16.51
  -7 -10 -22   26.31   17.00
  -7 -10 -21  184.98   21.70
  -7 -10 -21  197.91   22.32
  -7 -10 -20   86.71   17.88
  -7 -10 -20  106.45   18.47
  -7 -10 -19   22.16   14.42
  -7 -10 -19   16.03   14.72
  -7 -10 -18   61.61   16.10
  -7 -10 -18   55.67   15.04
  -7 -10 -17  181.37   19.35
  -7 -10 -17  247.66   21.07
  -7 -10 -16  112.27   16.82
  -7 -10 -16   94.23   15.81
  -7 -10 -15   25.86   13.59
  -7 -10 -15   29.68   13.54
  -7 -10 -14  131.27   16.67
  -7 -10 -14  149.83   16.07
  -7 -10 -13  152.38   16.68
  -7 -10 -13  150.71   16.03
  -7 -10 -12  147.88   14.81
  -7 -10 -11   10.01    9.56
  -7 -10 -10   40.48    9.67
  -7 -10  -9  291.31   17.46
  -7 -10  -9  340.49   21.01
  -7 -10  -8  101.74   10.79
  -7 -10  -8  106.83   13.45
  -7 -10  -7    5.11    7.26
  -7 -10  -7   17.08    9.91
  -7 -10  -6  173.86   11.90
  -7 -10  -6  191.63   16.20
  -7 -10  -5  436.76   18.30
  -7 -10  -5  394.43   23.22
  -7 -10  -4  198.14   11.49
  -7 -10  -4  218.73   17.17
  -7 -10  -3   39.79    6.46
  -7 -10  -3   40.12   10.09
  -7 -10  -2  243.70   18.65
  -7 -10  -1  380.20   23.33
  -7 -10   0   61.63   12.94
  -7 -10   1  -15.56   11.63
  -7 -10   2  290.58   21.47
  -7 -10   3  325.80   22.40
  -7 -10   4   38.30   12.49
  -7 -10   5   96.93   15.40
  -7 -10   6  115.74   16.44
  -7 -10   7  270.09   22.29
  -7 -10   8   -8.08   15.27
  -7 -10   8   45.84   14.87
  -7 -10   9   44.87   16.65
  -7 -10   9   37.25   14.83
  -7 -10  10  167.64   20.91
  -7 -10  10  169.99   20.69
  -7 -10  11  141.04   20.25
  -7 -10  11  140.84   19.84
  -7 -10  12   -6.96   17.38
  -7 -10  12   14.91   15.16
  -7 -10  13   55.72   18.23
  -7 -10  13   78.58   18.79
  -7 -10  14  164.34   22.18
  -7  -9 -23   88.44   20.35
  -7  -9 -22   18.45   17.38
  -7  -9 -22    9.59   15.66
  -7  -9 -21  155.48   21.66
  -7  -9 -21  134.98   20.39
  -7  -9 -20  154.26   20.66
  -7  -9 -20  198.34   21.33
  -7  -9 -19   55.32   15.71
  -7  -9 -19   52.28   16.34
  -7  -9 -18    2.86   13.74
  -7  -9 -18   12.63   13.05
  -7  -9 -17  167.51   19.14
  -7  -9 -17  161.67   18.73
  -7  -9 -16  225.03   20.03
  -7  -9 -16  211.81   20.23
  -7  -9 -15   77.22   15.25
  -7  -9 -15   57.91   14.15
  -7  -9 -14  107.56   15.09
  -7  -9 -14   98.30   15.19
  -7  -9 -13  265.89   19.67
  -7  -9 -13  260.70   19.85
  -7  -9 -12  212.66   17.21
  -7  -9 -12  208.45   17.96
  -7  -9 -11   13.37    9.81
  -7  -9 -10   40.86   10.05
  -7  -9  -9  256.32   16.19
  -7  -9  -8  152.76   12.82
  -7  -9  -8  114.64   13.26
  -7  -9  -7   50.15    8.99
  -7  -9  -7   49.93   10.42
  -7  -9  -6  119.95   10.84
  -7  -9  -6  109.42   12.87
  -7  -9  -5  304.08   15.65
  -7  -9  -5  325.93   19.94
  -7  -9  -4  298.14   14.89
  -7  -9  -4  339.02   20.13
  -7  -9  -3   42.76    7.06
  -7  -9  -3   38.42   10.03
  -7  -9  -2  124.11    9.02
  -7  -9  -2  117.50   13.34
  -7  -9  -1  491.51   18.13
  -7  -9  -1  515.12   26.26
  -7  -9   0   56.41   11.21
  -7  -9   0   70.62    6.20
  -7  -9   1   -8.48   10.81
  -7  -9   2  148.58   15.86
  -7  -9   3  371.35   23.46
  -7  -9   4  164.29   16.75
  -7  -9   5   66.51   13.36
  -7  -9   6  250.77   20.72
  -7  -9   7  303.45   23.77
  -7  -9   7  290.85   22.52
  -7  -9   8   31.67   15.39
  -7  -9   8   18.70   13.08
  -7  -9   9    8.03   15.40
  -7  -9   9   17.81   13.90
  -7  -9  10  144.92   20.17
  -7  -9  10  162.70   19.47
  -7  -9  11  261.35   23.86
  -7  -9  11  231.00   22.58
  -7  -9  12   26.25   17.39
  -7  -9  12   35.91   15.36
  -7  -9  13   38.87   17.39
  -7  -9  13   55.65   17.30
  -7  -9  14  122.43   20.58
  -7  -9  14  114.55   19.99
  -7  -9  15  101.44   20.40
  -7  -8 -23  105.85   21.89
  -7  -8 -22   -7.93   16.33
  -7  -8 -22   27.38   17.73
  -7  -8 -21  106.11   18.30
  -7  -8 -21   90.91   19.16
  -7  -8 -20  206.64   21.62
  -7  -8 -20  171.86   21.16
  -7  -8 -19  109.04   17.47
  -7  -8 -19  129.85   19.03
  -7  -8 -18   -1.38   13.39
  -7  -8 -18    1.46   13.80
  -7  -8 -17  148.91   18.12
  -7  -8 -17  160.33   19.26
  -7  -8 -16  228.18   20.04
  -7  -8 -16  251.02   20.89
  -7  -8 -15  104.68   15.55
  -7  -8 -15   79.36   14.75
  -7  -8 -14   18.88   11.62
  -7  -8 -14   42.89   12.79
  -7  -8 -13  175.61   16.50
  -7  -8 -13  183.25   16.90
  -7  -8 -12  324.24   20.62
  -7  -8 -12  296.32   20.21
  -7  -8 -11   55.36   11.82
  -7  -8 -11   47.62   11.70
  -7  -8 -10   20.43    9.73
  -7  -8  -9  309.46   18.25
  -7  -8  -8  341.04   19.71
  -7  -8  -8  313.85   17.90
  -7  -8  -7   54.20   10.06
  -7  -8  -7   67.22    9.53
  -7  -8  -6  120.32   12.71
  -7  -8  -6  122.62   11.25
  -7  -8  -5  266.22   17.61
  -7  -8  -5  278.86   15.10
  -7  -8  -4  369.57   20.48
  -7  -8  -4  336.25   16.34
  -7  -8  -3   -6.11    8.28
  -7  -8  -3    1.04    6.06
  -7  -8  -2  103.59   12.36
  -7  -8  -2  101.74    8.85
  -7  -8  -1  349.67   20.90
  -7  -8  -1  373.98   15.68
  -7  -8   0  184.71   15.58
  -7  -8   0  163.85    9.79
  -7  -8   1    7.90    9.59
  -7  -8   1   -0.66    5.23
  -7  -8   2   94.46   13.10
  -7  -8   2  120.17    7.65
  -7  -8   3  326.16   21.00
  -7  -8   3  323.37   12.58
  -7  -8   4  258.54   19.39
  -7  -8   5   23.52   10.97
  -7  -8   6  256.78   21.01
  -7  -8   6  242.54   19.86
  -7  -8   7  147.81   19.08
  -7  -8   7  188.90   18.01
  -7  -8   8   47.84   16.29
  -7  -8   8   31.03   12.18
  -7  -8   9   -9.21   14.94
  -7  -8   9    1.54   12.20
  -7  -8  10  195.07   21.02
  -7  -8  10  176.29   19.44
  -7  -8  11  209.90   21.81
  -7  -8  11  219.42   21.80
  -7  -8  12   82.13   18.71
  -7  -8  12   91.49   17.07
  -7  -8  13   11.05   16.22
  -7  -8  13   12.51   14.55
  -7  -8  14   72.23   18.67
  -7  -8  14   81.26   18.02
  -7  -8  15  111.52   20.00
  -7  -8  15   89.36   18.43
  -7  -8  16   51.41   19.23
  -7  -7 -22  -19.16   17.18
  -7  -7 -22   23.59   15.24
  -7  -7 -21   75.79   18.52
  -7  -7 -21   33.57   15.06
  -7  -7 -20  125.00   19.95
  -7  -7 -20  143.09   19.29
  -7  -7 -19   91.94   17.59
  -7  -7 -19  106.54   17.29
  -7  -7 -18    1.49   13.77
  -7  -7 -18    9.56   13.75
  -7  -7 -17  131.29   18.30
  -7  -7 -17  158.49   18.20
  -7  -7 -16  307.29   23.15
  -7  -7 -16  292.44   22.02
  -7  -7 -15  127.65   15.92
  -7  -7 -15  130.37   16.75
  -7  -7 -14    4.62   11.14
  -7  -7 -14   18.36   12.61
  -7  -7 -13  128.95   15.04
  -7  -7 -13  141.07   15.79
  -7  -7 -12  220.03   17.61
  -7  -7 -12  245.31   18.51
  -7  -7 -11   83.64   12.48
  -7  -7 -11   69.51   12.15
  -7  -7 -10    0.96    9.27
  -7  -7 -10   -6.72    9.36
  -7  -7  -9  324.25   18.89
  -7  -7  -9  322.86   19.43
  -7  -7  -8  286.45   17.05
  -7  -7  -7   49.81    9.25
  -7  -7  -7   45.51    9.32
  -7  -7  -6   28.26    7.79
  -7  -7  -6   34.63    8.96
  -7  -7  -5  198.50   13.10
  -7  -7  -5  177.12   14.08
  -7  -7  -4  413.53   18.75
  -7  -7  -4  377.05   20.67
  -7  -7  -3   13.12    4.57
  -7  -7  -3   20.82    7.00
  -7  -7  -3   29.11    8.57
  -7  -7  -2   21.70    5.04
  -7  -7  -2   32.54    6.95
  -7  -7  -2   25.81    8.34
  -7  -7  -1  362.84   16.27
  -7  -7  -1  414.40   21.46
  -7  -7  -1  414.16   17.31
  -7  -7   0  114.22   12.37
  -7  -7   0  131.02    9.38
  -7  -7   0  104.76    8.74
  -7  -7   1   40.86    9.99
  -7  -7   2   70.46   11.33
  -7  -7   3  344.29   20.94
  -7  -7   4  365.84   22.21
  -7  -7   5    7.34    9.43
  -7  -7   6   92.14   13.66
  -7  -7   7  235.40   20.50
  -7  -7   7  219.49   18.86
  -7  -7   8  123.29   17.93
  -7  -7   8  123.15   15.63
  -7  -7   9   19.41   15.74
  -7  -7   9   16.09   11.79
  -7  -7  10  148.85   19.60
  -7  -7  10  181.38   18.97
  -7  -7  11  235.63   22.92
  -7  -7  11  244.47   21.90
  -7  -7  12  104.45   18.80
  -7  -7  12  102.63   17.01
  -7  -7  13   -8.24   17.74
  -7  -7  13    3.44   14.41
  -7  -7  14   87.24   18.14
  -7  -7  14   55.49   18.02
  -7  -7  15  114.00   19.00
  -7  -7  15  138.08   20.95
  -7  -7  16   71.94   18.31
  -7  -7  16    9.77   17.44
  -7  -7  17    9.76   17.49
  -7  -6 -23   99.32   19.36
  -7  -6 -22   10.92   14.62
  -7  -6 -22   17.69   16.77
  -7  -6 -21   28.75   15.57
  -7  -6 -21   53.01   18.03
  -7  -6 -20  136.03   19.08
  -7  -6 -20  127.14   19.53
  -7  -6 -19  118.42   18.08
  -7  -6 -19  174.76   20.93
  -7  -6 -18   -2.71   13.11
  -7  -6 -18   21.31   14.43
  -7  -6 -17  120.49   16.66
  -7  -6 -17  135.36   18.20
  -7  -6 -16  232.79   19.60
  -7  -6 -16  255.26   21.70
  -7  -6 -15  133.45   15.83
  -7  -6 -15  121.55   16.23
  -7  -6 -14    7.89   10.31
  -7  -6 -14   -2.51   11.42
  -7  -6 -13  106.61   13.91
  -7  -6 -13  127.98   15.66
  -7  -6 -12  308.53   20.11
  -7  -6 -12  306.89   20.62
  -7  -6 -11  119.87   13.57
  -7  -6 -11  135.46   13.99
  -7  -6 -10    0.93    9.37
  -7  -6 -10    7.90    9.60
  -7  -6 -10    1.41    4.95
  -7  -6  -9  320.00   19.26
  -7  -6  -9  331.09   19.14
  -7  -6  -8  305.88   17.90
  -7  -6  -8  311.85   17.79
  -7  -6  -7   82.64   10.20
  -7  -6  -7   81.19   10.10
  -7  -6  -6   35.22    8.09
  -7  -6  -6   21.73    7.81
  -7  -6  -5  227.35   13.89
  -7  -6  -5  177.52   13.59
  -7  -6  -4  282.57   15.03
  -7  -6  -4  230.36   15.38
  -7  -6  -3   94.68    6.54
  -7  -6  -3  109.92   11.13
  -7  -6  -3  117.44   10.33
  -7  -6  -2   15.78    7.64
  -7  -6  -2   23.35    4.87
  -7  -6  -2   15.95    6.76
  -7  -6  -1  262.18   16.03
  -7  -6  -1  216.86   11.28
  -7  -6   0  253.36   16.66
  -7  -6   0  270.21   13.05
  -7  -6   1   87.84    8.25
  -7  -6   1   84.98   11.11
  -7  -6   2   24.99    6.43
  -7  -6   2   31.09    9.10
  -7  -6   3  359.12   20.68
  -7  -6   4  225.53   18.97
  -7  -6   4  243.58   17.43
  -7  -6   5   22.88    9.37
  -7  -6   6   48.03   11.67
  -7  -6   7  308.70   21.15
  -7  -6   8  139.84   17.95
  -7  -6   8  112.28   14.51
  -7  -6   9    7.65   14.02
  -7  -6   9    8.31   10.56
  -7  -6  10  130.15   18.99
  -7  -6  10  171.02   17.80
  -7  -6  11  160.21   19.81
  -7  -6  11  151.47   17.73
  -7  -6  12  171.09   20.67
  -7  -6  12  150.40   18.55
  -7  -6  13   -6.83   16.39
  -7  -6  13   -9.89   13.14
  -7  -6  14   74.66   18.66
  -7  -6  14   80.41   16.42
  -7  -6  15  199.40   22.51
  -7  -6  15  198.78   21.44
  -7  -6  16   56.15   18.87
  -7  -6  16   53.10   17.02
  -7  -6  17    5.62   17.54
  -7  -6  17   -9.42   16.02
  -7  -6  18   69.92   19.70
  -7  -5 -22   35.58   16.31
  -7  -5 -22   34.07   18.37
  -7  -5 -21   10.51   14.39
  -7  -5 -21   12.17   16.16
  -7  -5 -20  107.27   17.86
  -7  -5 -20  119.22   20.52
  -7  -5 -19  166.26   19.13
  -7  -5 -19  161.55   21.18
  -7  -5 -18   41.60   14.88
  -7  -5 -18   41.86   15.90
  -7  -5 -17   57.81   14.09
  -7  -5 -17   51.91   15.30
  -7  -5 -16  159.41   17.23
  -7  -5 -16  152.91   17.94
  -7  -5 -15  123.74   15.63
  -7  -5 -15  173.77   17.95
  -7  -5 -14   -1.11   10.75
  -7  -5 -14   12.77   11.74
  -7  -5 -13  114.70   14.34
  -7  -5 -13  120.71   15.23
  -7  -5 -12  313.88   20.66
  -7  -5 -12  315.55   20.03
  -7  -5 -11  239.15   16.73
  -7  -5 -11  248.03   17.62
  -7  -5 -10   -8.97    9.15
  -7  -5 -10    4.84    5.00
  -7  -5  -9  168.32   14.48
  -7  -5  -9  137.38   12.86
  -7  -5  -8  214.04   15.50
  -7  -5  -8  227.27   15.32
  -7  -5  -7  175.90   12.49
  -7  -5  -7  205.25   14.19
  -7  -5  -7  163.41   13.04
  -7  -5  -6   22.87    7.31
  -7  -5  -6   24.91    8.25
  -7  -5  -6   22.34    7.54
  -7  -5  -5  274.96   16.01
  -7  -5  -5  334.55   17.14
  -7  -5  -4  258.70   15.54
  -7  -5  -4  286.25   15.59
  -7  -5  -3  133.61    6.89
  -7  -5  -3  165.71   12.29
  -7  -5  -2    4.79    6.66
  -7  -5  -2   -1.55    3.66
  -7  -5  -1  238.28   14.85
  -7  -5  -1  179.03    9.64
  -7  -5   0  350.28   18.51
  -7  -5   0  306.22   14.00
  -7  -5   1  175.18   13.61
  -7  -5   1  176.96   10.70
  -7  -5   2   79.43    8.18
  -7  -5   2  122.42   14.57
  -7  -5   2  101.47   10.99
  -7  -5   3  192.13   12.27
  -7  -5   3  220.07   17.85
  -7  -5   3  243.10   15.94
  -7  -5   4  359.32   22.19
  -7  -5   4  318.53   19.33
  -7  -5   5  155.62   16.70
  -7  -5   5  139.88   14.10
  -7  -5   6   32.59    9.77
  -7  -5   7  317.15   20.89
  -7  -5   8  153.23   15.29
  -7  -5   9   13.85   13.33
  -7  -5   9   -1.31   10.08
  -7  -5  10   92.53   16.57
  -7  -5  10   70.02   13.76
  -7  -5  11  275.18   22.84
  -7  -5  11  246.74   20.85
  -7  -5  12  156.22   19.97
  -7  -5  12  191.85   19.15
  -7  -5  13  -19.01   16.56
  -7  -5  13   -1.58   12.56
  -7  -5  14   71.72   18.24
  -7  -5  14   73.92   16.10
  -7  -5  15  142.42   21.23
  -7  -5  15  150.19   19.80
  -7  -5  16  115.41   20.20
  -7  -5  16   65.38   16.27
  -7  -5  17   18.37   17.73
  -7  -5  17   -9.12   15.87
  -7  -5  18  110.40   20.49
  -7  -5  18   88.16   19.26
  -7  -5  19   98.49   21.21
  -7  -4 -22   46.07   16.42
  -7  -4 -22  107.16   20.72
  -7  -4 -21    1.49   14.44
  -7  -4 -21   19.37   17.13
  -7  -4 -20   92.09   17.37
  -7  -4 -20   97.12   19.27
  -7  -4 -19  191.25   19.62
  -7  -4 -19  154.27   21.44
  -7  -4 -18   27.96   13.56
  -7  -4 -18   33.11   15.94
  -7  -4 -17   12.74   12.65
  -7  -4 -17    3.02   13.48
  -7  -4 -16  151.41   17.99
  -7  -4 -16  142.35   16.56
  -7  -4 -15  171.45   18.28
  -7  -4 -15  130.72   15.51
  -7  -4 -14   61.18   13.69
  -7  -4 -14   46.03    9.11
  -7  -4 -14   61.47   12.81
  -7  -4 -13   65.48   13.87
  -7  -4 -13   60.75    9.88
  -7  -4 -13   50.86   11.90
  -7  -4 -12  294.09   18.30
  -7  -4 -12  337.28   20.72
  -7  -4 -11  229.33   11.18
  -7  -4 -11  255.88   18.42
  -7  -4 -11  259.58   17.45
  -7  -4 -10   29.42   10.35
  -7  -4 -10   14.55    5.44
  -7  -4  -9  100.56   12.19
  -7  -4  -9   83.75   10.87
  -7  -4  -9   69.66    7.35
  -7  -4  -8  235.18   16.28
  -7  -4  -8  211.78   14.47
  -7  -4  -7  291.88   15.70
  -7  -4  -7  325.01   18.32
  -7  -4  -7  301.24   16.61
  -7  -4  -6   31.59    6.86
  -7  -4  -6   39.58    8.97
  -7  -4  -6   35.99    7.97
  -7  -4  -5  135.94   10.67
  -7  -4  -5  145.42   11.03
  -7  -4  -4  359.94   17.45
  -7  -4  -3  171.56    7.27
  -7  -4  -3  272.67   14.03
  -7  -4  -2   12.23    6.29
  -7  -4  -2   11.74    3.40
  -7  -4  -1  173.83   14.89
  -7  -4  -1  159.67   11.82
  -7  -4  -1  141.96    7.97
  -7  -4   0  550.51   25.82
  -7  -4   0  516.48   22.37
  -7  -4   1  190.46   16.21
  -7  -4   1  149.52    9.59
  -7  -4   1  184.33   13.17
  -7  -4   2   -5.05    6.71
  -7  -4   2   -7.25   10.56
  -7  -4   2    2.49    5.01
  -7  -4   3  188.95   12.23
  -7  -4   3  176.68   16.48
  -7  -4   3  175.61   11.25
  -7  -4   3  166.74   13.24
  -7  -4   4  487.45   20.69
  -7  -4   4  443.86   25.08
  -7  -4   4  492.01   23.74
  -7  -4   5  173.23   12.07
  -7  -4   5  166.22   16.71
  -7  -4   5  168.45   14.41
  -7  -4   6   18.86    8.92
  -7  -4   7  197.13   16.50
  -7  -4   8  274.68   19.28
  -7  -4   9   64.65   15.62
  -7  -4   9   61.60   12.02
  -7  -4  10   24.20   14.04
  -7  -4  10    1.30   10.58
  -7  -4  11  119.63   17.97
  -7  -4  11  157.29   16.92
  -7  -4  12  367.73   25.94
  -7  -4  12  356.74   24.23
  -7  -4  13   15.06   12.63
  -7  -4  13   31.14   16.47
  -7  -4  14    3.14   12.66
  -7  -4  14    5.50   16.23
  -7  -4  15  132.63   18.54
  -7  -4  15  163.29   21.68
  -7  -4  16  110.60   18.57
  -7  -4  16  127.22   21.57
  -7  -4  17   21.14   14.91
  -7  -4  17  -17.08   17.51
  -7  -4  18   29.10   16.38
  -7  -4  18   10.01   17.31
  -7  -4  19  124.04   21.43
  -7  -3 -22   90.07   20.56
  -7  -3 -22  108.50   19.08
  -7  -3 -21   17.85   17.17
  -7  -3 -21  -17.79   15.12
  -7  -3 -20   37.99   17.34
  -7  -3 -20   75.91   16.22
  -7  -3 -19  123.29   19.88
  -7  -3 -19  133.56   18.20
  -7  -3 -18  110.65   18.15
  -7  -3 -18   99.12   16.93
  -7  -3 -17   -7.67   14.81
  -7  -3 -17   -2.53   12.89
  -7  -3 -16  164.17   19.39
  -7  -3 -16  153.34   17.22
  -7  -3 -15  242.79   20.73
  -7  -3 -15  196.22   18.01
  -7  -3 -14  128.37   14.81
  -7  -3 -14  125.13   10.34
  -7  -3 -14  130.14   16.41
  -7  -3 -13   25.71   10.55
  -7  -3 -13   25.23    7.81
  -7  -3 -13   32.84   12.21
  -7  -3 -12  166.46   14.85
  -7  -3 -12  185.79   17.06
  -7  -3 -12  148.35    8.94
  -7  -3 -12  167.40   12.14
  -7  -3 -11  304.61   18.70
  -7  -3 -11  337.92   20.82
  -7  -3 -11  337.67   16.87
  -7  -3 -10   39.45    9.35
  -7  -3 -10   28.20   10.27
  -7  -3 -10   24.60    6.03
  -7  -3 -10   16.19    8.94
  -7  -3  -9   73.12   10.21
  -7  -3  -9   50.35    7.41
  -7  -3  -9   68.86   11.42
  -7  -3  -9   59.65   10.01
  -7  -3  -8  266.48   15.58
  -7  -3  -8  246.99   15.75
  -7  -3  -8  280.48   17.90
  -7  -3  -8  243.20   13.14
  -7  -3  -7  230.83   13.22
  -7  -3  -7  259.13   14.75
  -7  -3  -7  269.30   17.01
  -7  -3  -7  216.74   15.29
  -7  -3  -6  168.06   11.34
  -7  -3  -6  205.51   14.65
  -7  -3  -6  183.52   13.96
  -7  -3  -6  187.43   12.37
  -7  -3  -5   70.18    7.80
  -7  -3  -5   60.80   10.12
  -7  -3  -5   55.52    7.92
  -7  -3  -4  231.72   12.90
  -7  -3  -4  222.13   12.74
  -7  -3  -4  226.82   15.63
  -7  -3  -3  384.37   16.81
  -7  -3  -3  364.96   17.23
  -7  -3  -3  390.84   20.79
  -7  -3  -2   15.08    3.01
  -7  -3  -2   25.58    6.17
  -7  -3  -2   29.58   10.33
  -7  -3  -1  215.61   15.93
  -7  -3  -1  179.82    8.68
  -7  -3  -1  217.06   12.66
  -7  -3   0  402.00   21.74
  -7  -3   0  337.82   14.20
  -7  -3   0  397.14   18.03
  -7  -3   1  271.76   18.08
  -7  -3   1  252.91   14.64
  -7  -3   1  225.98   11.50
  -7  -3   2   61.13    8.65
  -7  -3   2   74.03   12.30
  -7  -3   2   38.38    6.31
  -7  -3   3  114.75    9.39
  -7  -3   3  121.19   11.17
  -7  -3   4  541.60   24.35
  -7  -3   4  494.63   21.44
  -7  -3   4  569.44   27.59
  -7  -3   5  116.93   11.99
  -7  -3   5  138.15   15.42
  -7  -3   6   -0.97    7.73
  -7  -3   6   -3.41   11.14
  -7  -3   7  191.86   15.74
  -7  -3   8  303.99   19.68
  -7  -3   9   89.17   12.83
  -7  -3  10    3.68    9.88
  -7  -3  10   -1.26   13.85
  -7  -3  11  141.20   15.76
  -7  -3  11  152.79   18.25
  -7  -3  12  296.26   21.59
  -7  -3  12  305.50   23.78
  -7  -3  13   98.51   18.32
  -7  -3  13   97.49   14.58
  -7  -3  14  -12.38   16.81
  -7  -3  14    6.01   12.82
  -7  -3  15  134.28   19.96
  -7  -3  15  147.56   18.25
  -7  -3  16  133.25   20.90
  -7  -3  16  122.52   18.00
  -7  -3  17   -5.73   17.18
  -7  -3  17    5.09   13.81
  -7  -3  18    5.76   17.24
  -7  -3  18   -1.76   14.73
  -7  -3  19   47.66   18.83
  -7  -3  19   61.74   17.78
  -7  -3  20  139.35   22.70
  -7  -2 -22  143.15   20.29
  -7  -2 -21   -1.81   17.57
  -7  -2 -21    2.95   14.86
  -7  -2 -20   21.01   17.33
  -7  -2 -20    2.85   13.81
  -7  -2 -19  165.43   22.24
  -7  -2 -19  194.91   20.07
  -7  -2 -18  218.03   22.96
  -7  -2 -18  167.00   19.11
  -7  -2 -17   17.17   14.00
  -7  -2 -17   13.84   12.83
  -7  -2 -16  152.13   18.82
  -7  -2 -16  176.27   17.69
  -7  -2 -15  245.86   19.54
  -7  -2 -15  251.92   21.45
  -7  -2 -14  197.76   19.04
  -7  -2 -14  158.67   15.90
  -7  -2 -13  -11.63   12.66
  -7  -2 -13    0.44    7.21
  -7  -2 -13   -4.08    9.87
  -7  -2 -12  143.83   14.21
  -7  -2 -12  123.96   10.70
  -7  -2 -12  155.26   16.22
  -7  -2 -12  112.72    8.77
  -7  -2 -11  279.86   15.10
  -7  -2 -11  261.99   13.33
  -7  -2 -11  301.49   19.97
  -7  -2 -11  267.91   17.53
  -7  -2 -10   76.28    8.32
  -7  -2 -10   93.34   10.46
  -7  -2 -10  105.93   13.56
  -7  -2 -10   89.00   11.45
  -7  -2  -9   21.11    8.82
  -7  -2  -9   24.61    6.90
  -7  -2  -9   47.80   11.38
  -7  -2  -9   36.69    8.79
  -7  -2  -8  260.97   15.51
  -7  -2  -8  271.04   15.97
  -7  -2  -8  276.03   14.39
  -7  -2  -8  274.50   17.97
  -7  -2  -7  261.29   13.38
  -7  -2  -7  256.22   14.84
  -7  -2  -7  245.90   15.45
  -7  -2  -7  252.20   14.01
  -7  -2  -7  278.57   17.43
  -7  -2  -6  129.05   12.33
  -7  -2  -6  112.78    9.08
  -7  -2  -6  115.82    9.95
  -7  -2  -5   29.77    6.54
  -7  -2  -5   19.46    8.68
  -7  -2  -5   21.32    5.80
  -7  -2  -4  229.28   15.77
  -7  -2  -4  247.37   12.85
  -7  -2  -4  264.24   13.32
  -7  -2  -3  326.36   18.37
  -7  -2  -3  304.70   14.05
  -7  -2  -3  270.60   13.97
  -7  -2  -2    7.95    2.58
  -7  -2  -2    6.98    8.67
  -7  -2  -2   16.95    5.45
  -7  -2  -2    9.49    5.27
  -7  -2  -1   62.89    4.85
  -7  -2  -1   88.47   12.00
  -7  -2  -1   88.88    7.11
  -7  -2  -1   88.34    8.04
  -7  -2   0  227.99   10.55
  -7  -2   0  248.44   17.10
  -7  -2   0  274.05   11.62
  -7  -2   0  242.57   13.41
  -7  -2   1  260.03   14.24
  -7  -2   1  231.49   11.47
  -7  -2   2   65.71   11.87
  -7  -2   2   66.19    6.94
  -7  -2   2   74.60    8.41
  -7  -2   3  141.83   14.67
  -7  -2   3  110.14    8.99
  -7  -2   3  129.33   10.94
  -7  -2   4  273.07   15.93
  -7  -2   4  252.71   14.04
  -7  -2   4  294.67   19.82
  -7  -2   5  201.60   13.98
  -7  -2   5  204.44   17.51
  -7  -2   5  203.99    9.51
  -7  -2   6   23.27    8.34
  -7  -2   6   33.78   11.65
  -7  -2   6   20.05    4.70
  -7  -2   7   75.29   14.07
  -7  -2   7   73.55   10.49
  -7  -2   8  361.13   20.70
  -7  -2   9  115.14   13.47
  -7  -2  10   -1.15    9.34
  -7  -2  11  134.51   14.98
  -7  -2  11  118.55   17.04
  -7  -2  12  293.22   23.61
  -7  -2  12  315.41   21.81
  -7  -2  13  137.52   16.23
  -7  -2  13  152.43   20.04
  -7  -2  14    2.86   11.40
  -7  -2  14   -8.26   16.48
  -7  -2  15  110.94   16.33
  -7  -2  15  164.10   20.58
  -7  -2  16  159.80   18.90
  -7  -2  16  172.49   21.32
  -7  -2  17   39.18   15.60
  -7  -2  17   73.61   19.40
  -7  -2  18    5.82   17.01
  -7  -2  18   -8.49   14.36
  -7  -2  19   37.99   18.78
  -7  -2  20   94.77   21.15
  -7  -1 -22  101.99   18.39
  -7  -1 -21   -4.42   15.17
  -7  -1 -21    1.82   17.02
  -7  -1 -20   14.23   14.29
  -7  -1 -20   24.80   16.92
  -7  -1 -19  186.05   20.41
  -7  -1 -19  217.52   24.30
  -7  -1 -18  187.61   19.51
  -7  -1 -18  193.11   21.48
  -7  -1 -17   27.59   13.53
  -7  -1 -17   20.58   15.02
  -7  -1 -16  122.96   16.04
  -7  -1 -16   92.55   16.48
  -7  -1 -15  396.64   25.48
  -7  -1 -15  295.87   21.58
  -7  -1 -14  246.60   20.89
  -7  -1 -14  211.23   17.81
  -7  -1 -13   -9.10   10.10
  -7  -1 -13   -1.32   11.97
  -7  -1 -13    3.49    6.17
  -7  -1 -12   93.26    8.99
  -7  -1 -12  104.92   15.17
  -7  -1 -12  111.88    9.64
  -7  -1 -12   93.97   12.62
  -7  -1 -11  441.75   19.00
  -7  -1 -11  437.62   25.17
  -7  -1 -11  431.32   22.56
  -7  -1 -11  445.20   18.81
  -7  -1 -10   91.56    9.98
  -7  -1 -10   78.72   11.00
  -7  -1 -10  117.35   14.19
  -7  -1 -10   90.13    9.09
  -7  -1  -9    8.45    7.96
  -7  -1  -9    5.29    6.62
  -7  -1  -9    2.19    9.40
  -7  -1  -9    0.60    8.32
  -7  -1  -8  244.53   15.02
  -7  -1  -8  242.77   14.93
  -7  -1  -8  249.63   14.15
  -7  -1  -7  270.48   16.33
  -7  -1  -7  289.41   15.37
  -7  -1  -7  301.56   13.66
  -7  -1  -7  283.27   15.60
  -7  -1  -6  202.85   13.94
  -7  -1  -6  188.85   12.16
  -7  -1  -6  188.71   10.40
  -7  -1  -5    5.88    5.97
  -7  -1  -5   15.05    8.64
  -7  -1  -5   15.84    5.10
  -7  -1  -4  309.51   14.24
  -7  -1  -4  290.26   17.44
  -7  -1  -4  293.35   13.58
  -7  -1  -3  373.77   15.59
  -7  -1  -3  374.85   15.73
  -7  -1  -3  339.41   18.99
  -7  -1  -2   14.94    2.30
  -7  -1  -2   34.29    5.53
  -7  -1  -2   27.92    5.62
  -7  -1  -2   40.92    9.65
  -7  -1  -1    3.54    9.27
  -7  -1  -1    4.52    4.43
  -7  -1  -1    2.91    2.72
  -7  -1  -1    2.47    4.83
  -7  -1   0  309.42   12.80
  -7  -1   0  338.59   12.93
  -7  -1   0  344.24   20.14
  -7  -1   0  351.70   15.51
  -7  -1   1  310.10   13.78
  -7  -1   1  343.95   15.91
  -7  -1   1  358.48   20.34
  -7  -1   1  356.60   12.68
  -7  -1   2   37.41    6.92
  -7  -1   2   32.49    5.90
  -7  -1   2   38.45    4.18
  -7  -1   3   79.51    8.75
  -7  -1   3   76.78    4.80
  -7  -1   3   72.68    7.61
  -7  -1   3   86.44   13.17
  -7  -1   4  351.85   16.93
  -7  -1   4  319.23   15.54
  -7  -1   4  369.76   21.27
  -7  -1   4  295.00   10.68
  -7  -1   5  354.53   17.90
  -7  -1   5  387.93   22.18
  -7  -1   5  320.37   11.14
  -7  -1   6   81.79    9.60
  -7  -1   6   72.67   13.38
  -7  -1   6   65.50    4.58
  -7  -1   7   73.08   10.13
  -7  -1   7   61.07   13.32
  -7  -1   8  278.22   17.47
  -7  -1   8  279.89   21.38
  -7  -1   9  152.90   13.86
  -7  -1  10   -3.24    8.75
  -7  -1  11  139.14   14.68
  -7  -1  12  301.36   20.57
  -7  -1  12  314.37   23.47
  -7  -1  13  272.27   20.25
  -7  -1  13  276.09   22.93
  -7  -1  14   -8.16   10.89
  -7  -1  14   26.25   16.06
  -7  -1  15   52.90   14.12
  -7  -1  15   46.52   16.85
  -7  -1  16  168.13   18.96
  -7  -1  16  169.21   21.52
  -7  -1  17   61.16   15.13
  -7  -1  17   64.06   18.88
  -7  -1  18    4.41   17.21
  -7  -1  19   42.86   19.28
  -7  -1  20  131.75   21.89
  -7   0 -20   26.87   16.74
  -7   0 -19  161.18   22.45
  -7   0 -19  186.41   20.16
  -7   0 -18  162.33   21.05
  -7   0 -18  144.46   17.96
  -7   0 -17   45.04   16.68
  -7   0 -17   58.93   14.17
  -7   0 -16   40.03   15.19
  -7   0 -16   56.07   13.51
  -7   0 -15  343.98   22.70
  -7   0 -15  388.27   26.12
  -7   0 -14  253.75   18.71
  -7   0 -14  250.70   21.36
  -7   0 -13   -2.71   12.00
  -7   0 -13    6.05    9.55
  -7   0 -13    9.43    7.20
  -7   0 -12   67.09    8.98
  -7   0 -12   61.10    7.91
  -7   0 -12   90.93   14.47
  -7   0 -12   55.72   11.39
  -7   0 -11  290.22   14.36
  -7   0 -11  304.94   21.31
  -7   0 -11  278.15   15.17
  -7   0 -11  290.04   18.08
  -7   0 -10  259.15   14.10
  -7   0 -10  264.88   19.17
  -7   0 -10  234.24   15.89
  -7   0 -10  236.35   13.96
  -7   0  -9   42.53    8.50
  -7   0  -9   43.13    9.43
  -7   0  -9   56.63   11.62
  -7   0  -9   45.07    8.24
  -7   0  -8  157.64   12.41
  -7   0  -8  160.83   12.39
  -7   0  -8  162.05   12.12
  -7   0  -8  179.26   15.78
  -7   0  -7  455.16   20.76
  -7   0  -7  443.16   17.21
  -7   0  -7  417.25   19.86
  -7   0  -7  492.08   20.96
  -7   0  -6  240.53   15.35
  -7   0  -6  224.32   11.00
  -7   0  -6  253.39   13.59
  -7   0  -6  238.38   14.59
  -7   0  -5   -9.50    8.53
  -7   0  -5   -0.36    4.39
  -7   0  -5    7.16    5.67
  -7   0  -5    5.94    7.62
  -7   0  -4  231.69   11.89
  -7   0  -4  237.49   11.15
  -7   0  -4  257.79   15.94
  -7   0  -3  216.42   10.96
  -7   0  -3  227.86   15.53
  -7   0  -3  208.91   10.42
  -7   0  -2  160.57    7.86
  -7   0  -2   73.29    3.61
  -7   0  -2   72.99    3.57
  -7   0  -2  200.16   14.25
  -7   0  -2  170.02    8.35
  -7   0  -1    1.60    4.54
  -7   0  -1    3.70    2.94
  -7   0  -1    9.51    3.88
  -7   0  -1   11.34    9.37
  -7   0   0  350.70   14.31
  -7   0   0  326.23   11.67
  -7   0   0  338.02   19.72
  -7   0   1  263.83   12.52
  -7   0   1  240.90   11.34
  -7   0   1  242.72    8.53
  -7   0   1  277.54   17.94
  -7   0   2  208.46   11.40
  -7   0   2  168.65   15.37
  -7   0   2  175.55   10.23
  -7   0   3   51.04    7.16
  -7   0   3   58.57   11.89
  -7   0   3   35.46    6.36
  -7   0   4  293.59   15.10
  -7   0   4  303.11   19.95
  -7   0   5  514.52   21.84
  -7   0   5  457.53   25.54
  -7   0   6   99.22   10.05
  -7   0   6  135.91   15.72
  -7   0   7   12.88    7.20
  -7   0   7   20.68   11.26
  -7   0   8  423.14   21.17
  -7   0   8  386.85   24.28
  -7   0   9  193.25   14.90
  -7   0  10   40.26   10.16
  -7   0  11  210.95   16.48
  -7   0  12  319.87   21.13
  -7   0  12  335.41   24.48
  -7   0  13  241.14   18.63
  -7   0  13  223.96   21.38
  -7   0  14    1.29   10.72
  -7   0  14   12.52   15.42
  -7   0  15   84.48   14.95
  -7   0  15   58.14   18.05
  -7   0  16  218.34   22.88
  -7   0  17   71.93   19.44
  -7   0  18    4.45   17.21
  -7   0  19   43.40   18.20
  -7   0  20  160.65   22.88
  -7   0  21   84.01   21.12
  -7   1 -18   94.87   19.06
  -7   1 -17   62.00   17.72
  -7   1 -16    3.60   11.74
  -7   1 -16  -17.27   14.71
  -7   1 -15  165.84   16.96
  -7   1 -15  200.25   20.03
  -7   1 -14  321.61   21.13
  -7   1 -14  308.46   23.45
  -7   1 -13   47.38   11.46
  -7   1 -13   54.45    9.27
  -7   1 -13   70.75   14.41
  -7   1 -12   64.20   11.50
  -7   1 -12   42.78    8.98
  -7   1 -12   65.29   13.89
  -7   1 -11  323.84   17.32
  -7   1 -11  348.44   19.40
  -7   1 -11  365.85   23.18
  -7   1 -11  316.94   14.70
  -7   1 -10  295.38   17.61
  -7   1 -10  277.87   15.73
  -7   1 -10  265.14   14.22
  -7   1 -10  266.92   19.96
  -7   1  -9   94.77   10.42
  -7   1  -9   88.63   10.90
  -7   1  -9   91.20   13.45
  -7   1  -9   90.42    9.73
  -7   1  -8  126.91   11.09
  -7   1  -8  129.08   11.52
  -7   1  -8  112.65   10.79
  -7   1  -7  437.92   19.94
  -7   1  -7  471.27   20.73
  -7   1  -7  480.43   21.39
  -7   1  -7  422.94   16.04
  -7   1  -6  407.98   15.09
  -7   1  -6  413.98   18.37
  -7   1  -6  428.55   20.30
  -7   1  -6  473.84   20.92
  -7   1  -6  405.42   15.29
  -7   1  -5   -0.71    8.96
  -7   1  -5    9.54    3.92
  -7   1  -5   12.30    6.09
  -7   1  -5   14.89    8.15
  -7   1  -4   69.20    9.98
  -7   1  -4   77.00    5.50
  -7   1  -4   67.15    6.92
  -7   1  -4   78.27   10.17
  -7   1  -3  392.85   15.19
  -7   1  -3  382.59   19.95
  -7   1  -3  370.68   13.74
  -7   1  -2  218.48    8.70
  -7   1  -2  124.33    5.53
  -7   1  -2  127.88    5.50
  -7   1  -2  229.28   15.13
  -7   1  -2  234.71    8.58
  -7   1  -1   -0.58    3.81
  -7   1  -1    3.22    3.01
  -7   1  -1   -0.86    9.22
  -7   1  -1   -7.49    3.70
  -7   1   0  264.43   17.40
  -7   1   0  257.78   11.23
  -7   1   1  230.07   16.81
  -7   1   1  228.92   10.92
  -7   1   2  370.37   21.34
  -7   1   2  384.11   15.76
  -7   1   3   16.11   10.58
  -7   1   3   16.62    5.56
  -7   1   4  182.66   16.25
  -7   1   4  169.68   10.83
  -7   1   5  593.65   28.78
  -7   1   5  583.91   23.20
  -7   1   6  117.17   14.85
  -7   1   6  115.25   10.15
  -7   1   7    5.07    6.63
  -7   1   7   14.99   12.54
  -7   1   8  224.84   18.91
  -7   1   8  208.30   14.27
  -7   1   9  353.11   23.75
  -7   1   9  330.53   18.76
  -7   1  10  174.97   13.97
  -7   1  11  135.30   13.49
  -7   1  12  258.99   18.49
  -7   1  13  279.13   23.20
  -7   1  13  259.75   19.19
  -7   1  14   16.80   15.78
  -7   1  15   35.78   16.03
  -7   1  16  243.51   23.64
  -7   1  17  170.34   22.14
  -7   1  18    3.00   17.06
  -7   1  19   84.86   20.67
  -7   1  20  169.21   22.85
  -7   1  21   61.03   21.12
  -7   2 -16    1.59   15.39
  -7   2 -15   95.07   16.68
  -7   2 -14  191.94   19.83
  -7   2 -13   45.46   14.10
  -7   2 -13   64.98   10.38
  -7   2 -12    9.56   11.88
  -7   2 -12    2.88    8.32
  -7   2 -11  251.87   15.97
  -7   2 -11  199.23   16.03
  -7   2 -10  290.68   17.26
  -7   2 -10  320.05   21.75
  -7   2 -10  295.86   17.73
  -7   2 -10  310.47   14.35
  -7   2  -9   66.97    9.83
  -7   2  -9   59.25   12.31
  -7   2  -9   59.54   10.19
  -7   2  -9   49.02    8.59
  -7   2  -8   46.65    8.69
  -7   2  -8   43.86    8.49
  -7   2  -8   31.22    4.50
  -7   2  -7  365.80   17.60
  -7   2  -7  355.95   12.85
  -7   2  -7  408.77   18.45
  -7   2  -7  427.68   20.25
  -7   2  -6  405.90   18.55
  -7   2  -6  400.60   17.02
  -7   2  -6  454.17   20.34
  -7   2  -6  338.24   11.46
  -7   2  -6  309.39   11.33
  -7   2  -5   41.26    8.98
  -7   2  -5   44.94    9.43
  -7   2  -4   65.30   10.46
  -7   2  -4   69.76   10.32
  -7   2  -3  374.20   19.80
  -7   2  -3  372.96   20.05
  -7   2  -2  334.51   17.13
  -7   2  -2  173.15    7.19
  -7   2  -1   -0.44    1.60
  -7   2  -1   -3.45    8.93
  -7   2  -1    3.80    3.11
  -7   2   0  119.45    5.73
  -7   2   0  150.93   13.75
  -7   2   1  178.35    8.10
  -7   2   1  168.41   14.69
  -7   2   2  297.25   12.13
  -7   2   2  305.41   19.10
  -7   2   3    1.82    4.46
  -7   2   3    6.06   10.09
  -7   2   4   55.19    6.59
  -7   2   4   72.28   12.43
  -7   2   5  399.45   17.07
  -7   2   5  400.12   23.11
  -7   2   6  120.55    9.75
  -7   2   6  140.29   15.44
  -7   2   7    2.55    6.64
  -7   2   7    4.64   11.70
  -7   2   8  144.79   11.48
  -7   2   8  138.78   16.45
  -7   2   9  132.97   11.61
  -7   2   9  119.75   16.24
  -7   2  10  176.31   13.81
  -7   2  10  169.26   18.53
  -7   2  14   43.84   16.80
  -7   2  15   11.55   15.87
  -7   2  16  144.31   20.53
  -7   2  17  121.41   21.13
  -7   2  18   36.45   18.12
  -7   2  19   53.80   18.67
  -7   2  20  145.55   22.94
  -7   2  21   32.62   19.63
  -7   3 -19   60.80   19.06
  -7   3 -13  213.86   20.65
  -7   3 -13  180.73   14.65
  -7   3 -12   -4.19   11.60
  -7   3 -12    4.81    9.32
  -7   3 -11  157.09   17.59
  -7   3 -11  180.69   14.65
  -7   3 -10  262.67   20.21
  -7   3 -10  258.15   16.83
  -7   3  -9   17.47   11.44
  -7   3  -9   36.23    9.87
  -7   3  -9   22.45    7.66
  -7   3  -8   31.70    9.68
  -7   3  -8   20.33    7.62
  -7   3  -7  204.70   14.95
  -7   3  -7  172.16   12.54
  -7   3  -6  496.13   23.06
  -7   3  -6  426.36   20.43
  -7   3  -5   98.54   10.99
  -7   3  -5   87.83   11.35
  -7   3  -4   28.71    9.28
  -7   3  -4   26.15    8.95
  -7   3  -3  342.67   17.87
  -7   3  -3  396.58   19.22
  -7   3  -2  257.46   16.81
  -7   3  -2  298.69   17.42
  -7   3  -1   53.49   11.49
  -7   3  -1   41.19    4.68
  -7   3   0  179.50   15.47
  -7   3   1  229.73   16.97
  -7   3   2  373.45   21.67
  -7   3   3   26.49   11.25
  -7   3   4   79.28   13.72
  -7   3   5  377.62   22.53
  -7   3   6  201.67   17.70
  -7   3   7   17.56   11.95
  -7   3   8  206.98   19.18
  -7   3   9   87.45   15.38
  -7   3  10   65.57   14.94
  -7   3  11    1.32   13.75
  -7   3  14  137.14   19.73
  -7   3  15   -2.92   15.88
  -7   3  16  138.65   21.39
  -7   3  17  112.30   20.23
  -7   3  18  100.16   20.64
  -7   3  19   -3.12   18.27
  -7   3  20  114.84   22.17
  -7   3  21  143.93   23.34
  -7   4 -18  143.28   22.13
  -7   4 -17   76.42   18.05
  -7   4 -16    6.56   16.63
  -7   4 -13  133.57   14.03
  -7   4 -12   13.28    9.96
  -7   4 -11   78.64   15.78
  -7   4 -11   96.99   13.04
  -7   4 -10  218.15   19.40
  -7   4 -10  204.26   16.15
  -7   4  -9   75.95   13.88
  -7   4  -9   58.67   11.13
  -7   4  -9   70.28    8.46
  -7   4  -8   -2.78    8.78
  -7   4  -8    0.50    7.71
  -7   4  -7  192.91   15.80
  -7   4  -7  219.21   13.59
  -7   4  -6  392.61   21.42
  -7   4  -6  395.22   19.00
  -7   4  -5  116.51   11.83
  -7   4  -5  122.67   13.28
  -7   4  -4    3.74    2.49
  -7   4  -4   -0.96    8.91
  -7   4  -4   15.37    8.80
  -7   4  -3  180.89    7.99
  -7   4  -3  206.98   15.47
  -7   4  -3  194.74   14.70
  -7   4  -2  212.30    9.43
  -7   4  -2  212.89   16.06
  -7   4  -2  238.06   16.01
  -7   4  -1   59.14   10.70
  -7   4  -1   46.25    5.18
  -7   4  -1   47.69   11.17
  -7   4   0   33.58    5.21
  -7   4   0   40.82   10.69
  -7   4   0   59.07   11.86
  -7   4   1  277.33   18.71
  -7   4   2  375.00   21.48
  -7   4   3   40.13   12.01
  -7   4   4   17.10   11.73
  -7   4   5  455.13   25.38
  -7   4   6  325.98   21.93
  -7   4   7   77.08   14.18
  -7   4   8   91.85   15.44
  -7   4   9   58.10   14.69
  -7   4  10  196.50   19.76
  -7   4  11   26.79   13.98
  -7   4  15   39.97   16.36
  -7   4  16  105.81   19.46
  -7   4  17  152.46   21.59
  -7   4  18   78.29   19.34
  -7   4  19  -14.28   19.16
  -7   4  20   81.68   21.42
  -7   4  21  146.45   23.52
  -7   5 -17   77.18   19.44
  -7   5 -16   36.56   16.48
  -7   5 -15   33.93   16.02
  -7   5 -14  180.16   20.31
  -7   5 -13  233.25   18.04
  -7   5 -12   13.60   10.75
  -7   5 -11   55.88   11.75
  -7   5 -10  252.72   18.54
  -7   5  -9   89.39   12.70
  -7   5  -8   23.97   10.84
  -7   5  -8   18.41    8.00
  -7   5  -7  102.76   13.34
  -7   5  -7   88.48   10.51
  -7   5  -6  361.27   18.30
  -7   5  -6  368.16   21.26
  -7   5  -5  196.57   13.79
  -7   5  -5  220.30   16.55
  -7   5  -5  166.17    7.81
  -7   5  -4   30.78   10.05
  -7   5  -4   10.89    3.69
  -7   5  -4   25.61   10.35
  -7   5  -3  200.25   15.14
  -7   5  -3  185.61   15.81
  -7   5  -3  191.86    9.10
  -7   5  -2  260.13   18.23
  -7   5  -2  254.57   11.46
  -7   5  -1  159.88    9.00
  -7   5  -1  180.03   15.25
  -7   5  -1  164.37   15.13
  -7   5   0   21.38    9.79
  -7   5   0   17.44   10.54
  -7   5   0   15.15    4.69
  -7   5   1  229.04   17.15
  -7   5   1  207.54   11.18
  -7   5   1  253.56   17.71
  -7   5   2  290.50   19.63
  -7   5   2  294.59   19.64
  -7   5   3  124.13   14.97
  -7   5   4   23.85   12.16
  -7   5   4   16.00    7.06
  -7   5   5  396.79   23.71
  -7   5   5  407.10   18.25
  -7   5   6  314.28   21.43
  -7   5   6  308.46   15.65
  -7   5   7   66.09    8.59
  -7   5   7   90.27   15.03
  -7   5   8   29.82    7.49
  -7   5   8   24.87   13.50
  -7   5   9  127.03   16.94
  -7   5  10  165.16   18.67
  -7   5  11   80.21   16.26
  -7   5  12   50.33   16.59
  -7   5  16  104.44   20.20
  -7   5  17   76.76   20.26
  -7   5  18  130.53   21.48
  -7   5  19    1.61   18.84
  -7   5  20   45.59   20.64
  -7   5  21  173.61   24.21
  -7   6 -16   73.90   18.88
  -7   6 -15   18.02   15.42
  -7   6 -14  130.58   19.08
  -7   6 -13  112.83   18.80
  -7   6 -13  112.90   15.08
  -7   6 -12   89.92   17.23
  -7   6 -12   85.65   13.78
  -7   6 -11   22.33   11.07
  -7   6 -10  202.14   17.93
  -7   6  -9  184.76   16.85
  -7   6  -8   63.58   12.40
  -7   6  -7   42.07    9.10
  -7   6  -7   44.30   11.97
  -7   6  -6  266.95   15.67
  -7   6  -6  240.29   18.56
  -7   6  -5  255.42   18.77
  -7   6  -5  242.69   11.05
  -7   6  -4   27.83    5.17
  -7   6  -4   19.07   10.19
  -7   6  -3   88.29   12.27
  -7   6  -3   64.30    6.28
  -7   6  -3   79.04   12.46
  -7   6  -2  328.20   18.98
  -7   6  -2  300.19   13.29
  -7   6  -2  304.27   20.16
  -7   6  -1  220.84   17.29
  -7   6  -1  249.57   12.10
  -7   6  -1  268.94   18.68
  -7   6   0    0.93   10.79
  -7   6   0   19.99    5.47
  -7   6   0   23.58   10.16
  -7   6   1  131.87   14.61
  -7   6   1  164.93   15.63
  -7   6   1  144.52    9.73
  -7   6   2  323.64   20.60
  -7   6   2  274.07   19.65
  -7   6   2  267.47   13.79
  -7   6   3  235.00   18.53
  -7   6   3  259.04   19.03
  -7   6   4    4.41   11.49
  -7   6   5  287.08   20.88
  -7   6   6  367.25   23.69
  -7   6   6  332.31   15.89
  -7   6   7  218.00   19.59
  -7   6   7  180.48   11.61
  -7   6   8    2.49    6.25
  -7   6   8   29.11   14.49
  -7   6   9  129.20   17.82
  -7   6  10  299.95   23.10
  -7   6  11  114.85   17.42
  -7   6  12    9.96   15.21
  -7   6  13  334.75   25.96
  -7   6  16    7.82   17.39
  -7   6  17   66.93   19.51
  -7   6  18  220.15   25.02
  -7   6  19   19.68   18.24
  -7   6  20    4.97   19.40
  -7   6  21  104.95   23.73
  -7   7 -15    3.31   16.32
  -7   7 -14   87.10   17.80
  -7   7 -13  234.38   22.68
  -7   7 -12   61.07   16.35
  -7   7 -12   87.97   14.64
  -7   7 -11    2.96   13.50
  -7   7 -11   -1.15   11.94
  -7   7 -10  238.79   21.48
  -7   7 -10  232.71   19.14
  -7   7  -9  175.07   19.36
  -7   7  -9  151.32   16.71
  -7   7  -8   49.74   13.55
  -7   7  -7   44.02   11.99
  -7   7  -6  197.63   14.05
  -7   7  -6  177.50   17.14
  -7   7  -5  315.27   17.74
  -7   7  -5  301.83   20.86
  -7   7  -4  108.53    8.34
  -7   7  -4  110.99   14.63
  -7   7  -4  118.30   13.05
  -7   7  -3   39.46    6.32
  -7   7  -3   46.80   12.07
  -7   7  -3   58.07   11.59
  -7   7  -2  369.64   22.99
  -7   7  -2  359.47   15.72
  -7   7  -2  392.83   21.11
  -7   7  -1  145.75   15.17
  -7   7  -1  132.66    9.32
  -7   7  -1  127.73   14.37
  -7   7   0   21.29   11.10
  -7   7   0   21.23    5.93
  -7   7   0   17.06   11.30
  -7   7   1   54.87   12.14
  -7   7   1   27.87   12.30
  -7   7   1   42.96    6.93
  -7   7   2  283.31   14.46
  -7   7   2  274.53   20.12
  -7   7   2  291.38   20.66
  -7   7   3  265.41   20.00
  -7   7   3  282.81   20.18
  -7   7   4   -2.25   12.31
  -7   7   4   -2.47   10.84
  -7   7   5  154.23   17.33
  -7   7   5  117.75   15.29
  -7   7   6  289.26   21.93
  -7   7   7  178.92   19.07
  -7   7   8    6.46   14.33
  -7   7   9  101.33   17.20
  -7   7  10  247.09   21.74
  -7   7  11  122.96   18.42
  -7   7  12    5.81   15.79
  -7   7  13  198.15   22.24
  -7   7  17   64.86   20.16
  -7   7  18  163.07   23.99
  -7   7  19   38.35   19.55
  -7   7  20   -1.68   19.87
  -7   8 -14   76.66   17.96
  -7   8 -13  184.84   21.24
  -7   8 -12  122.60   19.28
  -7   8 -12   99.19   15.71
  -7   8 -11    1.51   14.03
  -7   8 -11  -16.02   13.59
  -7   8 -10  156.00   19.26
  -7   8 -10  132.13   17.25
  -7   8  -9  242.45   21.74
  -7   8  -9  214.10   19.92
  -7   8  -8   49.53   14.24
  -7   8  -7   23.53   11.80
  -7   8  -6  173.20   18.04
  -7   8  -5  334.65   22.32
  -7   8  -5  289.73   17.59
  -7   8  -4  172.78   17.51
  -7   8  -4  179.34   14.78
  -7   8  -4  156.43   10.53
  -7   8  -3   14.94   11.48
  -7   8  -3   -0.81   10.71
  -7   8  -3    4.09    5.39
  -7   8  -2  345.07   16.18
  -7   8  -2  380.87   21.40
  -7   8  -2  379.80   24.00
  -7   8  -1  142.94   10.22
  -7   8  -1  119.04   14.38
  -7   8  -1  158.63   16.10
  -7   8   0    8.24    5.84
  -7   8   0   20.26   11.47
  -7   8   0   15.00   11.81
  -7   8   1   59.76    8.04
  -7   8   1   51.43   13.15
  -7   8   1   77.98   13.86
  -7   8   2  162.89   16.84
  -7   8   2  144.67   11.07
  -7   8   2  182.34   17.11
  -7   8   3  231.84   19.48
  -7   8   3  244.37   14.35
  -7   8   3  281.91   20.20
  -7   8   4   63.28   14.76
  -7   8   4   52.76   13.22
  -7   8   5   31.05   13.18
  -7   8   5   53.37   12.76
  -7   8   6  348.89   23.23
  -7   8   6  271.52   21.74
  -7   8   7  133.08   17.98
  -7   8   7  114.80   15.30
  -7   8   8    2.64   14.03
  -7   8   8   -5.42   11.46
  -7   8   9   62.66   15.32
  -7   8  10  268.04   23.46
  -7   8  11  134.20   19.65
  -7   8  12   -5.93   15.92
  -7   8  13  161.06   21.72
  -7   8  14  183.44   22.48
  -7   8  18  150.85   23.42
  -7   8  19   73.04   21.63
  -7   8  20    1.72   19.55
  -7   9 -13  204.47   22.88
  -7   9 -12  100.82   18.70
  -7   9 -11    6.15   14.83
  -7   9 -11    3.94   14.25
  -7   9 -10  157.30   19.54
  -7   9 -10  114.65   17.24
  -7   9  -9  215.34   21.06
  -7   9  -9  171.47   19.10
  -7   9  -8   60.72   14.89
  -7   9  -7   13.20   13.34
  -7   9  -6  116.05   16.46
  -7   9  -5  327.86   23.37
  -7   9  -4  105.91   13.54
  -7   9  -4  101.45   16.35
  -7   9  -3   -0.83   10.83
  -7   9  -3  -10.56   12.32
  -7   9  -3    0.58    5.95
  -7   9  -2  295.67   15.38
  -7   9  -2  310.53   20.32
  -7   9  -2  319.92   22.88
  -7   9  -1  278.71   15.05
  -7   9  -1  303.69   20.30
  -7   9  -1  265.50   21.25
  -7   9   0   25.69   12.36
  -7   9   0   33.06   12.79
  -7   9   0   28.61    7.52
  -7   9   1   52.98   13.32
  -7   9   1   42.50   13.74
  -7   9   1   28.52    7.30
  -7   9   2  215.05   19.06
  -7   9   2  217.98   18.84
  -7   9   2  239.91   14.14
  -7   9   3  248.73   20.57
  -7   9   3  263.91   15.53
  -7   9   4   75.22   15.01
  -7   9   4   55.26   14.58
  -7   9   4   51.53    8.67
  -7   9   5   25.76   12.26
  -7   9   5   17.08   13.45
  -7   9   5   10.47    7.20
  -7   9   6  292.68   22.16
  -7   9   6  305.82   23.10
  -7   9   7  217.02   19.71
  -7   9   7  203.93   20.84
  -7   9   8   32.17   13.23
  -7   9   8   17.54   14.44
  -7   9   9   32.56   13.14
  -7   9   9   26.43   15.23
  -7   9  10  138.97   19.65
  -7   9  11  114.81   19.42
  -7   9  12    6.05   15.71
  -7   9  13   43.36   17.68
  -7   9  14  234.60   24.36
  -7   9  15  179.77   23.65
  -7   9  18  184.47   24.80
  -7   9  19  109.05   23.26
  -7  10 -12   93.66   19.04
  -7  10 -11   -2.79   14.88
  -7  10 -11   -1.56   15.94
  -7  10 -10   60.18   16.09
  -7  10 -10   48.73   16.39
  -7  10  -9  144.28   19.13
  -7  10  -9  147.66   18.86
  -7  10  -8   70.10   15.87
  -7  10  -7   -1.40   13.82
  -7  10  -6   88.16   16.48
  -7  10  -5  257.19   22.24
  -7  10  -4  142.29   17.90
  -7  10  -3   25.11   14.05
  -7  10  -3   12.44    6.91
  -7  10  -3   27.42   12.09
  -7  10  -2  155.55   15.87
  -7  10  -2  125.68   17.88
  -7  10  -2  176.75   12.45
  -7  10  -1  272.51   15.16
  -7  10  -1  233.60   19.13
  -7  10  -1  269.71   21.94
  -7  10   0   89.28   14.89
  -7  10   0   90.02    9.82
  -7  10   0  120.19   16.85
  -7  10   1    1.06   12.47
  -7  10   1   -9.79   12.80
  -7  10   1    2.21    6.70
  -7  10   2  127.46   11.52
  -7  10   2  124.80   16.83
  -7  10   2  149.82   17.18
  -7  10   3  276.88   16.36
  -7  10   3  287.24   22.07
  -7  10   3  261.16   21.07
  -7  10   4   85.75   14.99
  -7  10   4   81.58   10.38
  -7  10   4  109.79   16.80
  -7  10   5   -7.07   12.30
  -7  10   5    7.51   13.37
  -7  10   5   11.11    7.47
  -7  10   6  367.15   25.59
  -7  10   6  397.70   26.51
  -7  10   6  417.27   20.80
  -7  10   7  348.60   24.45
  -7  10   7  314.85   24.89
  -7  10   8  102.72   16.99
  -7  10   8   95.32   17.83
  -7  10   9   21.36   15.54
  -7  10  10  111.40   18.33
  -7  10  11  135.50   20.74
  -7  10  12   21.11   14.83
  -7  10  12   23.19   17.93
  -7  10  13   41.13   15.39
  -7  10  13   61.74   18.45
  -7  10  14  121.63   18.46
  -7  10  14   97.18   20.93
  -7  10  15  115.00   19.47
  -7  10  15  140.66   22.49
  -7  10  16   -1.57   14.47
  -7  10  16   28.66   19.10
  -7  10  19   86.67   23.11
  -7  11 -11   21.99   15.82
  -7  11 -10   20.03   15.98
  -7  11 -10   29.51   15.50
  -7  11  -9  107.46   18.80
  -7  11  -9   85.84   17.01
  -7  11  -8  105.14   18.68
  -7  11  -7    4.44   14.65
  -7  11  -6   51.80   16.02
  -7  11  -5  233.51   22.53
  -7  11  -4  148.98   19.67
  -7  11  -3   23.54   14.97
  -7  11  -2  117.72   18.11
  -7  11  -2  119.66   11.31
  -7  11  -1  217.69   14.44
  -7  11  -1  216.00   18.88
  -7  11  -1  234.14   21.79
  -7  11   0  112.92   15.85
  -7  11   0   94.99   10.90
  -7  11   1   -1.09   13.15
  -7  11   1   -1.60    7.20
  -7  11   1    7.36   13.64
  -7  11   2   83.64   16.26
  -7  11   2   95.75   16.88
  -7  11   2   93.29   10.96
  -7  11   3  250.58   16.01
  -7  11   3  248.61   21.19
  -7  11   3  231.51   21.20
  -7  11   4  145.97   13.01
  -7  11   4  158.07   18.60
  -7  11   4  104.27   17.96
  -7  11   5   11.83   13.38
  -7  11   5   -1.29   14.58
  -7  11   5   17.29    8.43
  -7  11   6  243.13   21.34
  -7  11   6  227.73   22.15
  -7  11   6  238.91   16.28
  -7  11   7  227.94   21.79
  -7  11   7  250.58   22.87
  -7  11   7  237.63   16.66
  -7  11   8   82.47   16.78
  -7  11   8  106.46   18.77
  -7  11   9   -7.31   15.95
  -7  11  10   88.65   19.98
  -7  11  11  196.05   23.36
  -7  11  12   26.30   14.89
  -7  11  12   17.41   17.94
  -7  11  13   -4.68   14.44
  -7  11  13    6.48   18.21
  -7  11  14  111.61   18.14
  -7  11  14   99.55   21.41
  -7  11  15  118.78   19.44
  -7  11  15  155.74   23.24
  -7  11  16   71.72   17.68
  -7  11  16   70.73   21.68
  -7  11  17   52.84   16.91
  -7  11  18   78.78   18.90
  -7  11  19   83.80   19.01
  -7  12  -9   71.51   17.73
  -7  12  -9  108.36   18.93
  -7  12  -8   71.74   18.29
  -7  12  -8  130.94   19.20
  -7  12  -7    9.35   15.00
  -7  12  -6    3.12   14.99
  -7  12  -5  119.80   19.08
  -7  12  -4   96.35   18.65
  -7  12  -3   15.50   15.03
  -7  12  -2   47.97   15.78
  -7  12  -1  151.44   18.97
  -7  12  -1  145.66   12.96
  -7  12   0  112.80   17.80
  -7  12   0  119.53   12.26
  -7  12   1   22.19   13.80
  -7  12   1    3.09   13.76
  -7  12   1   11.23    8.04
  -7  12   2   30.37   15.33
  -7  12   2   30.93   14.80
  -7  12   2   41.58    9.59
  -7  12   3  242.84   22.79
  -7  12   3  261.94   22.46
  -7  12   3  256.79   17.06
  -7  12   4  137.85   18.83
  -7  12   4  117.58   18.48
  -7  12   4  139.27   13.47
  -7  12   5   10.59   14.87
  -7  12   5    0.97    8.55
  -7  12   5    3.10   13.47
  -7  12   6  105.42   18.55
  -7  12   6   99.43   12.74
  -7  12   6  128.87   19.16
  -7  12   7  145.92   20.67
  -7  12   7  148.51   14.32
  -7  12   7  125.78   18.64
  -7  12   8   94.86   18.91
  -7  12   8   78.27   11.69
  -7  12   8   79.38   16.63
  -7  12   9   16.51   17.54
  -7  12  10   61.76   18.81
  -7  12  11  182.36   23.77
  -7  12  12   36.56   15.37
  -7  12  12   26.02   17.50
  -7  12  13  -19.18   14.75
  -7  12  13  -18.30   18.61
  -7  12  14   24.10   15.32
  -7  12  14   59.50   20.65
  -7  12  15   59.71   18.19
  -7  12  15   81.49   21.03
  -7  12  16   74.51   18.69
  -7  12  16   65.26   21.24
  -7  12  17    3.25   16.13
  -7  12  17  -19.75   20.61
  -7  12  18   29.29   16.13
  -7  13  -8   75.00   19.75
  -7  13  -7   13.06   15.65
  -7  13  -6   -9.80   15.53
  -7  13  -5   99.56   18.83
  -7  13  -4  154.95   20.94
  -7  13  -3    9.77   15.43
  -7  13  -2   32.49   16.48
  -7  13  -1  110.33   18.91
  -7  13   0   84.11   17.29
  -7  13   0  104.99   12.29
  -7  13   1   48.50   16.31
  -7  13   1   33.31   10.00
  -7  13   2   29.14   16.27
  -7  13   2   43.52    9.86
  -7  13   3  198.66   20.77
  -7  13   3  179.65   21.45
  -7  13   3  198.37   15.94
  -7  13   4  103.74   18.64
  -7  13   4  108.35   19.34
  -7  13   4   85.55   12.07
  -7  13   5   14.85   15.66
  -7  13   5   17.80   15.23
  -7  13   5   14.35    9.31
  -7  13   6   64.50   18.26
  -7  13   6   43.69   16.26
  -7  13   6   65.33   11.41
  -7  13   7  178.38   22.73
  -7  13   7  168.18   15.48
  -7  13   7  192.75   21.64
  -7  13   8  107.37   13.63
  -7  13   8  107.83   20.22
  -7  13   9    5.69   10.00
  -7  13   9   12.33   17.64
  -7  13  10   48.12   11.28
  -7  13  10   37.99   18.44
  -7  13  11  166.14   21.64
  -7  13  11  160.82   22.71
  -7  13  12   40.84   16.53
  -7  13  12   33.30   19.19
  -7  13  13    9.83   14.94
  -7  13  13   27.26   19.35
  -7  13  14  111.75   18.89
  -7  13  14  147.89   23.83
  -7  13  15  105.39   19.71
  -7  13  15   95.72   22.50
  -7  13  16   44.54   17.05
  -7  13  16   64.90   22.17
  -7  13  17    3.30   16.49
  -7  14  -5   56.19   17.60
  -7  14  -4  170.23   22.35
  -7  14  -3   25.52   16.97
  -7  14  -2   10.19   15.29
  -7  14  -1   40.65   17.03
  -7  14   0  153.99   21.51
  -7  14   1   33.75   16.20
  -7  14   2   31.16   10.17
  -7  14   2   -3.37   16.11
  -7  14   3   83.13   12.56
  -7  14   3   92.69   19.04
  -7  14   4   95.45   13.15
  -7  14   4  118.02   19.50
  -7  14   5   50.55   11.57
  -7  14   5   87.64   18.45
  -7  14   5   54.79   17.15
  -7  14   6   22.12    9.76
  -7  14   6    2.84   16.50
  -7  14   6   35.38   16.04
  -7  14   7  151.66   22.08
  -7  14   7  181.48   16.45
  -7  14   7  168.42   21.60
  -7  14   8  233.18   18.00
  -7  14   8  196.38   24.31
  -7  14   9   22.55   11.01
  -7  14   9   32.92   17.87
  -7  14  10   28.03   11.42
  -7  14  10   64.54   19.78
  -7  14  11  125.84   22.42
  -7  14  11  165.14   16.82
  -7  14  11  156.51   22.05
  -7  14  12   62.81   21.00
  -7  14  12   51.44   12.56
  -7  14  12   13.46   16.23
  -7  14  13   16.85   15.97
  -7  14  13    3.47   19.40
  -7  14  14   89.25   20.21
  -7  14  14   95.62   24.13
  -7  14  15  195.10   23.66
  -7  15  -1   63.49   18.47
  -7  15   0  151.40   21.62
  -7  15   1   21.08   16.22
  -7  15   2   -8.76   15.91
  -7  15   3   73.58   13.06
  -7  15   3   64.71   18.28
  -7  15   4   99.36   14.06
  -7  15   4  115.35   20.46
  -7  15   5   49.58   11.98
  -7  15   5   52.41   18.27
  -7  15   6    1.15   10.21
  -7  15   6   -1.75   15.86
  -7  15   7   91.14   13.34
  -7  15   7   78.57   19.71
  -7  15   8  205.24   18.16
  -7  15   9   54.01   19.60
  -7  15   9   58.27   12.98
  -7  15  10   21.24   19.37
  -7  15  10    3.79   10.39
  -7  15  10   13.92   16.85
  -7  15  11  142.49   24.13
  -7  15  11  151.34   17.14
  -7  15  11  116.38   21.04
  -7  15  12   72.13   21.52
  -7  15  12   96.59   14.68
  -7  15  12   64.21   17.61
  -7  15  13   14.91   11.69
  -7  15  14    1.39   12.13
  -7  16   5   29.44   12.03
  -7  16   6    1.20   10.80
  -7  16   7   99.34   14.41
  -7  16   8  157.05   17.04
  -7  16   9   50.17   12.98
  -7  16  10   -2.63   10.90
  -7  16  11  118.76   16.30
  -7  16  12   50.36   13.45
  -7  17   6   21.16   11.45
  -7  17   7   44.33   13.06
  -7  17   8  138.40   16.80
  -7  17   9   99.12   15.56
  -6 -19 -13   50.66   16.24
  -6 -19 -12  184.11   21.68
  -6 -19 -11  107.50   18.32
  -6 -19 -10    3.48   14.35
  -6 -19  -9   95.88   17.86
  -6 -19  -8  193.90   22.46
  -6 -19  -7   71.90   16.67
  -6 -19  -6   19.38   15.61
  -6 -18 -15  100.57   17.88
  -6 -18 -14   -5.07   13.89
  -6 -18 -13   30.27   14.65
  -6 -18 -12  184.58   20.89
  -6 -18 -11   80.29   16.70
  -6 -18 -10   -3.34   13.51
  -6 -18  -9   61.97   16.32
  -6 -18  -8  191.69   21.07
  -6 -18  -7  106.34   17.84
  -6 -18  -6  -13.57   14.96
  -6 -18  -5  147.08   19.18
  -6 -18  -4  158.81   20.68
  -6 -18  -3   68.21   17.11
  -6 -18  -2    7.08   14.70
  -6 -18  -1   89.94   18.45
  -6 -17 -13   38.84   14.67
  -6 -17 -12  111.05   17.31
  -6 -17 -11  146.27   19.06
  -6 -17 -10   33.64   13.52
  -6 -17  -9   51.24   14.42
  -6 -17  -8  266.93   23.56
  -6 -17  -7  126.07   17.66
  -6 -17  -6    1.63   13.63
  -6 -17  -5   80.24   16.08
  -6 -17  -4  122.50   18.46
  -6 -17  -3  144.02   18.83
  -6 -17  -2    6.80   12.65
  -6 -17  -1  163.97   20.12
  -6 -17   0  149.23   20.36
  -6 -17   1   48.12   16.43
  -6 -17   2  -19.97   15.00
  -6 -17   3   98.11   18.89
  -6 -16 -20   95.11   20.00
  -6 -16 -19  116.36   20.28
  -6 -16 -12  126.40   17.26
  -6 -16 -11   72.02   15.65
  -6 -16 -10   53.59   14.20
  -6 -16  -9   13.76   13.18
  -6 -16  -8  142.26   17.99
  -6 -16  -7  247.55   21.63
  -6 -16  -6   27.89   14.26
  -6 -16  -5   21.85   13.71
  -6 -16  -4  105.61   16.49
  -6 -16  -3  196.20   20.14
  -6 -16  -2   -1.62   12.42
  -6 -16  -1   72.63   15.89
  -6 -16   0  251.98   23.23
  -6 -16   1  102.70   17.51
  -6 -16   2   -3.49   13.46
  -6 -16   3   99.64   17.94
  -6 -16   4  149.20   20.59
  -6 -16   5   83.79   18.57
  -6 -16   6  -13.32   15.95
  -6 -15 -23  160.77   21.09
  -6 -15 -22   52.83   16.74
  -6 -15 -21   13.64   14.74
  -6 -15 -21    5.01   16.79
  -6 -15 -20   81.63   16.33
  -6 -15 -20   73.67   18.57
  -6 -15 -19  100.34   16.25
  -6 -15 -19  123.50   19.02
  -6 -15 -18  124.38   16.72
  -6 -15 -18  147.67   20.62
  -6 -15 -17   -5.38   11.79
  -6 -15 -16   96.70   14.13
  -6 -15 -15  233.72   17.57
  -6 -15 -11  103.70   15.50
  -6 -15 -10   39.25   12.86
  -6 -15  -9   -7.27   11.89
  -6 -15  -8  135.20   16.58
  -6 -15  -7  269.35   21.65
  -6 -15  -6   64.65   13.88
  -6 -15  -5    1.48   12.00
  -6 -15  -4  173.60   18.62
  -6 -15  -3  136.47   17.04
  -6 -15  -2   41.61   13.21
  -6 -15  -1    6.27   12.28
  -6 -15   0  195.17   20.14
  -6 -15   1  187.99   19.55
  -6 -15   2   20.03   13.59
  -6 -15   3   52.88   15.55
  -6 -15   4  232.49   22.57
  -6 -15   5  159.51   20.30
  -6 -15   6  -18.37   14.95
  -6 -15   7   60.25   17.17
  -6 -15   8  113.87   19.61
  -6 -15  10   -3.99   16.98
  -6 -14 -23  106.08   19.18
  -6 -14 -22  134.52   19.79
  -6 -14 -22  120.90   21.04
  -6 -14 -21   28.22   15.74
  -6 -14 -21   21.33   16.91
  -6 -14 -20   40.39   15.37
  -6 -14 -20   36.91   16.66
  -6 -14 -19  172.88   18.58
  -6 -14 -19  148.91   20.37
  -6 -14 -18  202.61   19.58
  -6 -14 -18  217.28   21.96
  -6 -14 -17   14.62   11.66
  -6 -14 -17    4.48   14.99
  -6 -14 -16   28.32   11.91
  -6 -14 -15  239.41   17.83
  -6 -14 -14  126.01   14.08
  -6 -14 -13    4.07    9.19
  -6 -14 -12  214.41   14.70
  -6 -14 -11  164.38   12.74
  -6 -14 -10  137.88   17.01
  -6 -14  -9   -6.87   11.68
  -6 -14  -8   89.53   14.57
  -6 -14  -7  278.19   21.29
  -6 -14  -6   88.66   14.29
  -6 -14  -5   12.61   10.93
  -6 -14  -4  134.51   16.42
  -6 -14  -3  192.00   19.25
  -6 -14  -2   87.36   15.28
  -6 -14  -1   -2.97   11.77
  -6 -14   0  171.40   18.92
  -6 -14   1  217.54   20.59
  -6 -14   2   25.43   13.01
  -6 -14   3   22.77   13.58
  -6 -14   4  202.03   20.56
  -6 -14   5  235.13   23.01
  -6 -14   6   24.73   14.17
  -6 -14   7   61.71   16.63
  -6 -14   8  121.27   19.74
  -6 -14   9   80.44   18.15
  -6 -14  10  -15.86   16.29
  -6 -14  11   48.44   18.40
  -6 -13 -24   26.16   18.09
  -6 -13 -23   94.55   18.36
  -6 -13 -22  154.34   20.73
  -6 -13 -22  117.52   20.29
  -6 -13 -21   76.83   16.97
  -6 -13 -21   69.45   18.36
  -6 -13 -20    8.29   13.68
  -6 -13 -20   33.02   16.15
  -6 -13 -19  132.49   17.60
  -6 -13 -19  121.13   18.80
  -6 -13 -18  338.57   23.79
  -6 -13 -18  404.37   27.30
  -6 -13 -17   23.36   12.45
  -6 -13 -17   11.62   14.49
  -6 -13 -16    6.56   11.18
  -6 -13 -15  361.36   22.25
  -6 -13 -14  199.67   16.59
  -6 -13 -13   15.57    9.63
  -6 -13 -12   73.01   11.26
  -6 -13 -11  258.36   15.97
  -6 -13 -10  247.47   14.75
  -6 -13  -9   18.18    7.45
  -6 -13  -9   12.96    9.83
  -6 -13  -8   94.13    8.92
  -6 -13  -8  108.96   14.67
  -6 -13  -7  451.07   26.04
  -6 -13  -6  205.95   17.80
  -6 -13  -5    1.32   10.15
  -6 -13  -4  133.23   15.61
  -6 -13  -3  279.48   20.85
  -6 -13  -2  116.69   15.76
  -6 -13  -1    1.40   11.10
  -6 -13   0  133.21   16.38
  -6 -13   1  301.21   22.76
  -6 -13   2  108.46   15.89
  -6 -13   3   -1.55   11.30
  -6 -13   4  163.49   18.94
  -6 -13   5  263.57   22.91
  -6 -13   6   40.52   14.66
  -6 -13   7    1.74   14.03
  -6 -13   8  127.32   18.91
  -6 -13   9  108.98   18.46
  -6 -13  10   19.59   16.46
  -6 -13  10   17.11   15.86
  -6 -13  11   46.85   17.41
  -6 -13  11   89.62   19.23
  -6 -13  12  146.16   20.54
  -6 -13  13  134.37   21.07
  -6 -12 -24    3.34   16.27
  -6 -12 -23   66.07   18.19
  -6 -12 -23   60.06   18.01
  -6 -12 -22  151.89   20.94
  -6 -12 -22  172.58   21.74
  -6 -12 -21   53.49   16.35
  -6 -12 -21   50.90   17.30
  -6 -12 -20   -1.42   13.59
  -6 -12 -20   -3.09   15.02
  -6 -12 -19  116.06   17.52
  -6 -12 -19  118.47   18.40
  -6 -12 -18  326.00   23.18
  -6 -12 -18  359.89   25.25
  -6 -12 -17   93.89   15.06
  -6 -12 -17  123.04   17.60
  -6 -12 -16   20.41   11.73
  -6 -12 -16   26.06   14.23
  -6 -12 -15  295.61   20.18
  -6 -12 -14  250.33   17.81
  -6 -12 -13   92.90   12.58
  -6 -12 -12   43.45    9.83
  -6 -12 -11  273.93   16.75
  -6 -12 -10  321.48   17.02
  -6 -12  -9    6.11    8.94
  -6 -12  -9   12.05    7.53
  -6 -12  -8  133.89   14.07
  -6 -12  -8  112.87    9.69
  -6 -12  -7  543.62   27.94
  -6 -12  -7  537.24   20.54
  -6 -12  -6  172.64   15.87
  -6 -12  -6  164.75    9.33
  -6 -12  -5   28.43    4.49
  -6 -12  -5   27.14   10.47
  -6 -12  -4   77.57   12.69
  -6 -12  -3  209.13   17.45
  -6 -12  -2  171.37   16.64
  -6 -12  -1    5.26   10.09
  -6 -12   0  188.59   17.82
  -6 -12   1  261.56   20.60
  -6 -12   2  143.68   16.92
  -6 -12   3    4.39   10.88
  -6 -12   4  116.05   15.80
  -6 -12   5  193.11   19.75
  -6 -12   6   83.74   15.60
  -6 -12   7   -6.65   13.11
  -6 -12   8  115.23   17.82
  -6 -12   9  215.14   22.37
  -6 -12  10   55.28   17.00
  -6 -12  10   27.47   14.48
  -6 -12  11   15.44   15.26
  -6 -12  11   20.76   15.60
  -6 -12  12  131.22   20.09
  -6 -12  12  147.36   20.88
  -6 -12  13  120.18   19.96
  -6 -12  14    8.87   16.56
  -6 -11 -24    1.70   16.73
  -6 -11 -23   51.25   17.59
  -6 -11 -23   77.21   18.79
  -6 -11 -22  125.40   19.60
  -6 -11 -22  147.12   20.11
  -6 -11 -21   54.70   16.98
  -6 -11 -21   30.31   15.14
  -6 -11 -20   15.21   15.56
  -6 -11 -20    7.25   13.69
  -6 -11 -19   27.96   14.23
  -6 -11 -19   31.74   14.46
  -6 -11 -18  368.54   25.29
  -6 -11 -18  294.45   23.33
  -6 -11 -17  132.29   17.88
  -6 -11 -17   95.42   15.07
  -6 -11 -16    9.34   12.45
  -6 -11 -16    1.17   11.28
  -6 -11 -15  270.26   19.58
  -6 -11 -15  286.56   21.55
  -6 -11 -14  229.86   17.82
  -6 -11 -13  119.61   13.51
  -6 -11 -12    6.15    8.82
  -6 -11 -11  236.79   15.72
  -6 -11 -10  372.32   19.00
  -6 -11  -9   82.47   10.02
  -6 -11  -8   82.69    9.05
  -6 -11  -8   66.21   11.22
  -6 -11  -7  475.35   19.53
  -6 -11  -7  465.05   24.84
  -6 -11  -6  279.31   13.17
  -6 -11  -6  278.48   18.99
  -6 -11  -5   21.89    9.41
  -6 -11  -5   33.55    5.52
  -6 -11  -4   50.12   11.04
  -6 -11  -4   47.99    4.99
  -6 -11  -3  209.53   16.99
  -6 -11  -2  191.71   16.77
  -6 -11  -1    3.69    8.93
  -6 -11   0   56.04    7.82
  -6 -11   0   58.04   11.92
  -6 -11   1  294.51   20.78
  -6 -11   2  159.17   16.67
  -6 -11   3   22.03   10.87
  -6 -11   4   86.78   14.56
  -6 -11   5  159.06   17.50
  -6 -11   6  242.56   21.33
  -6 -11   7   11.08   11.93
  -6 -11   8   62.42   14.95
  -6 -11   9  172.01   19.67
  -6 -11  10   61.88   17.03
  -6 -11  10   95.09   17.32
  -6 -11  11    3.81   15.13
  -6 -11  11  -18.20   14.66
  -6 -11  12   77.68   17.65
  -6 -11  12   80.70   17.92
  -6 -11  13  141.36   20.16
  -6 -11  13  187.54   22.74
  -6 -11  14   39.32   17.26
  -6 -11  15  -13.82   16.91
  -6 -11  16   91.49   19.73
  -6 -10 -24   19.02   16.94
  -6 -10 -23   29.50   16.68
  -6 -10 -23   30.11   17.08
  -6 -10 -22  226.09   22.80
  -6 -10 -22  246.70   24.29
  -6 -10 -21   92.47   18.12
  -6 -10 -21  106.47   17.74
  -6 -10 -20   19.40   14.14
  -6 -10 -20   -7.38   13.67
  -6 -10 -19   56.33   15.06
  -6 -10 -19   70.88   15.73
  -6 -10 -18  197.93   19.65
  -6 -10 -18  231.55   20.96
  -6 -10 -17  175.19   17.86
  -6 -10 -17  112.97   16.71
  -6 -10 -16   14.38   11.78
  -6 -10 -16    9.09   12.40
  -6 -10 -15   99.26   13.95
  -6 -10 -15  110.17   15.42
  -6 -10 -14  359.66   22.08
  -6 -10 -14  357.57   23.22
  -6 -10 -13  130.41   14.17
  -6 -10 -12    9.16    9.16
  -6 -10 -11  133.11   12.69
  -6 -10 -10  424.70   20.87
  -6 -10  -9  104.07   10.72
  -6 -10  -8   31.94    7.42
  -6 -10  -8   32.19    7.02
  -6 -10  -7  392.19   21.34
  -6 -10  -7  361.20   16.98
  -6 -10  -7  370.52   17.28
  -6 -10  -6  268.11   13.63
  -6 -10  -6  269.61   17.85
  -6 -10  -5  222.62   11.49
  -6 -10  -5  198.56   15.88
  -6 -10  -4   66.82    6.63
  -6 -10  -4   75.91   11.19
  -6 -10  -3  267.73   11.12
  -6 -10  -3  280.11   18.51
  -6 -10  -2  261.24    9.60
  -6 -10  -2  315.68   19.55
  -6 -10  -1   37.85    9.85
  -6 -10   0   64.72   11.00
  -6 -10   1  380.13   22.89
  -6 -10   2  234.51   18.21
  -6 -10   3   37.54   11.25
  -6 -10   4  178.21   16.91
  -6 -10   5  328.00   22.25
  -6 -10   6  166.08   17.36
  -6 -10   7   51.12   13.66
  -6 -10   8   34.42   13.82
  -6 -10   9  177.23   19.47
  -6 -10   9  164.39   19.44
  -6 -10  10   53.97   15.73
  -6 -10  10   84.23   16.62
  -6 -10  11   13.99   13.86
  -6 -10  11  -12.49   15.12
  -6 -10  12   59.73   16.67
  -6 -10  12  123.36   18.75
  -6 -10  13   84.16   17.73
  -6 -10  13  115.14   18.71
  -6 -10  14   84.98   19.05
  -6 -10  14   82.16   18.55
  -6 -10  15   12.59   16.40
  -6 -10  16   38.65   17.24
  -6 -10  17   99.25   18.96
  -6  -9 -24   22.81   17.49
  -6  -9 -24   11.71   17.62
  -6  -9 -23   56.06   18.29
  -6  -9 -23   24.42   16.42
  -6  -9 -22  171.51   21.43
  -6  -9 -22  206.71   22.05
  -6  -9 -21  218.11   22.56
  -6  -9 -21  163.27   20.41
  -6  -9 -20    6.02   14.10
  -6  -9 -20    4.42   13.20
  -6  -9 -19   35.90   14.88
  -6  -9 -19   46.84   14.75
  -6  -9 -18  172.36   19.03
  -6  -9 -18  179.58   19.13
  -6  -9 -17  164.96   18.01
  -6  -9 -17  180.51   18.60
  -6  -9 -16   57.67   13.29
  -6  -9 -16   36.71   12.72
  -6  -9 -15  103.02   14.61
  -6  -9 -15   80.39   13.81
  -6  -9 -14  295.45   20.31
  -6  -9 -14  309.01   20.87
  -6  -9 -13  217.86   16.96
  -6  -9 -13  197.99   17.11
  -6  -9 -12    9.50    9.40
  -6  -9 -11   78.55   11.33
  -6  -9 -10  329.37   17.95
  -6  -9 -10  288.97   12.29
  -6  -9  -9  179.02   13.12
  -6  -9  -9  175.45   10.03
  -6  -9  -8    2.73    6.73
  -6  -9  -7  296.01   18.05
  -6  -9  -7  255.16   14.37
  -6  -9  -6  464.83   23.36
  -6  -9  -6  473.68   19.77
  -6  -9  -5  303.80   18.55
  -6  -9  -5  317.53   14.73
  -6  -9  -4   -5.02    7.20
  -6  -9  -4   11.95    5.81
  -6  -9  -3  298.25   18.59
  -6  -9  -3  295.15   13.18
  -6  -9  -3  337.96   14.83
  -6  -9  -2  412.55   22.06
  -6  -9  -2  404.15   15.23
  -6  -9  -2  419.98   17.89
  -6  -9  -1   96.88   11.50
  -6  -9  -1   87.48    5.96
  -6  -9   0   -0.74    2.64
  -6  -9   0   -5.48    8.35
  -6  -9   0   -2.28    2.80
  -6  -9   1  321.14   15.64
  -6  -9   1  319.73   20.20
  -6  -9   2  303.96   20.06
  -6  -9   3  180.49   16.11
  -6  -9   4  147.09   15.44
  -6  -9   5  528.23   28.15
  -6  -9   6  271.06   20.65
  -6  -9   7    8.54   10.52
  -6  -9   8   19.29   11.71
  -6  -9   9  240.84   21.15
  -6  -9   9  278.56   22.08
  -6  -9  10  172.61   19.19
  -6  -9  10  168.74   19.12
  -6  -9  11   16.75   13.57
  -6  -9  11   23.36   14.83
  -6  -9  12  106.10   17.37
  -6  -9  12   93.25   18.28
  -6  -9  13  218.12   22.64
  -6  -9  13  205.83   21.36
  -6  -9  14   65.36   16.79
  -6  -9  14   83.02   17.60
  -6  -9  15   17.33   15.10
  -6  -9  15    7.56   16.57
  -6  -9  16   83.13   18.78
  -6  -9  16   52.70   17.63
  -6  -9  17   83.12   18.80
  -6  -8 -24   56.52   18.57
  -6  -8 -24   33.76   18.10
  -6  -8 -23   -5.16   16.59
  -6  -8 -23   -3.23   16.22
  -6  -8 -22  135.98   20.89
  -6  -8 -22  125.35   19.39
  -6  -8 -21  245.11   22.89
  -6  -8 -21  188.13   22.10
  -6  -8 -20   37.89   14.25
  -6  -8 -20   33.66   15.28
  -6  -8 -19   50.43   14.25
  -6  -8 -19   38.01   15.25
  -6  -8 -18  107.63   16.07
  -6  -8 -18  108.69   16.82
  -6  -8 -17  440.38   26.13
  -6  -8 -17  360.15   24.74
  -6  -8 -16   49.66   13.26
  -6  -8 -16   52.63   13.02
  -6  -8 -15   30.87   11.50
  -6  -8 -15   31.97   12.49
  -6  -8 -14  330.00   21.35
  -6  -8 -14  329.65   21.43
  -6  -8 -13  365.95   21.52
  -6  -8 -13  338.86   20.86
  -6  -8 -12   20.87    9.98
  -6  -8 -12   20.52   10.04
  -6  -8 -11   47.70    4.10
  -6  -8 -11   95.72   11.91
  -6  -8 -10  281.05   11.70
  -6  -8 -10  338.44   18.33
  -6  -8  -9  173.38   13.19
  -6  -8  -8    7.90    6.84
  -6  -8  -7  157.44   11.38
  -6  -8  -6  441.25   19.42
  -6  -8  -6  455.00   22.06
  -6  -8  -5  318.66   15.06
  -6  -8  -5  277.92   17.23
  -6  -8  -4    7.66    5.64
  -6  -8  -4   -2.78    6.98
  -6  -8  -3  125.21   11.87
  -6  -8  -3  123.80    8.60
  -6  -8  -3  138.46    9.03
  -6  -8  -2  466.35   23.51
  -6  -8  -2  475.91   19.22
  -6  -8  -2  494.33   18.21
  -6  -8  -1  137.90   12.65
  -6  -8  -1  134.73    8.02
  -6  -8  -1  126.03    9.17
  -6  -8   0    5.55    5.79
  -6  -8   0    9.11    7.72
  -6  -8   0    3.80    4.25
  -6  -8   1  230.64   16.28
  -6  -8   1  232.30    9.44
  -6  -8   1  209.29    9.34
  -6  -8   2  439.77   14.12
  -6  -8   2  408.75   22.61
  -6  -8   2  399.40   14.20
  -6  -8   3  203.37    7.48
  -6  -8   3  178.67    7.68
  -6  -8   4   -1.11    1.99
  -6  -8   4    2.35    8.30
  -6  -8   5  511.17   27.13
  -6  -8   6  327.41   21.83
  -6  -8   7   43.01   11.59
  -6  -8   8   16.11   13.36
  -6  -8   8   23.92   11.97
  -6  -8   9  223.56   19.78
  -6  -8   9  245.14   20.38
  -6  -8  10  220.04   20.22
  -6  -8  10  218.03   20.18
  -6  -8  11   60.85   14.56
  -6  -8  11   54.45   15.10
  -6  -8  12   46.64   14.78
  -6  -8  12   33.11   14.99
  -6  -8  13  241.29   22.81
  -6  -8  13  240.82   21.84
  -6  -8  14  138.69   19.58
  -6  -8  14  126.38   18.98
  -6  -8  15  -21.38   16.54
  -6  -8  15    7.46   14.70
  -6  -8  16   32.71   16.22
  -6  -8  16    5.77   14.58
  -6  -8  17  121.37   19.79
  -6  -8  18   63.10   18.38
  -6  -7 -24   77.60   18.81
  -6  -7 -24   98.76   20.43
  -6  -7 -23    1.61   15.06
  -6  -7 -23   13.94   16.13
  -6  -7 -22  116.73   19.56
  -6  -7 -22   70.67   18.41
  -6  -7 -21  139.84   19.47
  -6  -7 -21  132.79   19.33
  -6  -7 -20   52.06   14.97
  -6  -7 -20   62.18   16.38
  -6  -7 -19   16.66   13.60
  -6  -7 -19    2.97   13.55
  -6  -7 -18  142.24   17.11
  -6  -7 -18  135.97   17.84
  -6  -7 -17  460.38   26.44
  -6  -7 -17  366.61   25.34
  -6  -7 -16  168.05   17.52
  -6  -7 -16  114.95   15.64
  -6  -7 -15   -1.16   10.61
  -6  -7 -15    4.83   11.01
  -6  -7 -14  220.86   17.70
  -6  -7 -14  221.03   17.94
  -6  -7 -13  499.55   25.36
  -6  -7 -13  437.77   24.35
  -6  -7 -12   67.63   11.58
  -6  -7 -12   63.17   11.41
  -6  -7 -11   17.53    2.86
  -6  -7 -11   11.02    2.69
  -6  -7 -11   53.42   10.34
  -6  -7 -11   46.22    9.86
  -6  -7 -10  314.60   18.30
  -6  -7  -9  395.63   19.90
  -6  -7  -8   60.94    9.13
  -6  -7  -7   98.72   10.02
  -6  -7  -6  488.06   20.69
  -6  -7  -6  463.10   21.93
  -6  -7  -5  318.11   15.51
  -6  -7  -5  313.31   17.38
  -6  -7  -4   59.17    7.64
  -6  -7  -4   41.70    7.91
  -6  -7  -3  132.86   11.65
  -6  -7  -3  132.00    9.38
  -6  -7  -3  119.84    7.87
  -6  -7  -2  273.67   16.68
  -6  -7  -2  267.77   12.87
  -6  -7  -2  306.16   13.40
  -6  -7  -1  186.43   13.50
  -6  -7  -1  163.92    9.47
  -6  -7   0   29.85    8.07
  -6  -7   0   27.75    5.25
  -6  -7   0   23.37    5.76
  -6  -7   1  183.82   13.95
  -6  -7   1  171.54    9.18
  -6  -7   1  167.89   10.98
  -6  -7   2  384.01   20.80
  -6  -7   2  369.64   14.34
  -6  -7   3  324.85   19.42
  -6  -7   3  324.00   12.87
  -6  -7   4    6.65    4.61
  -6  -7   4    1.10    7.80
  -6  -7   5  306.82   12.51
  -6  -7   5  370.56   20.96
  -6  -7   6  334.47   21.01
  -6  -7   7   94.79   12.83
  -6  -7   7   97.92   14.68
  -6  -7   8   25.21   10.97
  -6  -7   8   19.05   11.99
  -6  -7   9  183.69   17.70
  -6  -7   9  154.65   17.24
  -6  -7  10  256.85   20.94
  -6  -7  10  263.99   20.61
  -6  -7  11  134.39   16.97
  -6  -7  11  122.50   16.79
  -6  -7  12   12.76   11.95
  -6  -7  12   -2.42   14.94
  -6  -7  13  238.38   22.38
  -6  -7  13  248.16   21.70
  -6  -7  14  170.02   20.14
  -6  -7  14  150.55   19.68
  -6  -7  15   16.21   13.89
  -6  -7  15   16.30   15.39
  -6  -7  16    5.59   13.95
  -6  -7  16   -1.26   15.89
  -6  -7  17  117.22   20.15
  -6  -7  17  132.22   19.66
  -6  -7  18  178.73   20.82
  -6  -7  19    6.17   16.79
  -6  -6 -24   99.87   21.12
  -6  -6 -24   68.86   18.42
  -6  -6 -23   26.44   17.32
  -6  -6 -23  -17.55   15.35
  -6  -6 -22   83.51   18.48
  -6  -6 -22   95.90   18.58
  -6  -6 -21  106.72   19.67
  -6  -6 -21  140.46   19.09
  -6  -6 -20  100.99   17.88
  -6  -6 -20  110.78   17.22
  -6  -6 -19    1.51   13.86
  -6  -6 -19   -2.76   12.57
  -6  -6 -18  154.05   18.64
  -6  -6 -18  181.94   18.62
  -6  -6 -17  485.06   27.78
  -6  -6 -17  397.91   25.10
  -6  -6 -16  119.88   14.85
  -6  -6 -16   87.13   14.77
  -6  -6 -15    6.85   10.24
  -6  -6 -15   -8.62   11.58
  -6  -6 -14  359.24   21.82
  -6  -6 -14  405.59   23.55
  -6  -6 -13  416.52   23.04
  -6  -6 -13  424.31   23.60
  -6  -6 -12  109.84   12.87
  -6  -6 -12  126.12   13.50
  -6  -6 -11   20.50    8.73
  -6  -6 -11    8.55    2.96
  -6  -6 -11   20.09    9.07
  -6  -6 -10  343.18   19.20
  -6  -6 -10  311.25   18.37
  -6  -6  -9  467.92   22.37
  -6  -6  -9  466.31   22.51
  -6  -6  -8   61.70    9.36
  -6  -6  -7   64.38    8.62
  -6  -6  -6  487.51   21.11
  -6  -6  -5  500.84   20.94
  -6  -6  -5  482.60   21.89
  -6  -6  -4  118.15    9.47
  -6  -6  -4  128.31   10.75
  -6  -6  -3   53.11    6.99
  -6  -6  -3   44.73    5.00
  -6  -6  -3   66.21    8.90
  -6  -6  -2  350.82   14.42
  -6  -6  -2  353.93   18.38
  -6  -6  -2  384.82   16.03
  -6  -6  -1  200.20   13.50
  -6  -6  -1  184.72   10.11
  -6  -6   0   37.60    7.82
  -6  -6   0   33.84    5.68
  -6  -6   1   38.20    7.92
  -6  -6   1   33.54    6.21
  -6  -6   2  464.13   17.62
  -6  -6   2  418.62   22.08
  -6  -6   2  474.87   19.40
  -6  -6   3  299.67   13.18
  -6  -6   3  309.39   18.26
  -6  -6   4   24.37    8.32
  -6  -6   4   18.83    5.44
  -6  -6   5  213.07   10.99
  -6  -6   5  227.72   16.56
  -6  -6   6  256.81   17.82
  -6  -6   6  227.11   11.56
  -6  -6   7  338.17   20.88
  -6  -6   7  309.45   20.78
  -6  -6   8   16.43   12.42
  -6  -6   8   53.75   11.48
  -6  -6   9   62.83   13.56
  -6  -6   9   73.70   13.03
  -6  -6  10  375.51   23.82
  -6  -6  10  391.69   24.48
  -6  -6  11  131.37   17.42
  -6  -6  11  187.40   17.92
  -6  -6  12    2.39   14.20
  -6  -6  12   -4.57   12.27
  -6  -6  13  169.28   19.33
  -6  -6  13  188.35   19.63
  -6  -6  14  299.01   22.87
  -6  -6  14  231.51   22.21
  -6  -6  15   59.00   16.09
  -6  -6  15   58.78   16.23
  -6  -6  16    3.60   13.96
  -6  -6  16   13.85   15.94
  -6  -6  17  130.39   19.63
  -6  -6  17  106.30   18.21
  -6  -6  18  149.84   21.90
  -6  -6  18  141.31   19.78
  -6  -6  19   38.85   17.51
  -6  -6  20   24.70   17.86
  -6  -5 -24   93.06   19.21
  -6  -5 -24  128.33   21.57
  -6  -5 -23   11.11   15.16
  -6  -5 -23    8.91   16.50
  -6  -5 -22   73.84   17.36
  -6  -5 -22   75.89   18.65
  -6  -5 -21  117.35   18.47
  -6  -5 -21  134.74   20.06
  -6  -5 -20  133.03   18.29
  -6  -5 -20  108.66   18.82
  -6  -5 -19   13.72   12.71
  -6  -5 -19    3.06   13.96
  -6  -5 -18   80.05   15.48
  -6  -5 -18   77.51   16.00
  -6  -5 -17  280.13   21.06
  -6  -5 -17  288.41   21.98
  -6  -5 -16  162.94   16.78
  -6  -5 -16  152.07   17.15
  -6  -5 -15   13.53   10.49
  -6  -5 -15    1.25   10.75
  -6  -5 -14  232.95   17.53
  -6  -5 -14  205.89   17.84
  -6  -5 -13  584.81   27.62
  -6  -5 -13  581.76   28.24
  -6  -5 -12  252.53   17.31
  -6  -5 -12  281.72   18.55
  -6  -5 -11   -0.98    8.27
  -6  -5 -11   -3.62    8.35
  -6  -5 -11   -1.04    3.39
  -6  -5 -10  345.15   18.73
  -6  -5 -10  344.49   18.24
  -6  -5  -9  486.60   22.94
  -6  -5  -9  460.21   22.26
  -6  -5  -8   67.18    9.39
  -6  -5  -8   79.26   10.10
  -6  -5  -7    4.47    6.37
  -6  -5  -6  809.72   30.44
  -6  -5  -5  709.04   27.24
  -6  -5  -5  712.34   27.61
  -6  -5  -4  289.93   14.59
  -6  -5  -4  270.05   15.03
  -6  -5  -3  159.59   11.34
  -6  -5  -3  140.15    7.28
  -6  -5  -2  151.95   11.14
  -6  -5  -2  133.59    7.63
  -6  -5  -1  429.22   19.58
  -6  -5  -1  383.09   15.32
  -6  -5   0   30.37    7.31
  -6  -5   0   26.89    5.11
  -6  -5   1   23.54    6.99
  -6  -5   1   17.32    5.03
  -6  -5   2  515.51   23.53
  -6  -5   2  498.89   20.01
  -6  -5   3  252.34   12.54
  -6  -5   3  269.38   13.72
  -6  -5   3  248.92   15.83
  -6  -5   4   24.64    6.01
  -6  -5   4   31.05    8.14
  -6  -5   5   60.82    7.00
  -6  -5   5   61.57    9.87
  -6  -5   6  286.77   18.53
  -6  -5   6  317.08   14.51
  -6  -5   7  357.40   21.04
  -6  -5   7  340.04   15.47
  -6  -5   8   97.90   14.10
  -6  -5   8  108.29   13.11
  -6  -5   9   78.34   13.92
  -6  -5   9   67.17   11.95
  -6  -5  10  332.55   22.30
  -6  -5  10  379.64   23.11
  -6  -5  11  236.19   20.00
  -6  -5  11  241.56   19.64
  -6  -5  12  -10.65   13.15
  -6  -5  12    7.27   11.09
  -6  -5  13  139.91   18.11
  -6  -5  13  154.24   18.07
  -6  -5  14  232.41   21.59
  -6  -5  14  212.38   20.82
  -6  -5  15   93.40   16.65
  -6  -5  15   97.21   17.73
  -6  -5  16   -6.95   13.91
  -6  -5  16  -10.10   15.53
  -6  -5  17  111.74   18.85
  -6  -5  17  128.31   19.28
  -6  -5  18  195.62   22.56
  -6  -5  18  191.13   21.51
  -6  -5  19   36.50   16.88
  -6  -5  19   26.68   16.03
  -6  -5  20   32.72   17.36
  -6  -4 -24  123.60   19.53
  -6  -4 -23   25.31   15.86
  -6  -4 -23   70.18   19.32
  -6  -4 -22   41.38   15.91
  -6  -4 -22   31.41   17.12
  -6  -4 -21  175.98   20.84
  -6  -4 -21  201.93   22.43
  -6  -4 -20  153.83   19.56
  -6  -4 -20  192.61   21.10
  -6  -4 -19   15.03   12.66
  -6  -4 -19   18.62   14.61
  -6  -4 -18   70.55   14.75
  -6  -4 -18   59.35   14.69
  -6  -4 -17  269.18   21.27
  -6  -4 -17  308.28   23.16
  -6  -4 -16  129.11   16.37
  -6  -4 -16  117.21   15.14
  -6  -4 -15   43.39   12.18
  -6  -4 -15   31.40   10.83
  -6  -4 -14   97.42   14.17
  -6  -4 -14   98.55   12.76
  -6  -4 -13  266.43   18.94
  -6  -4 -13  275.78   18.36
  -6  -4 -12  567.17   24.45
  -6  -4 -12  550.29   23.21
  -6  -4 -11    9.01    9.34
  -6  -4 -11    0.23    3.65
  -6  -4 -11   -0.89    8.17
  -6  -4 -10  164.08   12.93
  -6  -4 -10  187.47   14.40
  -6  -4 -10  138.19    7.93
  -6  -4  -9  573.64   24.55
  -6  -4  -9  593.66   25.52
  -6  -4  -9  518.70   19.34
  -6  -4  -8  206.39   13.93
  -6  -4  -8  204.55   14.36
  -6  -4  -7   52.81    8.13
  -6  -4  -7   46.59    8.24
  -6  -4  -6  529.87   22.76
  -6  -4  -6  597.86   24.28
  -6  -4  -5 1354.26   44.83
  -6  -4  -5 1354.37   45.61
  -6  -4  -4  603.16   23.81
  -6  -4  -3  113.93    5.82
  -6  -4  -3  139.32    9.83
  -6  -4  -2  325.96   12.51
  -6  -4  -2  365.04   16.79
  -6  -4  -1  527.98   19.11
  -6  -4  -1  616.44   23.56
  -6  -4   0  173.19    9.36
  -6  -4   0  191.10   12.23
  -6  -4   1   44.94    5.73
  -6  -4   1   35.33    7.32
  -6  -4   2  478.96   19.04
  -6  -4   2  487.26   21.93
  -6  -4   3  356.10   20.47
  -6  -4   3  399.03   19.76
  -6  -4   3  371.46   16.90
  -6  -4   4   71.36    8.05
  -6  -4   4   74.37    9.62
  -6  -4   4   73.69    7.92
  -6  -4   4   86.63   12.09
  -6  -4   5   84.49    8.43
  -6  -4   5   79.12   10.28
  -6  -4   6  344.09   15.73
  -6  -4   6  331.28   19.25
  -6  -4   7  410.34   22.16
  -6  -4   7  397.83   17.74
  -6  -4   8   42.53    8.22
  -6  -4   8   52.22    7.79
  -6  -4   8   51.77   12.63
  -6  -4   8   54.05   10.66
  -6  -4   9   20.33    7.14
  -6  -4   9   18.72    9.48
  -6  -4   9   20.65   12.26
  -6  -4  10  316.90   21.39
  -6  -4  10  368.38   22.87
  -6  -4  11  225.61   18.37
  -6  -4  11  220.00   18.96
  -6  -4  12   45.67   12.03
  -6  -4  12   31.66   13.77
  -6  -4  13   99.06   15.14
  -6  -4  13  135.47   17.49
  -6  -4  14  281.52   22.84
  -6  -4  14  318.29   23.21
  -6  -4  15   70.98   16.61
  -6  -4  15  121.66   17.45
  -6  -4  16   -1.26   15.91
  -6  -4  16   10.02   12.58
  -6  -4  17   79.15   17.58
  -6  -4  17   69.58   16.55
  -6  -4  18  192.68   21.63
  -6  -4  18  175.07   21.58
  -6  -4  19  153.14   21.50
  -6  -4  19  138.16   21.25
  -6  -4  20   -9.63   15.75
  -6  -4  20   12.80   17.12
  -6  -4  21  106.06   19.41
  -6  -3 -23   72.64   19.09
  -6  -3 -23   67.88   17.61
  -6  -3 -22   14.09   15.66
  -6  -3 -22   -3.06   14.72
  -6  -3 -21  110.67   19.46
  -6  -3 -21  124.03   18.61
  -6  -3 -20  173.71   20.56
  -6  -3 -20  153.23   18.50
  -6  -3 -19   18.85   15.18
  -6  -3 -19   20.42   12.77
  -6  -3 -18   27.08   14.27
  -6  -3 -18   16.92   12.62
  -6  -3 -17  288.47   22.77
  -6  -3 -17  279.30   20.94
  -6  -3 -16  163.90   17.78
  -6  -3 -16  152.15   16.07
  -6  -3 -15   76.01   12.81
  -6  -3 -15   60.85   13.50
  -6  -3 -15   82.85    7.67
  -6  -3 -14   13.72   10.35
  -6  -3 -14   22.02   11.07
  -6  -3 -14   15.26    6.44
  -6  -3 -13  300.97   14.58
  -6  -3 -13  338.70   19.92
  -6  -3 -13  325.09   20.64
  -6  -3 -12  434.72   15.29
  -6  -3 -12  493.19   24.71
  -6  -3 -12  433.25   22.72
  -6  -3 -11    2.62    4.25
  -6  -3 -11   10.46    8.17
  -6  -3 -11   10.27    9.44
  -6  -3 -10   57.82    9.90
  -6  -3 -10   51.66    5.75
  -6  -3 -10   58.14   10.31
  -6  -3  -9  448.26   17.73
  -6  -3  -9  485.28   22.12
  -6  -3  -8  237.45   14.49
  -6  -3  -8  225.89   11.55
  -6  -3  -8  261.38   15.93
  -6  -3  -7   70.35    8.88
  -6  -3  -7   53.15    8.94
  -6  -3  -6  151.41   10.79
  -6  -3  -6  170.50   12.26
  -6  -3  -5 1101.76   37.67
  -6  -3  -5 1136.58   37.62
  -6  -3  -4  868.80   30.13
  -6  -3  -4  842.64   30.10
  -6  -3  -3   96.44    7.91
  -6  -3  -3   60.37    3.64
  -6  -3  -2  302.82   13.92
  -6  -3  -2  240.39    9.61
  -6  -3  -1 1369.08   42.51
  -6  -3  -1 1212.40   38.14
  -6  -3   0   99.03    8.74
  -6  -3   0   78.34    6.29
  -6  -3   1   10.04    8.11
  -6  -3   1    6.87    4.55
  -6  -3   1   21.15    5.88
  -6  -3   2  247.14   12.57
  -6  -3   2  284.18   17.38
  -6  -3   2  293.03   15.13
  -6  -3   3  776.00   27.95
  -6  -3   3  785.91   32.15
  -6  -3   3  810.23   30.55
  -6  -3   4  242.81   14.79
  -6  -3   4  268.74   17.07
  -6  -3   4  263.18   13.50
  -6  -3   4  224.18   12.76
  -6  -3   5  123.73   10.19
  -6  -3   5  119.85   13.22
  -6  -3   5  144.03   11.88
  -6  -3   5  131.36   10.19
  -6  -3   6  385.56   17.94
  -6  -3   6  449.96   21.50
  -6  -3   7  496.11   19.40
  -6  -3   7  529.14   21.23
  -6  -3   7  492.83   24.22
  -6  -3   8  112.19    9.05
  -6  -3   8  116.86   10.48
  -6  -3   8  132.25   12.98
  -6  -3   9   26.09    7.85
  -6  -3   9   28.38    6.84
  -6  -3   9   30.76    9.50
  -6  -3   9   31.17   11.78
  -6  -3  10  225.74   17.18
  -6  -3  10  224.59   18.40
  -6  -3  11  258.51   19.38
  -6  -3  11  288.36   20.52
  -6  -3  12   31.47   13.95
  -6  -3  12   44.73   11.94
  -6  -3  13    2.39   14.06
  -6  -3  13    5.56   11.18
  -6  -3  14  269.06   21.19
  -6  -3  14  232.12   21.04
  -6  -3  15  200.55   20.53
  -6  -3  15  181.13   18.89
  -6  -3  16   27.85   15.85
  -6  -3  16   43.36   13.10
  -6  -3  17   32.07   15.97
  -6  -3  17   28.51   13.60
  -6  -3  18  171.11   20.94
  -6  -3  18  177.99   21.04
  -6  -3  19  162.99   20.75
  -6  -3  19  149.72   20.11
  -6  -3  20   38.97   17.25
  -6  -3  21   66.95   18.48
  -6  -3  22  144.52   20.80
  -6  -2 -23  119.86   19.60
  -6  -2 -23  104.31   21.33
  -6  -2 -22  -19.85   15.47
  -6  -2 -22    8.89   17.03
  -6  -2 -21  156.28   19.81
  -6  -2 -21  127.20   20.16
  -6  -2 -20  187.35   20.11
  -6  -2 -20  215.48   22.92
  -6  -2 -19   25.85   13.92
  -6  -2 -19   66.93   16.14
  -6  -2 -18   41.60   13.24
  -6  -2 -18   62.61   16.56
  -6  -2 -17  200.73   18.68
  -6  -2 -17  223.17   20.67
  -6  -2 -16  193.07   17.73
  -6  -2 -16  203.64   19.08
  -6  -2 -15   75.79   13.29
  -6  -2 -15   66.98   13.75
  -6  -2 -14   40.02   10.95
  -6  -2 -14   27.39    5.97
  -6  -2 -14   43.59   11.97
  -6  -2 -13  192.14   15.54
  -6  -2 -13  148.34   15.59
  -6  -2 -13  159.79    9.79
  -6  -2 -12  462.56   23.51
  -6  -2 -12  502.27   25.58
  -6  -2 -12  490.46   17.47
  -6  -2 -12  463.03   18.73
  -6  -2 -11   16.74    6.72
  -6  -2 -11   11.27    8.53
  -6  -2 -11   10.07    5.11
  -6  -2 -11   24.26    9.46
  -6  -2 -10   12.33    5.11
  -6  -2 -10   -1.00    8.37
  -6  -2 -10   -0.49    6.57
  -6  -2  -9  510.59   22.73
  -6  -2  -9  531.24   24.55
  -6  -2  -9  495.96   19.06
  -6  -2  -9  491.44   20.66
  -6  -2  -8  167.70   11.93
  -6  -2  -8  133.67    9.21
  -6  -2  -8  166.96   13.11
  -6  -2  -8  163.89   11.38
  -6  -2  -7   76.05    7.68
  -6  -2  -7   82.05    8.92
  -6  -2  -7   89.97   10.41
  -6  -2  -7   88.55    9.41
  -6  -2  -6   97.79    8.72
  -6  -2  -6  102.95   10.13
  -6  -2  -5  465.00   18.64
  -6  -2  -5  493.58   19.63
  -6  -2  -5  455.23   20.54
  -6  -2  -4  782.38   27.13
  -6  -2  -4  769.01   27.18
  -6  -2  -4  757.48   29.34
  -6  -2  -3   28.18    5.42
  -6  -2  -3   30.25    7.95
  -6  -2  -3   27.68    5.58
  -6  -2  -2  291.86   15.39
  -6  -2  -2  207.34    8.35
  -6  -2  -2  270.91   11.73
  -6  -2  -2  225.80   11.80
  -6  -2  -1  753.48   26.57
  -6  -2  -1  686.90   23.12
  -6  -2   0  121.91   11.46
  -6  -2   0  112.11    8.58
  -6  -2   0   98.26    6.52
  -6  -2   1   31.00    8.94
  -6  -2   1   29.83    6.08
  -6  -2   1   18.33    4.35
  -6  -2   2  235.15   11.52
  -6  -2   2  234.88   13.18
  -6  -2   2  234.16   15.56
  -6  -2   3  892.12   31.14
  -6  -2   3  930.94   35.77
  -6  -2   3  921.61   33.04
  -6  -2   4  371.44   19.93
  -6  -2   4  320.57   15.57
  -6  -2   4  346.30   17.23
  -6  -2   5   46.45    7.85
  -6  -2   5   48.91    8.00
  -6  -2   5   53.41   10.64
  -6  -2   5   46.58    7.05
  -6  -2   6  313.21   16.15
  -6  -2   6  309.68   17.49
  -6  -2   6  342.29   13.54
  -6  -2   6  344.19   20.11
  -6  -2   7  495.55   18.58
  -6  -2   7  549.65   21.95
  -6  -2   7  481.21   23.40
  -6  -2   8  101.99    7.83
  -6  -2   8   97.89   10.14
  -6  -2   8  106.81   11.50
  -6  -2   9    0.81    5.44
  -6  -2   9    4.13    7.86
  -6  -2  10  286.74   14.22
  -6  -2  10  323.25   19.81
  -6  -2  10  350.34   21.34
  -6  -2  11  156.21   15.40
  -6  -2  11  135.76   16.07
  -6  -2  12  106.91   15.70
  -6  -2  12  113.47   14.34
  -6  -2  13    7.15   13.37
  -6  -2  13   22.47   11.45
  -6  -2  14  239.92   20.04
  -6  -2  14  190.65   19.75
  -6  -2  15  246.73   20.99
  -6  -2  15  294.60   22.87
  -6  -2  16   80.14   16.78
  -6  -2  16   64.73   14.68
  -6  -2  17   34.89   15.95
  -6  -2  17   30.67   14.19
  -6  -2  18  161.00   20.10
  -6  -2  18  161.91   19.86
  -6  -2  19   40.82   17.45
  -6  -2  20   43.49   17.61
  -6  -2  21   -2.63   16.83
  -6  -2  22  146.74   21.54
  -6  -1 -23  128.13   19.69
  -6  -1 -22   -1.53   14.90
  -6  -1 -21   45.11   17.96
  -6  -1 -21   44.34   15.36
  -6  -1 -20  184.40   22.02
  -6  -1 -20  220.27   21.05
  -6  -1 -19   88.77   18.52
  -6  -1 -19   79.04   15.40
  -6  -1 -18   20.13   14.34
  -6  -1 -18  -11.72   12.66
  -6  -1 -17  229.35   21.20
  -6  -1 -17  214.63   19.06
  -6  -1 -16  274.40   21.43
  -6  -1 -16  235.52   19.73
  -6  -1 -15  132.50   16.22
  -6  -1 -15  128.18   14.89
  -6  -1 -14   21.56   11.58
  -6  -1 -14   29.46   10.54
  -6  -1 -13  184.63    9.25
  -6  -1 -13  171.09   15.13
  -6  -1 -13  162.79   16.03
  -6  -1 -12  454.39   24.75
  -6  -1 -12  426.72   16.99
  -6  -1 -12  440.44   20.26
  -6  -1 -12  469.00   17.75
  -6  -1 -12  456.03   22.75
  -6  -1 -11   64.14    7.65
  -6  -1 -11   50.97   11.05
  -6  -1 -11   61.73    7.30
  -6  -1 -11   71.12    8.70
  -6  -1 -11   65.72   10.49
  -6  -1 -10   28.77    9.79
  -6  -1 -10   17.44    5.70
  -6  -1 -10   23.92    6.80
  -6  -1 -10   12.85    7.89
  -6  -1  -9  291.08   14.43
  -6  -1  -9  325.78   18.71
  -6  -1  -9  275.64   16.12
  -6  -1  -9  278.49   13.76
  -6  -1  -8  212.39   12.43
  -6  -1  -8  204.39   11.58
  -6  -1  -8  208.16   14.77
  -6  -1  -8  198.70   12.97
  -6  -1  -7   39.87    6.88
  -6  -1  -7   40.07    8.04
  -6  -1  -7   39.32    7.42
  -6  -1  -6   60.07    8.48
  -6  -1  -6   57.32    7.79
  -6  -1  -5  520.83   21.65
  -6  -1  -5  500.32   18.92
  -6  -1  -5  500.79   20.17
  -6  -1  -4  756.91   29.03
  -6  -1  -4  781.63   26.40
  -6  -1  -4  771.36   26.95
  -6  -1  -3   14.31    7.45
  -6  -1  -3   19.34    5.03
  -6  -1  -3   18.49    4.82
  -6  -1  -2   76.94    6.43
  -6  -1  -2   77.51    9.55
  -6  -1  -2   91.75    6.72
  -6  -1  -1  303.96   11.91
  -6  -1  -1  313.97   16.68
  -6  -1  -1  271.94   12.54
  -6  -1  -1  252.07   10.25
  -6  -1   0  150.37   12.14
  -6  -1   0  128.26    7.25
  -6  -1   0  142.38    8.84
  -6  -1   0  134.70    7.38
  -6  -1   1   98.43    7.02
  -6  -1   1  101.99    8.08
  -6  -1   1  119.49   11.44
  -6  -1   2  353.82   14.87
  -6  -1   2  353.32   15.98
  -6  -1   2  362.45   19.33
  -6  -1   3  559.72   25.86
  -6  -1   3  579.03   21.86
  -6  -1   3  595.70   23.17
  -6  -1   4  535.90   24.73
  -6  -1   4  524.99   21.69
  -6  -1   4  502.13   20.46
  -6  -1   5    2.78    9.12
  -6  -1   5   -2.49    7.22
  -6  -1   5   -0.43    3.39
  -6  -1   5    2.12    5.83
  -6  -1   5    0.58    5.80
  -6  -1   6  239.33   16.78
  -6  -1   6  226.65   13.96
  -6  -1   6  214.70    9.51
  -6  -1   6  245.99   14.50
  -6  -1   6  215.14   13.24
  -6  -1   7  500.32   17.57
  -6  -1   7  507.58   21.96
  -6  -1   7  534.75   23.47
  -6  -1   7  491.81   25.13
  -6  -1   8  250.19   11.18
  -6  -1   8  285.15   16.57
  -6  -1   9    6.60    4.91
  -6  -1   9   10.62    7.69
  -6  -1  10  233.03   11.60
  -6  -1  10  249.71   17.09
  -6  -1  11  285.87   18.74
  -6  -1  11  264.27   20.12
  -6  -1  12  238.60   17.62
  -6  -1  12  197.63   18.20
  -6  -1  13    3.76    9.94
  -6  -1  13   -5.97   13.24
  -6  -1  14  166.14   16.77
  -6  -1  14  159.17   18.08
  -6  -1  15  282.19   21.83
  -6  -1  15  348.46   24.27
  -6  -1  16   99.86   17.45
  -6  -1  16   88.71   14.71
  -6  -1  17   20.85   15.57
  -6  -1  17   23.31   13.10
  -6  -1  18  142.60   19.41
  -6  -1  19  109.31   18.83
  -6  -1  20  117.86   20.26
  -6  -1  21    6.69   16.59
  -6  -1  22  130.31   21.35
  -6  -1  23   81.30   19.04
  -6   0 -20  201.59   20.83
  -6   0 -19  138.38   18.00
  -6   0 -18    1.31   12.49
  -6   0 -18   -1.57   13.96
  -6   0 -17  143.32   16.95
  -6   0 -17  145.45   18.38
  -6   0 -16  269.61   20.53
  -6   0 -16  321.85   23.50
  -6   0 -15  107.41   15.76
  -6   0 -15  133.28   14.73
  -6   0 -14  -10.37   11.81
  -6   0 -14    3.16    9.62
  -6   0 -13  129.41   15.08
  -6   0 -13  123.58    9.21
  -6   0 -13  120.88   13.15
  -6   0 -12  484.40   17.01
  -6   0 -12  481.46   23.76
  -6   0 -12  497.84   19.52
  -6   0 -12  483.72   25.86
  -6   0 -12  438.47   20.42
  -6   0 -11   92.18    8.77
  -6   0 -11  127.87   12.24
  -6   0 -11   98.63    9.38
  -6   0 -11  119.39   13.73
  -6   0 -11  111.66    8.37
  -6   0 -10   -1.05    5.98
  -6   0 -10    1.60    7.39
  -6   0 -10    9.52    9.24
  -6   0 -10   -3.70    5.74
  -6   0 -10    1.58    6.13
  -6   0  -9  302.77   16.82
  -6   0  -9  297.20   18.67
  -6   0  -9  302.43   14.40
  -6   0  -9  334.92   15.46
  -6   0  -9  313.68   14.60
  -6   0  -8  167.02   12.71
  -6   0  -8  218.24   15.62
  -6   0  -8  187.75   11.48
  -6   0  -8  197.16   11.82
  -6   0  -7  108.27    9.64
  -6   0  -7   98.30    9.51
  -6   0  -7  114.39    9.52
  -6   0  -6   11.87    7.35
  -6   0  -6   30.51    6.81
  -6   0  -6   29.07    6.43
  -6   0  -5  326.80   16.09
  -6   0  -5  339.47   16.39
  -6   0  -5  307.53   14.67
  -6   0  -5  314.27   13.02
  -6   0  -4  786.84   25.75
  -6   0  -4  820.93   29.61
  -6   0  -4  747.42   26.88
  -6   0  -3   34.69    5.46
  -6   0  -3   49.64    5.21
  -6   0  -3   32.60    7.70
  -6   0  -2   15.50    4.59
  -6   0  -2    6.78    2.34
  -6   0  -2   10.07    3.96
  -6   0  -1  235.48   14.43
  -6   0  -1  224.04   10.41
  -6   0  -1  206.87    8.86
  -6   0  -1  234.85    9.80
  -6   0   0  498.79   22.31
  -6   0   0  486.54   21.12
  -6   0   0  497.17   18.25
  -6   0   0  463.27   17.04
  -6   0   0  502.40   16.45
  -6   0   1  137.86   10.76
  -6   0   1  124.86    8.28
  -6   0   1  136.72    6.25
  -6   0   2  124.81   10.27
  -6   0   2  112.19    8.15
  -6   0   2  125.24    5.36
  -6   0   2  134.52   12.65
  -6   0   3  404.17   16.13
  -6   0   3  416.08   20.09
  -6   0   4  501.64   23.88
  -6   0   4  492.08   20.40
  -6   0   5    6.47    8.99
  -6   0   5    4.44    5.30
  -6   0   5    5.62    1.67
  -6   0   6  115.85   10.07
  -6   0   6  124.07    5.21
  -6   0   6  130.39   13.17
  -6   0   7  560.32   23.91
  -6   0   7  545.24   17.26
  -6   0   7  565.24   26.78
  -6   0   8  247.36   15.15
  -6   0   8  235.86    9.42
  -6   0   9   17.65    4.20
  -6   0   9   20.68    8.01
  -6   0  10  177.04    9.03
  -6   0  10  193.04   14.78
  -6   0  11  229.44   16.61
  -6   0  11  197.08   18.15
  -6   0  12  346.03   21.46
  -6   0  12  391.13   23.74
  -6   0  13   15.60   12.82
  -6   0  13    1.19    9.53
  -6   0  14   85.06   15.94
  -6   0  14  112.59   14.37
  -6   0  15  440.93   26.48
  -6   0  15  351.51   24.06
  -6   0  16   73.64   16.86
  -6   0  16   48.24   13.34
  -6   0  17  -11.84   14.99
  -6   0  18  112.17   19.23
  -6   0  19  118.86   19.41
  -6   0  20   63.91   18.07
  -6   0  21  -10.91   16.84
  -6   0  22  115.53   19.83
  -6   0  23  119.89   21.35
  -6   1 -22   48.91   20.02
  -6   1 -21   -5.29   18.12
  -6   1 -18   23.78   13.92
  -6   1 -17   77.95   15.02
  -6   1 -16  165.82   17.04
  -6   1 -16  178.89   19.29
  -6   1 -15  296.76   20.53
  -6   1 -15  303.40   22.70
  -6   1 -14   15.90   12.34
  -6   1 -14   34.00   11.41
  -6   1 -13  163.65   15.08
  -6   1 -13  168.15   11.47
  -6   1 -13  165.54   16.95
  -6   1 -12  483.27   18.07
  -6   1 -12  420.78   21.19
  -6   1 -12  485.23   24.29
  -6   1 -11  262.73   18.42
  -6   1 -11  258.46   14.22
  -6   1 -11  269.41   13.77
  -6   1 -11  241.21   11.04
  -6   1 -11  268.26   16.89
  -6   1 -10    4.39    5.72
  -6   1 -10    7.64    8.78
  -6   1 -10   -0.60    6.55
  -6   1 -10    5.21    5.73
  -6   1 -10    4.02    7.62
  -6   1  -9  183.65   11.91
  -6   1  -9  177.36   10.66
  -6   1  -9  165.94   10.21
  -6   1  -9  188.10   13.30
  -6   1  -9  188.13   15.23
  -6   1  -8  300.61   14.69
  -6   1  -8  308.16   16.25
  -6   1  -8  353.04   16.37
  -6   1  -8  305.50   13.63
  -6   1  -7  327.38   15.35
  -6   1  -7  293.78   15.46
  -6   1  -7  334.84   16.03
  -6   1  -7  292.31   13.05
  -6   1  -6   14.87    6.58
  -6   1  -6    8.29    6.11
  -6   1  -6    7.09    6.94
  -6   1  -5  458.04   16.41
  -6   1  -5  501.84   21.03
  -6   1  -5  488.28   19.24
  -6   1  -5  475.14   20.46
  -6   1  -4  377.78   13.55
  -6   1  -4  378.17   18.02
  -6   1  -4  353.70   17.48
  -6   1  -4  362.14   15.44
  -6   1  -3  277.60   14.91
  -6   1  -3  242.68   11.25
  -6   1  -3  251.48   10.19
  -6   1  -2    5.86    2.33
  -6   1  -2    6.64    3.82
  -6   1  -2    2.29    3.34
  -6   1  -2   15.16    7.45
  -6   1  -1  437.64   15.36
  -6   1  -1  453.53   20.94
  -6   1  -1  472.73   20.24
  -6   1  -1  447.79   15.77
  -6   1   0  458.56   21.99
  -6   1   0  499.85   17.37
  -6   1   0  500.78   21.12
  -6   1   0  490.44   15.71
  -6   1   1  308.82   15.62
  -6   1   1  295.75   12.38
  -6   1   1  297.85   17.13
  -6   1   2   16.95    7.14
  -6   1   2   32.94    8.98
  -6   1   2   24.26    4.77
  -6   1   3  242.23   13.85
  -6   1   3  233.84   11.75
  -6   1   4  757.58   27.21
  -6   1   4  787.86   31.94
  -6   1   5    9.58    5.52
  -6   1   5    1.85    8.94
  -6   1   6   27.01    6.81
  -6   1   6   22.10    9.76
  -6   1   7  609.54   25.30
  -6   1   7  680.82   29.53
  -6   1   8  348.62   17.83
  -6   1   8  337.60   20.90
  -6   1   9  127.36   11.45
  -6   1  10  125.75   12.54
  -6   1  11  414.39   21.78
  -6   1  12  277.57   18.32
  -6   1  12  282.49   21.04
  -6   1  13  -13.32   13.31
  -6   1  13   14.66    9.17
  -6   1  14  120.73   16.53
  -6   1  14   86.76   13.16
  -6   1  15  480.85   28.75
  -6   1  16  204.86   20.81
  -6   1  17   11.97   15.03
  -6   1  18  102.78   18.28
  -6   1  19  154.77   20.76
  -6   1  20   42.87   17.68
  -6   1  21   -1.39   17.37
  -6   1  22   84.77   19.28
  -6   1  23  160.21   22.10
  -6   2 -21  -23.06   18.45
  -6   2 -20   91.42   19.29
  -6   2 -19  172.14   21.67
  -6   2 -14  139.14   15.47
  -6   2 -13   82.76   13.99
  -6   2 -13   66.92    9.48
  -6   2 -13   64.75   12.06
  -6   2 -12  337.96   17.63
  -6   2 -12  332.65   20.03
  -6   2 -11  395.46   18.12
  -6   2 -11  407.10   20.65
  -6   2 -10   21.97    8.76
  -6   2 -10   18.80    7.86
  -6   2 -10   30.39   10.47
  -6   2 -10   12.14    5.35
  -6   2 -10   15.83    5.84
  -6   2  -9   74.82    9.62
  -6   2  -9   86.89    9.88
  -6   2  -9   79.08    7.10
  -6   2  -9   66.53    7.48
  -6   2  -9   87.15   12.21
  -6   2  -8  267.82   13.15
  -6   2  -8  260.27   11.60
  -6   2  -8  237.71   14.74
  -6   2  -8  279.67   15.32
  -6   2  -7  428.89   18.02
  -6   2  -7  410.88   15.34
  -6   2  -7  439.92   19.19
  -6   2  -7  423.98   19.80
  -6   2  -6   10.09    6.94
  -6   2  -6    2.44    3.46
  -6   2  -6    6.08    6.13
  -6   2  -6   -4.92    6.25
  -6   2  -5  155.48    6.77
  -6   2  -5  150.63   11.00
  -6   2  -5  149.25    6.99
  -6   2  -5  171.78   10.32
  -6   2  -5  174.29   12.17
  -6   2  -4  587.13   18.31
  -6   2  -4  604.81   18.47
  -6   2  -4  581.14   23.87
  -6   2  -4  594.00   21.71
  -6   2  -4  616.85   25.24
  -6   2  -3  364.94   12.54
  -6   2  -3  470.64   16.10
  -6   2  -3  407.95   12.79
  -6   2  -3  426.74   19.12
  -6   2  -3  485.50   20.43
  -6   2  -2   12.02    6.02
  -6   2  -2   12.77    2.40
  -6   2  -2   14.46    2.84
  -6   2  -1  413.67   18.35
  -6   2  -1  406.35   18.18
  -6   2  -1  389.38   19.24
  -6   2  -1  393.50   12.83
  -6   2   0  497.00   20.47
  -6   2   0  490.24   22.24
  -6   2   0  495.18   20.36
  -6   2   0  456.22   15.36
  -6   2   1  232.73   15.07
  -6   2   1  237.82    9.51
  -6   2   1  221.04   13.14
  -6   2   2   17.36    8.76
  -6   2   2   17.66    4.04
  -6   2   2   15.68    6.78
  -6   2   3  135.62    7.92
  -6   2   3  134.60   12.47
  -6   2   3  140.18   10.60
  -6   2   4  585.57   21.01
  -6   2   4  570.02   26.12
  -6   2   4  562.01   22.90
  -6   2   5  112.95   12.21
  -6   2   5  113.16    8.21
  -6   2   6    2.91    9.39
  -6   2   6   10.52    5.43
  -6   2   7  385.99   21.25
  -6   2   7  331.89   16.54
  -6   2   8  390.69   21.78
  -6   2   8  320.92   16.76
  -6   2   9  142.42   15.07
  -6   2   9  115.54   10.70
  -6   2  10   12.59    7.78
  -6   2  11  235.93   15.74
  -6   2  13   18.38   13.06
  -6   2  14   15.10   13.84
  -6   2  15  340.45   24.70
  -6   2  16  170.40   20.04
  -6   2  17   32.35   15.96
  -6   2  18   69.93   17.45
  -6   2  19  175.36   21.82
  -6   2  20  145.09   21.12
  -6   2  21    8.51   17.06
  -6   2  22   25.59   18.52
  -6   2  23  114.60   20.94
  -6   3 -20   38.23   17.98
  -6   3 -19  185.32   22.48
  -6   3 -18   65.24   17.52
  -6   3 -17   28.15   15.60
  -6   3 -13   11.09    8.94
  -6   3 -12  285.16   16.63
  -6   3 -11  422.30   20.45
  -6   3 -11  416.09   24.39
  -6   3 -10   58.49    9.65
  -6   3 -10   42.75    5.84
  -6   3 -10   73.04   12.64
  -6   3  -9   55.67    9.52
  -6   3  -9   45.50    5.47
  -6   3  -9   53.18    6.65
  -6   3  -8  258.64   10.92
  -6   3  -8  282.30   16.13
  -6   3  -8  280.63   13.13
  -6   3  -7  232.06    9.52
  -6   3  -7  280.70   13.45
  -6   3  -7  272.52   15.78
  -6   3  -6   28.33    2.91
  -6   3  -6   52.25    9.09
  -6   3  -6   33.71    3.11
  -6   3  -6   47.85    7.92
  -6   3  -5   35.13    7.65
  -6   3  -5   32.42    8.08
  -6   3  -4  733.50   26.63
  -6   3  -4  726.11   26.06
  -6   3  -4  718.12   28.06
  -6   3  -3  476.77   15.87
  -6   3  -3  490.06   21.52
  -6   3  -3  487.02   20.35
  -6   3  -3  514.62   22.68
  -6   3  -2   21.95    3.66
  -6   3  -2   14.53    6.92
  -6   3  -2   15.17    8.25
  -6   3  -2   25.01    6.53
  -6   3  -1  181.87   13.48
  -6   3  -1  172.23    8.23
  -6   3  -1  183.89   11.56
  -6   3   0  690.20   26.72
  -6   3   0  718.03   26.75
  -6   3   0  723.09   28.77
  -6   3   1  363.56   16.93
  -6   3   1  366.42   16.86
  -6   3   1  345.76   18.98
  -6   3   2   27.28    6.69
  -6   3   2   28.44    9.23
  -6   3   3  127.33    9.85
  -6   3   3  121.41   12.35
  -6   3   4  587.00   23.20
  -6   3   4  612.19   27.25
  -6   3   5  126.44   10.18
  -6   3   5  138.04   13.47
  -6   3   6   43.65    7.22
  -6   3   6   51.13   10.97
  -6   3   7  339.52   20.48
  -6   3   8  404.75   23.00
  -6   3   9   87.60   13.80
  -6   3  10    6.80   10.94
  -6   3  13  174.90   18.41
  -6   3  14   -5.10   13.09
  -6   3  15  206.81   20.44
  -6   3  16  213.10   20.73
  -6   3  17   17.80   15.02
  -6   3  18   -2.79   15.37
  -6   3  19  103.47   18.92
  -6   3  20  222.54   23.74
  -6   3  21   50.69   18.87
  -6   3  22   46.48   18.65
  -6   3  23  181.08   23.34
  -6   4 -20   31.43   17.48
  -6   4 -19  127.37   20.38
  -6   4 -18   62.66   17.28
  -6   4 -17    3.17   15.64
  -6   4 -16  166.16   20.56
  -6   4 -15  158.59   19.35
  -6   4 -14  114.34   16.99
  -6   4 -12  159.83   13.84
  -6   4 -11  350.15   19.21
  -6   4 -10   45.76    9.80
  -6   4  -9   50.73   10.00
  -6   4  -9   49.61    6.60
  -6   4  -8  223.98   11.22
  -6   4  -8  233.71   15.19
  -6   4  -7  229.45   11.29
  -6   4  -7  220.50   14.28
  -6   4  -6  166.45   13.38
  -6   4  -6  164.93   11.17
  -6   4  -5   39.42    8.81
  -6   4  -5   48.01    7.94
  -6   4  -5   33.08    6.76
  -6   4  -5   39.09    4.22
  -6   4  -4  537.13   18.12
  -6   4  -4  569.20   22.81
  -6   4  -4  561.11   21.99
  -6   4  -4  531.27   24.52
  -6   4  -3  290.16   11.47
  -6   4  -3  295.70   14.82
  -6   4  -3  305.32   17.50
  -6   4  -3  289.47   16.13
  -6   4  -2  135.57   12.22
  -6   4  -2  116.27   11.44
  -6   4  -2  114.75    9.29
  -6   4  -2  120.66    6.98
  -6   4  -1  114.76    7.14
  -6   4  -1  112.57   11.12
  -6   4  -1  116.73   11.54
  -6   4  -1  106.25    9.20
  -6   4   0  740.38   30.45
  -6   4   0  753.19   29.92
  -6   4   0  740.15   27.38
  -6   4   1  363.49   19.82
  -6   4   1  396.18   17.52
  -6   4   1  378.94   17.26
  -6   4   2   23.82    9.52
  -6   4   2    8.02    6.08
  -6   4   3  228.29   15.90
  -6   4   3  195.31   11.89
  -6   4   4  588.95   26.53
  -6   4   4  555.56   21.96
  -6   4   5  318.74   19.41
  -6   4   5  308.97   14.77
  -6   4   6   58.02   11.83
  -6   4   6   60.28    7.89
  -6   4   7  315.80   15.10
  -6   4   7  317.47   20.29
  -6   4   8  807.72   34.85
  -6   4   9  158.07   16.18
  -6   4  10    2.30   11.06
  -6   4  14    1.30   13.97
  -6   4  15  196.94   19.91
  -6   4  16  275.42   23.28
  -6   4  17   86.42   17.94
  -6   4  18    9.95   15.90
  -6   4  19   44.80   17.58
  -6   4  20  209.55   23.84
  -6   4  21   39.91   18.65
  -6   4  22    2.97   17.42
  -6   4  23  203.04   24.78
  -6   5 -19  174.09   22.52
  -6   5 -18   89.79   19.39
  -6   5 -17   -6.42   15.54
  -6   5 -16   86.60   17.86
  -6   5 -15  295.81   23.74
  -6   5 -14  166.97   19.33
  -6   5 -13    5.55   12.80
  -6   5 -12  210.63   19.26
  -6   5 -12  173.28   15.42
  -6   5 -11  313.91   19.20
  -6   5 -10   76.04   11.78
  -6   5  -9   17.33    9.10
  -6   5  -8  129.94    9.47
  -6   5  -8  125.55   12.89
  -6   5  -7  321.16   15.04
  -6   5  -7  321.78   19.09
  -6   5  -6   92.02    6.40
  -6   5  -6  115.62   12.44
  -6   5  -6  109.22    9.74
  -6   5  -6   80.65    8.96
  -6   5  -5   53.41    5.35
  -6   5  -5   61.01    7.92
  -6   5  -5   55.04    8.82
  -6   5  -5   70.06   10.80
  -6   5  -4  401.39   20.52
  -6   5  -4  351.76   16.43
  -6   5  -4  356.89   17.73
  -6   5  -4  358.36   13.98
  -6   5  -3  382.97   20.45
  -6   5  -3  384.69   17.07
  -6   5  -3  387.97   18.80
  -6   5  -3  370.96   14.73
  -6   5  -2  173.19   14.05
  -6   5  -2  152.83   12.79
  -6   5  -2  155.58   10.61
  -6   5  -2  172.68    8.89
  -6   5  -1   15.73    8.60
  -6   5  -1    2.77    7.71
  -6   5  -1   12.28    5.31
  -6   5  -1    3.60    4.00
  -6   5   0  381.26   16.92
  -6   5   0  348.10   19.80
  -6   5   0  368.52   15.32
  -6   5   1  454.48   22.64
  -6   5   1  444.03   18.94
  -6   5   1  460.78   22.49
  -6   5   2   63.35   11.32
  -6   5   3   77.03   11.72
  -6   5   3   65.06    7.72
  -6   5   4  418.62   22.27
  -6   5   4  428.69   17.82
  -6   5   5  519.19   25.69
  -6   5   5  505.48   19.96
  -6   5   6   71.48   12.19
  -6   5   6   48.80    6.91
  -6   5   7  174.18   10.84
  -6   5   7  185.46   16.58
  -6   5   8  645.72   24.07
  -6   5   8  683.98   31.16
  -6   5   9  329.75   15.51
  -6   5   9  369.19   22.65
  -6   5  10   -3.52   11.58
  -6   5  11  144.15   17.47
  -6   5  15  122.26   17.83
  -6   5  16  310.48   24.67
  -6   5  17   85.37   18.30
  -6   5  18  -10.16   17.37
  -6   5  19   42.79   18.47
  -6   5  20  155.51   22.50
  -6   5  21   45.27   18.97
  -6   5  22   12.13   18.02
  -6   5  23  119.83   21.88
  -6   6 -18   85.25   19.81
  -6   6 -17   46.93   17.29
  -6   6 -16   53.26   16.80
  -6   6 -15  195.79   20.63
  -6   6 -14  156.94   19.50
  -6   6 -13   -2.83   12.76
  -6   6 -12   73.80   13.04
  -6   6 -12   92.84   15.79
  -6   6 -11  248.81   17.90
  -6   6 -11  241.77   20.06
  -6   6 -10  118.21   13.77
  -6   6 -10  160.94   16.36
  -6   6  -9   37.88   10.64
  -6   6  -8   72.41   11.64
  -6   6  -7  253.65   17.60
  -6   6  -7  251.83   12.14
  -6   6  -7  285.57   14.06
  -6   6  -6  128.80   10.63
  -6   6  -6  122.00    9.64
  -6   6  -6  120.96    8.21
  -6   6  -6  134.06   13.72
  -6   6  -5   33.85    8.56
  -6   6  -5   34.64    6.87
  -6   6  -5   42.35   10.65
  -6   6  -5   28.83    5.11
  -6   6  -4  269.41   15.31
  -6   6  -4  241.25   13.12
  -6   6  -4  262.40   12.06
  -6   6  -4  256.47   17.44
  -6   6  -3  453.28   18.84
  -6   6  -3  456.19   17.51
  -6   6  -3  455.60   20.92
  -6   6  -3  426.08   23.12
  -6   6  -2  191.64   11.41
  -6   6  -2  211.87   15.57
  -6   6  -2  203.08   10.47
  -6   6  -2  191.14   14.19
  -6   6  -1   17.73    9.27
  -6   6  -1    6.15    8.95
  -6   6  -1   -4.05    5.42
  -6   6  -1    0.46    4.31
  -6   6   0  302.10   13.67
  -6   6   0  307.79   17.99
  -6   6   0  278.51   13.99
  -6   6   0  260.04   17.58
  -6   6   1  402.83   22.19
  -6   6   1  452.64   22.43
  -6   6   1  439.74   17.92
  -6   6   2  123.84   13.84
  -6   6   2  155.11   13.92
  -6   6   3   45.55   10.51
  -6   6   3   40.08    9.63
  -6   6   4  268.44   18.23
  -6   6   5  695.05   30.54
  -6   6   5  668.18   24.16
  -6   6   6   39.78   11.92
  -6   6   6   44.73    6.66
  -6   6   7   67.30   12.88
  -6   6   7   57.17    6.90
  -6   6   8  638.52   30.34
  -6   6   8  618.47   22.59
  -6   6   9  378.88   23.31
  -6   6   9  356.52   15.56
  -6   6  10    5.64    5.67
  -6   6  10    6.01   12.10
  -6   6  11  189.79   18.27
  -6   6  11  138.70    9.83
  -6   6  12  356.84   24.27
  -6   6  16  323.15   25.06
  -6   6  17  209.37   22.43
  -6   6  18  -13.34   17.06
  -6   6  19   36.16   17.71
  -6   6  20  235.11   24.45
  -6   6  21   47.79   18.53
  -6   6  22    6.21   17.99
  -6   6  23  108.85   22.55
  -6   7 -18   73.61   19.60
  -6   7 -17   79.78   18.76
  -6   7 -16   14.27   15.36
  -6   7 -15  181.28   21.56
  -6   7 -14  230.88   22.34
  -6   7 -13   47.63   15.06
  -6   7 -12   36.33   12.19
  -6   7 -12   78.12   15.66
  -6   7 -11  211.78   17.76
  -6   7 -11  211.43   19.76
  -6   7 -10  284.28   19.74
  -6   7 -10  259.05   20.83
  -6   7  -9   27.08   11.12
  -6   7  -9   42.96   12.62
  -6   7  -8  103.32   13.71
  -6   7  -7  147.67   15.29
  -6   7  -7  168.17   10.87
  -6   7  -7  175.12   10.47
  -6   7  -6  232.86   17.52
  -6   7  -6  210.03   12.04
  -6   7  -6  241.27   13.65
  -6   7  -6  217.68   11.81
  -6   7  -5    2.12    9.75
  -6   7  -5   -2.45    5.41
  -6   7  -5    3.85    4.94
  -6   7  -5    5.88    7.79
  -6   7  -4  106.12   11.44
  -6   7  -4  102.40    8.08
  -6   7  -4  102.70    8.51
  -6   7  -4  115.47   13.87
  -6   7  -3  333.76   17.76
  -6   7  -3  321.40   14.58
  -6   7  -3  317.81   20.17
  -6   7  -3  308.57   14.54
  -6   7  -2  117.15   12.40
  -6   7  -2  116.92    8.73
  -6   7  -2  122.34   13.38
  -6   7  -2  109.95    8.61
  -6   7  -1   -5.51    9.29
  -6   7  -1    6.13    5.08
  -6   7  -1   -3.14    4.75
  -6   7  -1    6.32    8.66
  -6   7   0  133.26   13.61
  -6   7   0  121.07    9.06
  -6   7   0  128.64   13.20
  -6   7   1  287.34   18.58
  -6   7   1  293.14   14.26
  -6   7   1  291.71   18.99
  -6   7   2  344.05   20.59
  -6   7   2  389.73   17.18
  -6   7   2  400.72   22.15
  -6   7   3    5.40    8.88
  -6   7   3   10.54    9.68
  -6   7   4  204.34   16.72
  -6   7   4  217.57   17.28
  -6   7   5  411.91   22.74
  -6   7   5  400.82   23.53
  -6   7   6  141.23   15.43
  -6   7   7   -1.12   11.20
  -6   7   8  352.66   22.42
  -6   7   8  306.78   13.35
  -6   7   9  533.02   28.57
  -6   7   9  514.44   18.98
  -6   7  10   46.96   13.88
  -6   7  10   27.64    5.60
  -6   7  11   43.30   14.38
  -6   7  11   31.69    5.85
  -6   7  12  311.20   23.70
  -6   7  12  299.57   13.52
  -6   7  16  234.39   23.14
  -6   7  17  156.05   21.10
  -6   7  18   22.73   16.85
  -6   7  19   32.32   18.61
  -6   7  20  188.77   23.45
  -6   7  21  130.92   22.59
  -6   7  22   -1.59   18.88
  -6   7  23   55.80   20.10
  -6   8 -17   44.15   17.61
  -6   8 -16   15.94   15.50
  -6   8 -15   62.02   17.13
  -6   8 -14  228.45   22.40
  -6   8 -13   51.42   16.03
  -6   8 -12   15.67   14.20
  -6   8 -11  156.64   17.05
  -6   8 -11  194.46   19.59
  -6   8 -10  345.51   22.74
  -6   8 -10  339.51   23.71
  -6   8  -9   51.51   12.86
  -6   8  -9   41.56   13.56
  -6   8  -8   74.42   13.46
  -6   8  -8   82.42    8.57
  -6   8  -7  260.87   19.27
  -6   8  -7  231.98   13.17
  -6   8  -6  290.76   14.61
  -6   8  -6  234.11   19.23
  -6   8  -5   -1.12    5.58
  -6   8  -5    2.28   10.48
  -6   8  -5    0.44    5.24
  -6   8  -5   -7.19    8.91
  -6   8  -4   43.77    6.89
  -6   8  -4   51.81   10.30
  -6   8  -4   34.12   11.58
  -6   8  -4   37.65    6.12
  -6   8  -3  265.11   14.02
  -6   8  -3  277.68   19.62
  -6   8  -3  285.99   13.23
  -6   8  -3  263.52   16.52
  -6   8  -2  187.51   11.45
  -6   8  -2  174.86   14.53
  -6   8  -2  161.51   15.67
  -6   8  -2  162.58    9.96
  -6   8  -1    9.77    9.39
  -6   8  -1   -1.13    9.72
  -6   8  -1    7.09    5.43
  -6   8   0  133.94   13.69
  -6   8   0  157.63   14.84
  -6   8   0  141.62   10.23
  -6   8   1  171.08   15.57
  -6   8   1  165.99   15.29
  -6   8   1  210.28   12.26
  -6   8   2  233.95   17.97
  -6   8   2  247.57   18.07
  -6   8   2  237.14   13.49
  -6   8   3    4.55    9.63
  -6   8   3   28.63   11.25
  -6   8   3   13.59    5.73
  -6   8   4   63.79   12.67
  -6   8   4   68.82   12.21
  -6   8   5  380.66   22.56
  -6   8   5  330.37   21.61
  -6   8   6  104.36   15.29
  -6   8   6  113.67   13.98
  -6   8   7   -9.20   12.33
  -6   8   7    5.94   10.10
  -6   8   8  304.69   21.57
  -6   8   9  194.39   18.75
  -6   8  10  176.43   18.65
  -6   8  11   12.65    4.47
  -6   8  11   35.33   14.11
  -6   8  12  171.01   19.23
  -6   8  13  322.55   24.56
  -6   8  17  203.69   23.64
  -6   8  18   12.39   17.08
  -6   8  19   -3.15   17.89
  -6   8  20  209.23   24.95
  -6   8  21  143.89   22.62
  -6   8  22    6.52   19.27
  -6   9 -16  -11.20   16.69
  -6   9 -15   46.84   17.02
  -6   9 -14  178.28   21.48
  -6   9 -13   68.40   16.86
  -6   9 -12    5.79   13.67
  -6   9 -11  130.78   18.03
  -6   9 -11  128.72   16.97
  -6   9 -10  249.82   21.61
  -6   9 -10  258.95   20.74
  -6   9  -9  113.09   16.44
  -6   9  -9   99.57   15.32
  -6   9  -8   42.08    7.85
  -6   9  -8   36.27   13.25
  -6   9  -7  196.91   12.72
  -6   9  -7  197.46   18.46
  -6   9  -6  276.07   15.15
  -6   9  -6  298.30   21.37
  -6   9  -5    9.61    6.19
  -6   9  -5   14.70   11.40
  -6   9  -4   23.00    6.70
  -6   9  -4    8.51   10.82
  -6   9  -4   14.23    9.72
  -6   9  -3  260.79   19.85
  -6   9  -3  257.11   16.79
  -6   9  -3  257.17   14.36
  -6   9  -2  226.21   18.64
  -6   9  -2  224.72   16.25
  -6   9  -2  222.82   13.41
  -6   9  -1   51.81   12.54
  -6   9  -1   65.92   11.88
  -6   9  -1   50.28    7.87
  -6   9   0  160.20   11.55
  -6   9   0  154.29   15.14
  -6   9   0  172.96   16.47
  -6   9   1  228.28   17.43
  -6   9   1  209.21   13.58
  -6   9   1  222.22   18.01
  -6   9   2  127.11   14.77
  -6   9   2  123.37   14.41
  -6   9   2  115.58   10.50
  -6   9   3    4.43    6.09
  -6   9   3    3.60   10.26
  -6   9   3   -1.02   11.38
  -6   9   4   25.35   10.53
  -6   9   4   35.89    7.61
  -6   9   4   25.50   11.91
  -6   9   5  205.22   18.60
  -6   9   5  267.25   19.58
  -6   9   6  200.17   18.24
  -6   9   6  184.96   17.39
  -6   9   7    4.74   12.50
  -6   9   7   -1.24    9.76
  -6   9   8  110.27   15.99
  -6   9   9  244.27   20.85
  -6   9  10  114.83   16.74
  -6   9  11    2.69   13.49
  -6   9  12  175.58   19.81
  -6   9  13  169.03   20.11
  -6   9  14  144.24   19.31
  -6   9  18   25.43   17.87
  -6   9  19   35.55   20.21
  -6   9  20  113.11   22.15
  -6   9  21  126.06   22.95
  -6   9  22   31.75   20.53
  -6  10 -15   25.04   16.78
  -6  10 -14  115.01   19.45
  -6  10 -13   87.07   17.31
  -6  10 -12   -7.34   14.78
  -6  10 -11   62.94   15.65
  -6  10 -10  202.06   20.53
  -6  10 -10  199.54   19.72
  -6  10  -9  138.67   17.79
  -6  10  -9  125.58   17.22
  -6  10  -8    4.02   12.31
  -6  10  -7  112.63   10.80
  -6  10  -7   98.41   16.12
  -6  10  -6  291.62   22.37
  -6  10  -6  317.61   16.91
  -6  10  -5   61.23    8.80
  -6  10  -5   74.65   14.59
  -6  10  -4    8.60    7.10
  -6  10  -4   20.83   11.82
  -6  10  -3  169.34   17.34
  -6  10  -3  176.31   12.58
  -6  10  -2  465.18   26.44
  -6  10  -2  420.79   22.10
  -6  10  -2  389.58   19.38
  -6  10  -1  183.70   18.06
  -6  10  -1  209.28   16.52
  -6  10  -1  182.42   12.81
  -6  10   0   67.88   13.69
  -6  10   0   57.47   12.59
  -6  10   0   50.66    8.71
  -6  10   1  221.52   14.27
  -6  10   1  245.41   18.22
  -6  10   1  196.51   18.55
  -6  10   2  255.42   19.52
  -6  10   2  271.65   20.91
  -6  10   2  265.63   15.83
  -6  10   3   31.28    7.98
  -6  10   3   47.75   13.38
  -6  10   3   44.57   12.16
  -6  10   4   57.62    8.91
  -6  10   4   59.82   13.28
  -6  10   4   52.96   13.26
  -6  10   5  323.08   22.55
  -6  10   5  323.58   17.87
  -6  10   5  329.28   22.58
  -6  10   6  260.99   20.52
  -6  10   6  232.43   19.43
  -6  10   7   62.55   14.75
  -6  10   7   69.85   13.61
  -6  10   8   70.91   15.42
  -6  10   9  179.09   19.63
  -6  10  10  169.74   19.01
  -6  10  11    2.77   13.96
  -6  10  11   -8.07   11.54
  -6  10  12   45.61   16.40
  -6  10  12   38.05   13.45
  -6  10  13  276.61   24.59
  -6  10  13  331.53   23.29
  -6  10  14  130.43   19.92
  -6  10  14  180.94   18.67
  -6  10  15   33.81   17.75
  -6  10  18  101.30   21.24
  -6  10  19   13.27   19.29
  -6  10  20  116.07   22.39
  -6  10  21  120.75   23.62
  -6  11 -13   84.37   18.96
  -6  11 -12   14.80   15.39
  -6  11 -11   50.68   16.24
  -6  11 -10  127.31   18.24
  -6  11 -10  126.88   18.35
  -6  11  -9   80.33   16.05
  -6  11  -9   83.36   16.26
  -6  11  -8    4.28   13.48
  -6  11  -7   58.10   15.53
  -6  11  -6  162.73   13.41
  -6  11  -6  173.05   19.16
  -6  11  -5  106.15   11.23
  -6  11  -5  118.78   17.22
  -6  11  -4    0.79    7.08
  -6  11  -4   -6.93   12.38
  -6  11  -3  159.91   17.92
  -6  11  -3  137.70   12.10
  -6  11  -2  272.33   21.73
  -6  11  -2  289.70   16.82
  -6  11  -1  162.37   18.06
  -6  11  -1  165.86   13.12
  -6  11   0   17.68   12.05
  -6  11   0   26.71   11.80
  -6  11   0   16.32    7.75
  -6  11   1   96.31   15.43
  -6  11   1  134.05   15.17
  -6  11   1  106.86   10.75
  -6  11   2  294.83   17.26
  -6  11   2  290.44   21.91
  -6  11   2  318.43   21.39
  -6  11   3  129.53   16.63
  -6  11   3   98.19   15.50
  -6  11   3  127.95   11.87
  -6  11   4   27.54    8.37
  -6  11   4   14.83   11.94
  -6  11   4   10.32   13.04
  -6  11   5  210.04   18.91
  -6  11   5  218.19   15.24
  -6  11   5  223.72   20.22
  -6  11   6  296.67   22.05
  -6  11   6  300.12   17.89
  -6  11   6  296.88   22.40
  -6  11   7   87.77   16.21
  -6  11   7   73.10   15.33
  -6  11   8   83.98   16.34
  -6  11   9  228.80   21.49
  -6  11  10  182.66   20.41
  -6  11  11   32.95   15.77
  -6  11  11   23.64   12.54
  -6  11  12   63.27   17.23
  -6  11  12   63.13   14.55
  -6  11  13  325.88   26.61
  -6  11  13  332.61   24.86
  -6  11  14  117.65   20.65
  -6  11  14  131.42   18.02
  -6  11  15  -14.25   18.03
  -6  11  15   -8.64   13.81
  -6  11  16   68.22   16.20
  -6  11  17  172.62   20.00
  -6  11  18  105.92   18.25
  -6  11  19  -13.64   20.55
  -6  11  19  -11.82   14.22
  -6  11  20   36.31   20.02
  -6  11  20   40.01   16.23
  -6  11  21  167.69   25.84
  -6  11  21  176.31   20.67
  -6  11  22   17.74   15.98
  -6  12 -12   31.13   16.41
  -6  12 -11   16.04   14.44
  -6  12 -10   98.68   18.07
  -6  12  -9  162.71   19.62
  -6  12  -9  146.01   20.29
  -6  12  -8   22.06   14.22
  -6  12  -8   34.85   15.72
  -6  12  -7   25.56   14.59
  -6  12  -6  125.41   12.67
  -6  12  -6  128.54   19.03
  -6  12  -5  123.23   12.64
  -6  12  -5  138.04   18.67
  -6  12  -4   13.91    8.64
  -6  12  -4    7.37   13.77
  -6  12  -3   89.37   11.33
  -6  12  -3  118.57   16.41
  -6  12  -2  290.89   22.76
  -6  12  -2  250.47   16.34
  -6  12  -1  156.06   18.14
  -6  12  -1  129.85   12.52
  -6  12   0    2.88   11.88
  -6  12   0    7.99    7.82
  -6  12   1  156.47   18.54
  -6  12   1  179.79   13.98
  -6  12   2  247.72   21.48
  -6  12   2  240.07   16.33
  -6  12   2  256.67   19.64
  -6  12   3  185.66   19.13
  -6  12   3  160.51   13.91
  -6  12   3  170.76   18.61
  -6  12   4    3.56   13.81
  -6  12   4   14.35    8.10
  -6  12   4   19.94   12.93
  -6  12   5  130.80   18.11
  -6  12   5  143.71   17.73
  -6  12   5  128.56   12.88
  -6  12   6  294.50   22.32
  -6  12   6  267.18   22.22
  -6  12   6  258.74   17.54
  -6  12   7  101.72   17.65
  -6  12   7   98.00   12.43
  -6  12   8   28.59   14.81
  -6  12   8   18.91    8.87
  -6  12   9   70.18   16.79
  -6  12  10  345.67   24.47
  -6  12  10  367.83   26.67
  -6  12  11   96.56   16.83
  -6  12  11   71.20   17.52
  -6  12  12   10.15   13.48
  -6  12  12   15.23   16.03
  -6  12  13  205.51   20.44
  -6  12  13  182.56   22.78
  -6  12  14  156.96   20.01
  -6  12  14  178.92   22.82
  -6  12  15   63.46   16.24
  -6  12  15   71.84   20.12
  -6  12  16   50.43   15.38
  -6  12  16   48.31   19.74
  -6  12  17  146.01   19.31
  -6  12  18  200.47   21.51
  -6  12  19    8.99   15.04
  -6  12  20    7.49   14.52
  -6  12  20    5.32   20.70
  -6  12  21   86.70   17.96
  -6  13 -11   -4.37   15.25
  -6  13 -10  137.86   20.00
  -6  13  -9  100.38   18.17
  -6  13  -8   25.07   14.67
  -6  13  -8   11.18   15.37
  -6  13  -7   15.91   15.59
  -6  13  -6   96.35   18.13
  -6  13  -5  119.39   13.21
  -6  13  -5  131.85   19.39
  -6  13  -4   16.07    8.97
  -6  13  -4   12.48   14.45
  -6  13  -3   37.61    9.72
  -6  13  -3   51.14   16.25
  -6  13  -2  106.17   17.33
  -6  13  -2   99.82   12.04
  -6  13  -1   87.18   16.51
  -6  13  -1  118.50   12.69
  -6  13   0   -7.60   13.90
  -6  13   0   -0.96    7.95
  -6  13   1   25.73   14.43
  -6  13   1   36.81    9.83
  -6  13   2  213.92   16.00
  -6  13   2  211.18   21.12
  -6  13   3   67.75   16.57
  -6  13   3   90.78   11.68
  -6  13   4    7.51   13.52
  -6  13   4    6.11    8.70
  -6  13   4   12.19   13.74
  -6  13   5  136.25   18.02
  -6  13   5  121.97   13.31
  -6  13   5  136.97   18.13
  -6  13   6  232.99   21.36
  -6  13   6  232.75   21.94
  -6  13   6  247.92   17.74
  -6  13   7  108.09   12.86
  -6  13   7  145.78   19.44
  -6  13   8    7.74    8.72
  -6  13   8   12.66   15.34
  -6  13   9   71.04   18.26
  -6  13   9   56.83   11.37
  -6  13  10  200.03   21.59
  -6  13  10  247.78   24.09
  -6  13  11   56.87   16.58
  -6  13  11   21.44   16.40
  -6  13  12    6.00   13.45
  -6  13  12    1.57   16.64
  -6  13  13  158.10   20.02
  -6  13  13  151.27   21.91
  -6  13  14  152.52   19.44
  -6  13  14  153.12   22.91
  -6  13  15   15.15   13.98
  -6  13  15   16.81   18.12
  -6  13  16  -12.16   14.72
  -6  13  16   -5.14   18.58
  -6  13  17   31.96   16.35
  -6  13  17   68.05   21.06
  -6  13  18  132.44   19.20
  -6  13  19   30.40   16.21
  -6  13  20    1.52   15.86
  -6  14  -9  144.60   19.52
  -6  14  -8   22.40   15.28
  -6  14  -8   20.05   16.49
  -6  14  -7   -1.39   14.19
  -6  14  -7   21.71   16.24
  -6  14  -6   96.37   19.06
  -6  14  -5  163.55   21.03
  -6  14  -4   36.52   10.46
  -6  14  -4   70.63   17.59
  -6  14  -3   20.27    9.59
  -6  14  -3   34.29   16.12
  -6  14  -2  180.20   21.64
  -6  14  -2  202.61   16.20
  -6  14  -1   96.83   19.43
  -6  14  -1   72.31   12.21
  -6  14   0    6.41   14.79
  -6  14   0   12.33    9.33
  -6  14   1   19.12   14.38
  -6  14   1   41.51   10.52
  -6  14   2  122.06   19.61
  -6  14   2  147.97   14.53
  -6  14   3   90.10   16.75
  -6  14   3  121.17   13.36
  -6  14   4    6.31   14.43
  -6  14   4   -2.16    8.57
  -6  14   5   45.63   15.92
  -6  14   5   33.10   10.66
  -6  14   6  207.19   22.23
  -6  14   6  185.93   16.01
  -6  14   7  188.42   20.82
  -6  14   7  180.71   16.06
  -6  14   8   11.53   16.12
  -6  14   8   16.35    9.60
  -6  14   9  132.28   19.98
  -6  14   9   92.94   13.38
  -6  14  10  210.64   22.27
  -6  14  10  260.03   24.94
  -6  14  10  211.09   17.86
  -6  14  11   20.29   15.38
  -6  14  11   67.54   19.00
  -6  14  11   43.79   11.37
  -6  14  12   -4.68   14.78
  -6  14  12   -4.84   17.92
  -6  14  13   84.15   17.69
  -6  14  13  160.05   22.42
  -6  14  14  271.12   23.87
  -6  14  14  284.97   27.31
  -6  14  15  143.33   20.24
  -6  14  15  149.65   23.70
  -6  14  16   34.24   16.54
  -6  14  16   17.52   19.59
  -6  14  17   87.09   18.21
  -6  14  17  105.06   22.01
  -6  14  18   85.30   18.88
  -6  14  19   15.46   16.61
  -6  15  -7    6.93   14.58
  -6  15  -6   95.58   19.50
  -6  15  -5  124.61   21.09
  -6  15  -4   60.26   18.25
  -6  15  -3   -8.56   15.54
  -6  15  -2  112.38   20.31
  -6  15  -2   90.88   12.79
  -6  15  -1  142.25   20.65
  -6  15  -1  131.53   14.71
  -6  15   0   38.72   16.45
  -6  15   0   26.25   10.44
  -6  15   1   20.08   15.82
  -6  15   1   28.73   11.07
  -6  15   2  143.20   21.14
  -6  15   2  136.20   14.89
  -6  15   3   74.47   17.37
  -6  15   3   94.91   13.64
  -6  15   4    6.59   14.71
  -6  15   4    3.43    9.59
  -6  15   5    1.64   15.58
  -6  15   5    9.30    9.41
  -6  15   6  105.47   13.73
  -6  15   7  157.24   16.09
  -6  15   8    9.84   10.31
  -6  15   9   22.80   15.17
  -6  15   9   33.78   11.15
  -6  15  10  158.96   20.58
  -6  15  10  142.72   16.20
  -6  15  11   61.52   17.32
  -6  15  11   74.17   13.60
  -6  15  11   96.32   19.68
  -6  15  12   -1.64   17.57
  -6  15  12   -1.33   10.49
  -6  15  12   -1.62   15.77
  -6  15  13   58.59   12.87
  -6  15  13   50.50   19.92
  -6  15  13   62.94   17.72
  -6  15  14  139.28   22.65
  -6  15  14  133.63   20.50
  -6  15  15  177.07   24.90
  -6  15  15  165.24   21.69
  -6  15  16   -8.92   19.66
  -6  15  16   -4.80   15.28
  -6  15  17   77.98   18.39
  -6  15  18  142.58   21.44
  -6  16  -3    1.79   16.54
  -6  16  -2   76.41   19.71
  -6  16  -1  147.33   15.39
  -6  16  -1  162.78   22.68
  -6  16   0   62.45   12.51
  -6  16   0   59.83   18.71
  -6  16   1   -1.17   10.29
  -6  16   1   14.00   16.46
  -6  16   2   51.91   12.30
  -6  16   2   45.23   16.85
  -6  16   3  132.41   15.78
  -6  16   3  148.81   21.48
  -6  16   4   35.02   11.13
  -6  16   4   29.29   15.79
  -6  16   5    7.34    9.95
  -6  16   5   -8.56   16.83
  -6  16   6   81.91   13.64
  -6  16   7  136.55   16.13
  -6  16   8   25.77   12.10
  -6  16   9    1.31   10.28
  -6  16   9    3.38   16.09
  -6  16  10   66.59   13.87
  -6  16  10   57.32   17.72
  -6  16  11   74.56   14.16
  -6  16  11   77.32   18.70
  -6  16  12   -5.52   11.06
  -6  16  12   -8.37   16.11
  -6  16  13   16.88   12.14
  -6  16  13   30.02   15.58
  -6  16  14   73.17   14.89
  -6  16  14   87.95   18.77
  -6  16  15   95.25   16.35
  -6  16  15  107.35   20.00
  -6  16  16    9.85   16.47
  -6  17   0  126.55   15.66
  -6  17   1   11.02   10.36
  -6  17   2   32.60   17.80
  -6  17   2   65.56   12.86
  -6  17   3  176.50   23.74
  -6  17   3  158.77   16.96
  -6  17   4   59.13   19.55
  -6  17   4   60.74   13.38
  -6  17   5    2.56   11.24
  -6  17   6   90.73   14.55
  -6  17   7   96.04   14.94
  -6  17   8   35.09   16.79
  -6  17   8   37.45   12.57
  -6  17   9    8.74   16.57
  -6  17   9    9.54   11.09
  -6  17  10   50.46   18.12
  -6  17  10   74.95   14.67
  -6  17  11   67.63   19.30
  -6  17  11   59.13   14.41
  -6  17  12    1.73   16.60
  -6  17  12   -8.57   12.48
  -6  17  13    1.45   11.61
  -6  18   2   51.57   13.72
  -6  18   3  138.09   16.61
  -6  18   4   72.45   14.34
  -6  18   5   10.66   11.85
  -6  18   6   16.19   11.69
  -6  18   7  115.97   16.21
  -6  18   8   88.56   15.16
  -6  18   9    7.03   11.44
  -6  18  10   62.92   15.15
  -5 -20 -10  103.79   18.97
  -5 -20  -9   71.07   16.54
  -5 -20  -8   19.10   14.42
  -5 -20  -7   20.91   14.75
  -5 -20  -6  157.76   20.58
  -5 -20  -5  100.57   17.91
  -5 -20  -4   12.45   14.84
  -5 -20  -3    8.99   15.36
  -5 -19  -5  141.25   20.06
  -5 -19  -4   36.05   15.49
  -5 -19  -3   24.32   14.50
  -5 -19  -2  132.10   19.38
  -5 -19  -1   73.15   17.53
  -5 -19   0   21.69   15.87
  -5 -19   1   42.10   17.26
  -5 -18   0   40.15   16.08
  -5 -18   1   24.80   14.35
  -5 -18   2  212.36   22.85
  -5 -18   3  117.36   20.31
  -5 -18   4    5.60   15.35
  -5 -17 -12  177.05   19.68
  -5 -17 -11   12.24   12.39
  -5 -17 -10   84.00   15.95
  -5 -17  -9  273.49   22.53
  -5 -17   4   32.51   16.08
  -5 -17   5   20.30   16.35
  -5 -17   6  111.42   19.50
  -5 -16 -24  164.40   21.20
  -5 -16 -23   67.20   16.74
  -5 -16 -22    2.80   14.57
  -5 -16 -21  113.15   17.78
  -5 -16 -20  135.66   20.22
  -5 -16 -20  102.34   16.79
  -5 -16 -19   25.65   16.36
  -5 -16 -19   20.24   12.77
  -5 -16 -18   27.92   12.40
  -5 -16 -17  147.23   16.36
  -5 -16 -16  207.11   16.86
  -5 -16 -15   75.93   12.57
  -5 -16 -14   50.31   11.03
  -5 -16 -11    7.30   11.64
  -5 -16 -10   47.93   13.67
  -5 -16  -9  108.73   15.95
  -5 -16  -8  328.34   23.47
  -5 -16  -7   -4.37   11.09
  -5 -16  -6  145.08   16.64
  -5 -16  -5  239.82   20.66
  -5 -16  -4  174.95   18.49
  -5 -16   8   72.71   18.78
  -5 -16  11  117.18   19.42
  -5 -15 -24  134.51   20.62
  -5 -15 -23   82.69   17.84
  -5 -15 -22   20.16   14.65
  -5 -15 -21   83.35   18.62
  -5 -15 -21   91.92   16.79
  -5 -15 -20  169.53   21.85
  -5 -15 -20  165.46   18.90
  -5 -15 -19   50.03   16.51
  -5 -15 -19   47.99   14.08
  -5 -15 -18   25.47   12.82
  -5 -15 -17   85.39   15.23
  -5 -15 -16  291.44   19.69
  -5 -15 -15   34.20   10.78
  -5 -15 -14    5.07    9.34
  -5 -15 -13  218.06   15.29
  -5 -15 -12  169.63   13.04
  -5 -15 -11   17.70    7.77
  -5 -15 -10   40.85    7.60
  -5 -15 -10   56.55   12.78
  -5 -15  -9   68.64   13.48
  -5 -15  -8  323.52   22.63
  -5 -15  -7   22.04   11.84
  -5 -15  -6   91.33   14.42
  -5 -15  -5  281.20   21.67
  -5 -15  -4  261.71   21.16
  -5 -15  -3  -10.02   11.65
  -5 -15  -2   48.00   12.72
  -5 -15  -1  170.22   17.95
  -5 -15   0  199.57   19.90
  -5 -15   1   -7.74   12.97
  -5 -15  11  141.18   19.79
  -5 -15  12   37.85   16.95
  -5 -14 -24  180.99   22.23
  -5 -14 -23   77.37   19.20
  -5 -14 -23   94.08   17.86
  -5 -14 -22    6.57   16.20
  -5 -14 -22   19.20   15.16
  -5 -14 -21   20.84   16.35
  -5 -14 -21   77.58   16.00
  -5 -14 -20  215.98   22.07
  -5 -14 -20  159.60   18.70
  -5 -14 -19  108.32   17.88
  -5 -14 -19  105.26   16.44
  -5 -14 -18   -1.49   14.41
  -5 -14 -18   11.95   12.31
  -5 -14 -17   99.68   14.61
  -5 -14 -16  268.49   19.14
  -5 -14 -15  111.07   13.79
  -5 -14 -14    1.78    9.66
  -5 -14 -13  248.91   16.38
  -5 -14 -12  384.35   19.38
  -5 -14 -11   51.99    8.96
  -5 -14 -10   35.69    7.93
  -5 -14  -9   66.36    7.96
  -5 -14  -9   50.58   11.60
  -5 -14  -8  141.78    9.02
  -5 -14  -8  171.99   16.14
  -5 -14  -7   81.83   13.18
  -5 -14  -6   59.94   12.27
  -5 -14  -5  529.61   28.70
  -5 -14  -4  312.98   21.70
  -5 -14  -3   -4.05   10.40
  -5 -14  -2   49.31   12.56
  -5 -14  -1  152.31   16.69
  -5 -14   0  191.43   18.57
  -5 -14   1   24.89   12.11
  -5 -14   2  138.23   17.04
  -5 -14   3  235.75   20.86
  -5 -14   4  164.62   18.36
  -5 -14   5    6.53   12.93
  -5 -14  11  174.74   20.32
  -5 -14  12   77.86   17.23
  -5 -14  13    8.12   16.02
  -5 -13 -25   27.06   17.04
  -5 -13 -24   98.06   19.57
  -5 -13 -24  104.94   20.16
  -5 -13 -23  115.03   19.29
  -5 -13 -23  132.55   20.43
  -5 -13 -22   31.67   15.80
  -5 -13 -22   38.85   17.01
  -5 -13 -21   28.82   14.87
  -5 -13 -21   36.19   15.76
  -5 -13 -20  139.80   18.51
  -5 -13 -20  145.43   19.52
  -5 -13 -19  119.27   16.91
  -5 -13 -19  113.17   17.90
  -5 -13 -18    7.34   12.27
  -5 -13 -18   -4.34   13.71
  -5 -13 -17   66.69   13.89
  -5 -13 -17   50.60   14.61
  -5 -13 -16  189.26   16.88
  -5 -13 -15  183.82   16.09
  -5 -13 -14   14.81    9.95
  -5 -13 -13  169.48   14.32
  -5 -13 -12  368.75   19.48
  -5 -13 -11  275.02   15.89
  -5 -13 -10    0.61    7.43
  -5 -13  -9  117.50    9.65
  -5 -13  -8  328.38   21.10
  -5 -13  -8  347.07   15.03
  -5 -13  -7  229.95   17.71
  -5 -13  -7  224.50   10.89
  -5 -13  -6   33.08   10.06
  -5 -13  -5  445.91   25.10
  -5 -13  -4  319.15   20.83
  -5 -13  -3   38.83    6.59
  -5 -13  -3   43.01   11.15
  -5 -13  -2   28.12    6.05
  -5 -13  -2   29.59   10.91
  -5 -13  -1  217.86   11.16
  -5 -13  -1  229.85   18.27
  -5 -13   0  231.12   19.48
  -5 -13   1   82.77   13.89
  -5 -13   2   39.72   12.55
  -5 -13   3  287.29   21.85
  -5 -13   4  168.22   18.06
  -5 -13   5   29.45   12.83
  -5 -13   6  112.12   17.34
  -5 -13   7  236.97   22.17
  -5 -13   8  126.88   18.43
  -5 -13   9   -1.77   13.70
  -5 -13  11  231.65   21.44
  -5 -13  12   96.10   17.46
  -5 -13  13    6.96   15.48
  -5 -13  14   84.30   17.44
  -5 -12 -25  -15.49   16.97
  -5 -12 -24  137.50   21.21
  -5 -12 -24   89.68   18.71
  -5 -12 -23  153.57   21.07
  -5 -12 -23  127.66   19.52
  -5 -12 -22   73.26   18.08
  -5 -12 -22   58.19   17.12
  -5 -12 -21   12.39   15.23
  -5 -12 -21   21.94   14.48
  -5 -12 -20  159.05   19.40
  -5 -12 -20  158.77   18.83
  -5 -12 -19  142.60   18.36
  -5 -12 -19  142.80   17.32
  -5 -12 -18  -15.51   13.11
  -5 -12 -18    3.75   11.80
  -5 -12 -17   32.76   12.63
  -5 -12 -17   35.30   12.07
  -5 -12 -16  243.86   18.45
  -5 -12 -15  269.43   18.76
  -5 -12 -14   24.80    9.88
  -5 -12 -13   94.16   11.72
  -5 -12 -12  354.62   19.53
  -5 -12 -11  195.93   13.65
  -5 -12 -10   11.72    7.14
  -5 -12  -9   85.56    9.13
  -5 -12  -9   79.46    8.55
  -5 -12  -8  481.20   19.57
  -5 -12  -8  499.23   20.43
  -5 -12  -7  382.59   21.68
  -5 -12  -7  352.03   15.04
  -5 -12  -7  357.72   17.47
  -5 -12  -6    6.86    8.51
  -5 -12  -6    0.91    4.50
  -5 -12  -5  218.84   16.52
  -5 -12  -5  182.38    8.03
  -5 -12  -4  345.01   20.94
  -5 -12  -3  205.93   16.65
  -5 -12  -2    8.77    5.44
  -5 -12  -2   26.47    9.80
  -5 -12  -1  167.20   10.15
  -5 -12  -1  182.83   15.97
  -5 -12   0  413.84   16.50
  -5 -12   0  431.98   24.57
  -5 -12   1  129.40   14.93
  -5 -12   2   17.34   10.18
  -5 -12   3  288.61   21.23
  -5 -12   4  256.74   20.28
  -5 -12   5   21.99   11.63
  -5 -12   6  107.89   16.07
  -5 -12   7  211.23   20.32
  -5 -12   8  173.30   19.45
  -5 -12   9   37.30   14.72
  -5 -12  10   43.89   15.38
  -5 -12  11  152.09   18.65
  -5 -12  11  186.68   20.99
  -5 -12  12  136.60   18.34
  -5 -12  12  138.38   20.62
  -5 -12  13    4.61   14.42
  -5 -12  13   23.14   15.77
  -5 -12  14   43.29   15.77
  -5 -12  14   47.50   18.66
  -5 -12  15  155.77   19.64
  -5 -11 -25   -3.48   17.43
  -5 -11 -24  114.86   19.75
  -5 -11 -24   45.37   17.92
  -5 -11 -23  150.26   20.52
  -5 -11 -23  137.64   20.18
  -5 -11 -22   50.20   16.32
  -5 -11 -22   51.27   16.21
  -5 -11 -21    1.52   13.89
  -5 -11 -21   -4.46   13.71
  -5 -11 -20  146.09   19.15
  -5 -11 -20  138.73   17.85
  -5 -11 -19   74.02   15.52
  -5 -11 -19   73.90   15.12
  -5 -11 -18   57.78   14.13
  -5 -11 -18   67.47   14.49
  -5 -11 -17   30.56   13.36
  -5 -11 -17   39.57   13.07
  -5 -11 -16  223.20   19.03
  -5 -11 -16  181.28   16.63
  -5 -11 -15  178.17   16.02
  -5 -11 -14   79.49   12.40
  -5 -11 -13   46.27   10.28
  -5 -11 -12  298.88   17.84
  -5 -11 -11  228.36   10.42
  -5 -11 -11  264.25   15.62
  -5 -11 -10   65.80    6.91
  -5 -11 -10   55.80    8.97
  -5 -11  -9  132.75   10.95
  -5 -11  -9  158.13    9.80
  -5 -11  -8  422.97   17.93
  -5 -11  -8  388.95   17.07
  -5 -11  -7  278.91   13.41
  -5 -11  -7  264.13   14.11
  -5 -11  -6    5.77    6.79
  -5 -11  -6    3.39    4.96
  -5 -11  -6    3.19    7.31
  -5 -11  -5  168.86    8.54
  -5 -11  -5  167.29   14.25
  -5 -11  -5  167.07   12.19
  -5 -11  -4  492.65   23.71
  -5 -11  -4  396.25   13.51
  -5 -11  -3  237.35   16.90
  -5 -11  -2   12.33    7.93
  -5 -11  -2    9.15    5.62
  -5 -11  -1  162.60   14.84
  -5 -11  -1  172.36   10.37
  -5 -11   0  324.93   20.04
  -5 -11   0  271.81   13.26
  -5 -11   1  166.85   15.31
  -5 -11   2    3.74    8.46
  -5 -11   3  209.28   17.75
  -5 -11   4  245.84   19.46
  -5 -11   5  105.26   14.90
  -5 -11   6    5.76   11.16
  -5 -11   7  143.73   17.28
  -5 -11   8  350.50   24.65
  -5 -11   9   40.49   14.00
  -5 -11  10   -3.36   12.97
  -5 -11  11  212.73   21.91
  -5 -11  11  212.83   19.69
  -5 -11  12  211.17   22.61
  -5 -11  12  210.79   19.85
  -5 -11  13   67.26   18.10
  -5 -11  13   42.22   15.48
  -5 -11  14   38.50   16.15
  -5 -11  14   21.58   15.64
  -5 -11  15  152.54   21.28
  -5 -11  15  156.04   19.27
  -5 -11  16  106.94   17.86
  -5 -10 -25   14.07   16.55
  -5 -10 -25   -5.09   16.68
  -5 -10 -24  117.45   20.04
  -5 -10 -24   69.40   18.19
  -5 -10 -23  249.34   24.11
  -5 -10 -23  201.99   22.23
  -5 -10 -22  212.29   22.18
  -5 -10 -22  212.45   21.96
  -5 -10 -21   -6.01   14.41
  -5 -10 -21    4.50   13.39
  -5 -10 -20  177.91   19.57
  -5 -10 -20  211.84   20.55
  -5 -10 -19  107.69   16.15
  -5 -10 -19   88.60   15.43
  -5 -10 -18   48.43   13.84
  -5 -10 -18   55.48   13.53
  -5 -10 -17    7.78   11.53
  -5 -10 -17   15.83   11.37
  -5 -10 -16  158.32   16.86
  -5 -10 -16  157.11   16.11
  -5 -10 -15  226.70   18.96
  -5 -10 -15  268.48   18.88
  -5 -10 -14  100.20   13.10
  -5 -10 -13   20.49    9.48
  -5 -10 -12  284.83   17.36
  -5 -10 -11  187.23   13.68
  -5 -10 -11  151.98    7.47
  -5 -10 -10  107.24   10.46
  -5 -10 -10  108.97    7.32
  -5 -10  -9   50.02    8.16
  -5 -10  -9   44.22    6.22
  -5 -10  -8  269.38   13.79
  -5 -10  -8  217.43   11.97
  -5 -10  -7  311.14   14.49
  -5 -10  -7  288.84   14.41
  -5 -10  -6   50.81    6.61
  -5 -10  -6   47.64    7.84
  -5 -10  -6   57.25    9.21
  -5 -10  -5  113.95    7.52
  -5 -10  -5  114.92   10.38
  -5 -10  -5  109.99   11.65
  -5 -10  -4  393.26   14.88
  -5 -10  -4  431.91   19.44
  -5 -10  -4  462.64   22.60
  -5 -10  -3  569.96   26.05
  -5 -10  -3  618.98   22.10
  -5 -10  -2   10.47    5.54
  -5 -10  -2   11.43    7.60
  -5 -10  -1   46.48    6.78
  -5 -10  -1   52.09   10.05
  -5 -10   0  452.47   18.05
  -5 -10   0  447.01   23.67
  -5 -10   1  268.96   12.91
  -5 -10   1  277.88   18.31
  -5 -10   2    4.66    8.19
  -5 -10   3  252.45   18.22
  -5 -10   4  259.14   18.94
  -5 -10   5  226.72   18.04
  -5 -10   6    2.72    9.27
  -5 -10   7   41.09   12.48
  -5 -10   8  243.87   20.13
  -5 -10   9   86.40   15.24
  -5 -10  10   24.12   13.23
  -5 -10  11  109.06   16.16
  -5 -10  11  101.94   16.96
  -5 -10  12  289.82   24.55
  -5 -10  12  323.87   22.97
  -5 -10  13  100.16   16.75
  -5 -10  13   77.51   17.00
  -5 -10  14    3.38   14.23
  -5 -10  14  -14.93   14.95
  -5 -10  15  102.17   17.32
  -5 -10  15   79.03   18.30
  -5 -10  16  163.10   19.03
  -5 -10  16  158.48   21.68
  -5 -10  17   30.46   15.94
  -5  -9 -25  -15.99   17.16
  -5  -9 -25   -8.44   16.83
  -5  -9 -24   41.28   17.69
  -5  -9 -24   46.02   17.02
  -5  -9 -23  238.36   23.86
  -5  -9 -23  262.68   24.08
  -5  -9 -22  192.42   21.56
  -5  -9 -22  166.13   20.27
  -5  -9 -21   47.23   15.90
  -5  -9 -21   53.38   16.13
  -5  -9 -20  197.20   20.02
  -5  -9 -20  164.09   19.37
  -5  -9 -19  166.31   18.78
  -5  -9 -19  186.30   18.85
  -5  -9 -18  132.21   16.55
  -5  -9 -18  107.30   16.11
  -5  -9 -17   20.27   11.70
  -5  -9 -17   19.81   11.88
  -5  -9 -16   71.71   13.57
  -5  -9 -16  100.32   13.86
  -5  -9 -15  457.83   25.23
  -5  -9 -15  440.86   24.38
  -5  -9 -14  179.88   16.26
  -5  -9 -14  193.94   16.03
  -5  -9 -13   25.79    9.44
  -5  -9 -12  300.21   17.78
  -5  -9 -11  298.04   16.05
  -5  -9 -11  161.75    6.64
  -5  -9 -10  103.88   10.86
  -5  -9 -10   87.76    6.22
  -5  -9  -9   11.17    4.84
  -5  -9  -9   15.67    6.93
  -5  -9  -8  165.02    9.48
  -5  -9  -8  147.43   10.91
  -5  -9  -7  373.60   16.14
  -5  -9  -7  383.44   17.20
  -5  -9  -6  107.32    8.64
  -5  -9  -5   40.13    6.21
  -5  -9  -5   24.73    7.81
  -5  -9  -4  481.06   17.96
  -5  -9  -4  530.58   23.96
  -5  -9  -3  759.12   26.62
  -5  -9  -3  717.82   23.79
  -5  -9  -3  767.23   30.95
  -5  -9  -2   46.01    9.04
  -5  -9  -2   45.73    6.72
  -5  -9  -2   49.37    4.36
  -5  -9  -1  113.51    9.11
  -5  -9  -1  122.09    8.97
  -5  -9  -1  138.49   12.28
  -5  -9   0  453.39   18.31
  -5  -9   0  450.55   22.95
  -5  -9   1  417.33   17.19
  -5  -9   1  419.04   22.56
  -5  -9   2   16.23    8.35
  -5  -9   3   79.99   11.66
  -5  -9   4  512.42   26.23
  -5  -9   5  423.86   23.95
  -5  -9   6   12.77    9.68
  -5  -9   7   88.22   13.40
  -5  -9   8  243.34   19.54
  -5  -9   9  229.85   19.46
  -5  -9  10    6.45   12.14
  -5  -9  10   -9.19   12.01
  -5  -9  11  176.16   18.58
  -5  -9  11  188.66   19.29
  -5  -9  12  169.72   19.78
  -5  -9  12  219.11   19.90
  -5  -9  13  144.33   17.49
  -5  -9  13  131.79   18.81
  -5  -9  14   -3.35   13.86
  -5  -9  14  -10.82   14.53
  -5  -9  15   84.84   16.77
  -5  -9  15   97.12   18.65
  -5  -9  16  202.46   20.30
  -5  -9  16  219.68   23.61
  -5  -9  17   31.84   15.13
  -5  -9  17   37.68   16.81
  -5  -8 -25   19.71   17.27
  -5  -8 -25   62.12   18.75
  -5  -8 -24   27.74   16.98
  -5  -8 -24   -6.54   14.72
  -5  -8 -23  224.89   22.59
  -5  -8 -23  160.43   21.48
  -5  -8 -22  295.46   25.29
  -5  -8 -22  305.85   24.77
  -5  -8 -21  133.88   18.04
  -5  -8 -21  107.50   17.71
  -5  -8 -20  108.67   17.22
  -5  -8 -20  135.55   18.17
  -5  -8 -19  250.15   21.59
  -5  -8 -19  253.06   20.74
  -5  -8 -18  168.59   17.46
  -5  -8 -18  168.90   17.67
  -5  -8 -17    8.80   10.74
  -5  -8 -17   11.20   10.78
  -5  -8 -16   73.56   13.07
  -5  -8 -16   80.83   13.35
  -5  -8 -15  490.39   26.01
  -5  -8 -15  488.37   26.11
  -5  -8 -14  240.05   17.50
  -5  -8 -14  211.53   17.06
  -5  -8 -13    5.85    9.31
  -5  -8 -13   -3.11    9.02
  -5  -8 -12  377.73   20.20
  -5  -8 -11  351.32   18.97
  -5  -8 -10  162.68    7.27
  -5  -8 -10  184.59   12.99
  -5  -8  -9   11.30    7.39
  -5  -8  -9    3.33    4.05
  -5  -8  -8  150.51   10.90
  -5  -8  -8  152.44    8.89
  -5  -8  -7  456.25   19.47
  -5  -8  -6  151.15   10.13
  -5  -8  -5   13.72    5.34
  -5  -8  -5   14.31    7.00
  -5  -8  -4  404.89   16.27
  -5  -8  -4  424.76   20.47
  -5  -8  -3  812.11   27.57
  -5  -8  -3  770.86   26.20
  -5  -8  -3  857.96   32.42
  -5  -8  -2  154.81   12.32
  -5  -8  -2  150.22    9.51
  -5  -8  -2  138.13    7.66
  -5  -8  -1   92.10   10.22
  -5  -8  -1   81.68    7.93
  -5  -8  -1   93.68    7.85
  -5  -8  -1   86.79    5.67
  -5  -8   0  837.91   27.84
  -5  -8   0  801.29   28.13
  -5  -8   0  741.48   23.41
  -5  -8   0  782.76   23.38
  -5  -8   0  797.38   31.95
  -5  -8   1  437.96   18.84
  -5  -8   1  441.12   22.23
  -5  -8   1  431.66   17.78
  -5  -8   2   81.14   10.59
  -5  -8   3   43.90    9.37
  -5  -8   4  531.63   26.15
  -5  -8   5  663.02   30.50
  -5  -8   6   14.36    8.86
  -5  -8   7  208.61   17.12
  -5  -8   8  434.18   25.21
  -5  -8   9  241.14   19.53
  -5  -8  10   21.81   11.71
  -5  -8  10    6.28   11.54
  -5  -8  11   54.84   13.54
  -5  -8  11   70.23   13.77
  -5  -8  12  280.39   22.73
  -5  -8  12  270.26   20.60
  -5  -8  13  227.99   21.47
  -5  -8  13  251.48   20.57
  -5  -8  14   -1.74   13.54
  -5  -8  14    1.10   13.88
  -5  -8  15  106.53   18.65
  -5  -8  15  131.01   17.76
  -5  -8  16  147.64   20.47
  -5  -8  16  141.21   18.23
  -5  -8  17   73.37   18.40
  -5  -8  17   69.59   16.68
  -5  -8  18   15.89   15.66
  -5  -8  18    8.72   15.03
  -5  -7 -25   16.71   16.50
  -5  -7 -25   41.49   18.05
  -5  -7 -24   -9.76   16.20
  -5  -7 -24    8.74   15.54
  -5  -7 -23   99.30   18.37
  -5  -7 -23  112.85   19.69
  -5  -7 -22  202.54   21.90
  -5  -7 -22  167.35   21.27
  -5  -7 -21  130.57   18.77
  -5  -7 -21  177.04   19.40
  -5  -7 -20   22.28   13.44
  -5  -7 -20   23.85   13.61
  -5  -7 -19  127.49   17.63
  -5  -7 -19  159.70   17.88
  -5  -7 -18  429.04   25.89
  -5  -7 -18  400.83   25.18
  -5  -7 -17   68.80   13.54
  -5  -7 -17   66.04   13.24
  -5  -7 -16   40.86   11.81
  -5  -7 -16   28.06   10.91
  -5  -7 -15  466.45   25.19
  -5  -7 -15  436.83   24.37
  -5  -7 -14  268.48   18.47
  -5  -7 -14  289.68   19.03
  -5  -7 -13   59.59   11.22
  -5  -7 -13   43.28   10.02
  -5  -7 -12  206.22   15.01
  -5  -7 -12  185.65   14.92
  -5  -7 -11  552.87   25.12
  -5  -7 -10  247.63    9.22
  -5  -7 -10  367.43   17.61
  -5  -7  -9   36.55    4.56
  -5  -7  -9   53.05    8.33
  -5  -7  -8  130.54   10.74
  -5  -7  -7  685.24   26.12
  -5  -7  -6  235.40   12.64
  -5  -7  -5    3.39    4.86
  -5  -7  -4  241.47   14.32
  -5  -7  -4  258.28   12.16
  -5  -7  -4  235.77   10.87
  -5  -7  -3  587.93   24.60
  -5  -7  -3  585.73   20.51
  -5  -7  -3  543.05   20.26
  -5  -7  -2  274.42   15.58
  -5  -7  -2  276.06   12.38
  -5  -7  -2  252.67   11.42
  -5  -7  -1   83.20    7.06
  -5  -7  -1   74.18    7.65
  -5  -7  -1   79.54    6.01
  -5  -7  -1   80.89    9.26
  -5  -7   0  255.42   12.67
  -5  -7   0  242.27   12.72
  -5  -7   0  252.65   10.18
  -5  -7   0  277.75   15.93
  -5  -7   1  514.68   23.42
  -5  -7   1  503.17   20.14
  -5  -7   1  524.19   19.98
  -5  -7   1  498.90   16.60
  -5  -7   1  485.67   16.46
  -5  -7   2  110.72   10.95
  -5  -7   2  125.48    9.32
  -5  -7   2   90.98    5.55
  -5  -7   2  107.57    8.45
  -5  -7   3    7.76    3.28
  -5  -7   3    8.70    6.88
  -5  -7   4  358.65   12.25
  -5  -7   4  367.33   20.13
  -5  -7   5  494.05   16.06
  -5  -7   5  531.05   25.35
  -5  -7   6  137.74   13.76
  -5  -7   6  125.59    6.40
  -5  -7   7  155.82   14.57
  -5  -7   7  165.17    7.64
  -5  -7   8  339.84   20.91
  -5  -7   8  286.71   11.46
  -5  -7   9  275.75   19.24
  -5  -7   9  277.99   19.93
  -5  -7  10   38.79   12.55
  -5  -7  10   44.17   12.37
  -5  -7  11   62.47   13.11
  -5  -7  11   44.97   12.81
  -5  -7  12  206.96   18.29
  -5  -7  12  211.73   19.84
  -5  -7  13  373.65   23.59
  -5  -7  13  365.41   25.54
  -5  -7  14    2.19   13.33
  -5  -7  14   10.02   12.87
  -5  -7  15   26.09   14.03
  -5  -7  15   40.86   14.66
  -5  -7  16  148.31   19.93
  -5  -7  16  169.80   18.81
  -5  -7  17  125.52   19.59
  -5  -7  17  121.99   17.48
  -5  -7  18   29.03   16.61
  -5  -7  18   16.52   15.02
  -5  -7  19   51.73   17.82
  -5  -7  19   53.17   16.43
  -5  -6 -25   26.62   16.15
  -5  -6 -25   52.68   18.91
  -5  -6 -24   -1.62   15.34
  -5  -6 -24   19.34   16.79
  -5  -6 -23  178.36   22.09
  -5  -6 -23  122.36   19.33
  -5  -6 -22  265.05   24.03
  -5  -6 -22  274.18   23.70
  -5  -6 -21   97.62   16.72
  -5  -6 -21   76.94   16.40
  -5  -6 -20    6.99   12.00
  -5  -6 -20   -1.50   12.83
  -5  -6 -19  120.20   16.74
  -5  -6 -19  140.49   17.80
  -5  -6 -18  332.20   23.46
  -5  -6 -18  341.03   23.11
  -5  -6 -17   90.30   14.83
  -5  -6 -17   61.71   12.97
  -5  -6 -16   18.31   10.62
  -5  -6 -16   14.95   10.74
  -5  -6 -15  398.56   23.24
  -5  -6 -15  384.63   17.90
  -5  -6 -15  404.84   22.96
  -5  -6 -14  303.18   19.51
  -5  -6 -14  315.28   19.52
  -5  -6 -13  121.10   13.35
  -5  -6 -13  128.61   13.31
  -5  -6 -12  151.41   13.35
  -5  -6 -12  132.02   12.90
  -5  -6 -11  214.40   15.16
  -5  -6 -11  241.16   15.76
  -5  -6 -10  492.24   20.22
  -5  -6 -10  288.98   10.15
  -5  -6 -10  479.84   20.17
  -5  -6 -10  297.83   10.34
  -5  -6  -9   36.47    8.09
  -5  -6  -8  104.37    9.70
  -5  -6  -7  740.81   27.75
  -5  -6  -6  320.72   15.24
  -5  -6  -5   87.29    7.72
  -5  -6  -4  322.10   14.24
  -5  -6  -4  312.78   15.92
  -5  -6  -3  491.75   17.69
  -5  -6  -3  509.54   18.93
  -5  -6  -3  479.95   21.25
  -5  -6  -2  474.42   17.57
  -5  -6  -2  471.45   17.70
  -5  -6  -2  477.13   21.00
  -5  -6  -1    7.76    4.37
  -5  -6  -1   -2.25    5.55
  -5  -6  -1    4.39    3.84
  -5  -6  -1    0.53    5.34
  -5  -6   0  288.34   15.82
  -5  -6   0  285.85   13.13
  -5  -6   0  283.78   13.87
  -5  -6   1  472.53   21.98
  -5  -6   1  470.64   19.11
  -5  -6   1  509.08   19.63
  -5  -6   2  281.57   16.39
  -5  -6   2  282.23   14.04
  -5  -6   2  311.92   11.91
  -5  -6   2  286.96   13.99
  -5  -6   3   30.22    7.96
  -5  -6   3   28.04    5.88
  -5  -6   3   22.30    4.38
  -5  -6   4  317.86   12.51
  -5  -6   4  339.11   18.46
  -5  -6   5  549.72   18.98
  -5  -6   5  591.98   26.26
  -5  -6   6  164.78   14.37
  -5  -6   6  176.48    8.87
  -5  -6   7   90.72   11.90
  -5  -6   7   88.87    6.98
  -5  -6   8  292.62   12.56
  -5  -6   8  264.57   18.72
  -5  -6   8  284.04   18.79
  -5  -6   9  210.76   10.95
  -5  -6   9  232.65   17.67
  -5  -6   9  242.26   17.51
  -5  -6  10   83.88   13.78
  -5  -6  10  122.91   14.33
  -5  -6  11   66.35   13.51
  -5  -6  11   88.20   13.62
  -5  -6  12  260.00   19.28
  -5  -6  12  236.94   20.27
  -5  -6  13  315.15   21.66
  -5  -6  13  345.01   24.19
  -5  -6  14   49.79   14.24
  -5  -6  14   68.88   14.75
  -5  -6  15   21.94   13.71
  -5  -6  15    8.37   12.91
  -5  -6  16  131.68   17.29
  -5  -6  16  103.05   17.35
  -5  -6  17  135.65   17.68
  -5  -6  17  116.14   18.89
  -5  -6  18   55.51   16.24
  -5  -6  18   37.59   16.10
  -5  -6  19   24.23   15.26
  -5  -6  19   15.51   15.62
  -5  -6  20  138.93   18.61
  -5  -5 -25   63.07   17.41
  -5  -5 -25   74.71   19.04
  -5  -5 -24   -8.84   17.08
  -5  -5 -24    3.23   15.75
  -5  -5 -23  133.59   20.48
  -5  -5 -23  150.02   19.95
  -5  -5 -22  173.30   21.82
  -5  -5 -22  152.41   19.48
  -5  -5 -21  155.45   19.43
  -5  -5 -21  133.66   18.15
  -5  -5 -20  -15.18   14.60
  -5  -5 -20    2.79   12.22
  -5  -5 -19  105.24   15.85
  -5  -5 -19   98.52   16.90
  -5  -5 -18  337.59   24.00
  -5  -5 -18  360.30   23.45
  -5  -5 -17   67.95   13.30
  -5  -5 -17   75.90   13.72
  -5  -5 -16    1.24   10.89
  -5  -5 -16   -2.28   10.57
  -5  -5 -15  476.33   19.56
  -5  -5 -15  499.78   26.26
  -5  -5 -15  502.63   25.74
  -5  -5 -14  365.57   21.32
  -5  -5 -14  315.34   19.80
  -5  -5 -13  162.21   14.31
  -5  -5 -13  190.66   14.93
  -5  -5 -12   39.95    9.43
  -5  -5 -12   64.08   10.04
  -5  -5 -11  248.02   15.78
  -5  -5 -11  223.77   15.31
  -5  -5 -10  441.18   19.31
  -5  -5 -10  414.64   19.10
  -5  -5  -9  113.60   10.64
  -5  -5  -9  137.33   11.21
  -5  -5  -8  145.10   11.04
  -5  -5  -7  646.78   25.32
  -5  -5  -6  292.43   14.66
  -5  -5  -5   88.86    7.88
  -5  -5  -5   91.77    8.90
  -5  -5  -4  311.03   14.02
  -5  -5  -4  282.74   14.61
  -5  -5  -4  300.26   15.88
  -5  -5  -3  137.64   10.27
  -5  -5  -3  157.72   11.53
  -5  -5  -3  161.67   11.09
  -5  -5  -3  143.96    9.19
  -5  -5  -3  138.23    7.17
  -5  -5  -3  144.79   10.12
  -5  -5  -2  550.00   22.22
  -5  -5  -2  584.60   23.52
  -5  -5  -2  562.49   22.43
  -5  -5  -2  509.36   18.59
  -5  -5  -1   -3.75    5.72
  -5  -5  -1    3.24    3.56
  -5  -5  -1    9.36    5.87
  -5  -5  -1    3.38    5.06
  -5  -5   0   47.19    5.56
  -5  -5   0   62.34    7.63
  -5  -5   0   56.77    7.24
  -5  -5   1  741.46   25.95
  -5  -5   1  746.25   28.86
  -5  -5   1  750.75   26.87
  -5  -5   2  284.24   13.36
  -5  -5   2  286.20   15.67
  -5  -5   2  267.20   13.57
  -5  -5   3   77.28    9.03
  -5  -5   3   77.44    7.49
  -5  -5   3   55.92    5.84
  -5  -5   4  178.44   11.49
  -5  -5   4  163.37   12.99
  -5  -5   5  395.25   20.91
  -5  -5   5  444.89   16.46
  -5  -5   6  410.67   16.18
  -5  -5   6  430.41   21.85
  -5  -5   7   41.84    6.32
  -5  -5   7   47.66   10.47
  -5  -5   7   51.66   10.09
  -5  -5   8  181.14   14.69
  -5  -5   8  180.02   15.03
  -5  -5   8  166.11   10.11
  -5  -5   9  522.11   24.87
  -5  -5   9  471.17   18.94
  -5  -5   9  500.22   25.72
  -5  -5  10  106.05    9.09
  -5  -5  10  111.20   13.75
  -5  -5  10  106.60   13.89
  -5  -5  11  101.95   13.29
  -5  -5  11   90.48   13.51
  -5  -5  12  206.26   18.37
  -5  -5  12  228.44   18.43
  -5  -5  13  357.54   24.42
  -5  -5  13  373.78   22.71
  -5  -5  14   50.44   13.34
  -5  -5  14   78.29   14.87
  -5  -5  15  -13.10   13.67
  -5  -5  15    4.83   11.98
  -5  -5  16  241.10   20.01
  -5  -5  16  203.72   21.11
  -5  -5  17  133.92   17.88
  -5  -5  17  122.83   18.86
  -5  -5  18    1.12   14.26
  -5  -5  18   16.40   13.48
  -5  -5  19   44.68   15.97
  -5  -5  19   45.30   16.54
  -5  -5  20  118.91   20.69
  -5  -5  20   85.13   16.97
  -5  -4 -25   58.58   19.69
  -5  -4 -25   64.62   18.40
  -5  -4 -24    3.56   16.37
  -5  -4 -24   20.96   15.90
  -5  -4 -23   50.03   17.34
  -5  -4 -23   78.11   17.55
  -5  -4 -22  214.80   23.19
  -5  -4 -22  263.63   23.30
  -5  -4 -21  203.51   21.48
  -5  -4 -21  169.62   19.55
  -5  -4 -20   -9.20   13.93
  -5  -4 -20  -15.30   13.44
  -5  -4 -19   80.55   16.24
  -5  -4 -19   95.77   15.42
  -5  -4 -18  154.75   18.04
  -5  -4 -18  186.20   17.80
  -5  -4 -17  105.81   15.28
  -5  -4 -17   96.27   13.80
  -5  -4 -16   30.06   11.69
  -5  -4 -16   -2.28   10.04
  -5  -4 -15  249.35   17.83
  -5  -4 -15  219.05   11.64
  -5  -4 -15  245.77   18.39
  -5  -4 -14  235.67   17.78
  -5  -4 -14  246.80   17.07
  -5  -4 -13  331.68   18.96
  -5  -4 -13  290.97   18.90
  -5  -4 -12   43.81    9.54
  -5  -4 -12   39.36    7.50
  -5  -4 -12   51.37    9.93
  -5  -4 -11  255.69   15.77
  -5  -4 -11  228.93   15.17
  -5  -4 -11  208.87   13.32
  -5  -4 -10  725.91   28.36
  -5  -4 -10  626.91   20.34
  -5  -4 -10  713.80   27.76
  -5  -4 -10  704.05   26.67
  -5  -4  -9   86.76    9.01
  -5  -4  -9  101.08    9.91
  -5  -4  -9   70.06    5.21
  -5  -4  -9   84.34    9.57
  -5  -4  -8    1.45    6.29
  -5  -4  -8   -3.42    6.31
  -5  -4  -8   -3.49    6.01
  -5  -4  -7  520.49   22.41
  -5  -4  -7  557.63   22.46
  -5  -4  -7  538.25   22.92
  -5  -4  -6  311.50   15.29
  -5  -4  -6  305.46   15.94
  -5  -4  -5  303.05   15.53
  -5  -4  -5  320.14   14.81
  -5  -4  -5  323.96   16.10
  -5  -4  -4  352.02   16.82
  -5  -4  -4  329.82   16.09
  -5  -4  -4  350.28   17.19
  -5  -4  -3  188.26   11.64
  -5  -4  -3  191.93   12.15
  -5  -4  -3  184.60   10.72
  -5  -4  -3  172.43    7.53
  -5  -4  -2  695.13   24.76
  -5  -4  -2  590.48   20.69
  -5  -4  -2  665.46   24.95
  -5  -4  -2  660.91   24.45
  -5  -4  -2  666.78   26.03
  -5  -4  -1   55.30    5.07
  -5  -4  -1   57.09    7.19
  -5  -4  -1   61.02    7.11
  -5  -4  -1   66.98    7.28
  -5  -4   0   62.43    5.56
  -5  -4   0   64.35    7.49
  -5  -4   0   51.49    6.92
  -5  -4   0   55.84    7.09
  -5  -4   1  723.46   27.19
  -5  -4   1  741.74   26.36
  -5  -4   1  718.10   24.83
  -5  -4   1  708.40   27.98
  -5  -4   1  715.75   27.36
  -5  -4   2  475.52   19.79
  -5  -4   2  497.74   21.37
  -5  -4   2  496.89   19.14
  -5  -4   2  518.57   21.92
  -5  -4   3   34.99    7.12
  -5  -4   3   42.88    7.04
  -5  -4   3   28.44    5.53
  -5  -4   3   27.35    5.12
  -5  -4   4  138.07    8.48
  -5  -4   4  112.13    9.01
  -5  -4   4  129.24   10.65
  -5  -4   4  118.52   10.09
  -5  -4   5  502.82   18.40
  -5  -4   5  494.38   21.51
  -5  -4   5  521.30   23.02
  -5  -4   6  360.32   15.41
  -5  -4   6  378.20   19.71
  -5  -4   6  382.64   18.03
  -5  -4   7   54.43    7.25
  -5  -4   7   60.44    8.18
  -5  -4   7   59.79    9.00
  -5  -4   7   60.50   10.83
  -5  -4   8  160.06   10.89
  -5  -4   8  155.14   10.19
  -5  -4   8  158.43   13.65
  -5  -4   8  183.85   14.71
  -5  -4   9  358.79   16.89
  -5  -4   9  375.15   20.74
  -5  -4   9  340.26   20.59
  -5  -4   9  361.06   16.21
  -5  -4  10  129.07   13.75
  -5  -4  10  109.72   12.85
  -5  -4  10  115.71    9.91
  -5  -4  11   11.88   10.61
  -5  -4  11   16.15    9.41
  -5  -4  11    7.83    6.79
  -5  -4  12  205.38   17.02
  -5  -4  12  196.10   17.38
  -5  -4  13  375.79   22.98
  -5  -4  13  353.88   23.55
  -5  -4  14  107.28   15.42
  -5  -4  14   71.48   14.23
  -5  -4  15    7.73   11.22
  -5  -4  15    6.53   12.83
  -5  -4  16  158.82   18.81
  -5  -4  16  153.90   17.77
  -5  -4  17  188.02   20.82
  -5  -4  17  211.45   19.72
  -5  -4  18   33.53   15.23
  -5  -4  18   20.31   14.42
  -5  -4  19   14.68   14.31
  -5  -4  19   11.31   14.46
  -5  -4  20  146.29   18.70
  -5  -4  20  136.85   20.26
  -5  -4  21  103.14   17.55
  -5  -3 -24   58.03   17.29
  -5  -3 -23   17.38   16.90
  -5  -3 -23   -1.56   15.19
  -5  -3 -22  171.24   21.76
  -5  -3 -22  187.05   20.81
  -5  -3 -21  272.93   23.84
  -5  -3 -21  246.38   22.31
  -5  -3 -20   20.12   13.88
  -5  -3 -20    1.39   13.02
  -5  -3 -19   16.28   13.06
  -5  -3 -19   27.89   12.97
  -5  -3 -18  253.83   20.57
  -5  -3 -18  211.42   18.99
  -5  -3 -17  218.46   19.69
  -5  -3 -17  210.54   17.92
  -5  -3 -16   35.55   12.24
  -5  -3 -16   31.55    4.86
  -5  -3 -16   18.24   10.46
  -5  -3 -15  148.36   15.37
  -5  -3 -15  142.01   14.59
  -5  -3 -14   90.35    7.51
  -5  -3 -14  105.75    9.77
  -5  -3 -14  104.61   13.11
  -5  -3 -13  495.83   24.42
  -5  -3 -13  450.97   20.37
  -5  -3 -13  453.80   23.03
  -5  -3 -12    0.89    7.74
  -5  -3 -12   17.73    8.87
  -5  -3 -12   -0.66    5.96
  -5  -3 -11  234.13   15.58
  -5  -3 -11  206.29   12.94
  -5  -3 -11  205.73    8.36
  -5  -3 -11  243.58   15.14
  -5  -3 -10  717.70   22.60
  -5  -3 -10  712.69   28.60
  -5  -3 -10  724.57   27.60
  -5  -3 -10  681.56   29.39
  -5  -3  -9  322.48   17.18
  -5  -3  -9  326.81   16.32
  -5  -3  -9  296.47   11.87
  -5  -3  -9  323.58   16.52
  -5  -3  -8    1.50    6.28
  -5  -3  -8   12.31    6.39
  -5  -3  -8    5.58    3.68
  -5  -3  -8    6.62    6.23
  -5  -3  -7  296.08   15.11
  -5  -3  -7  322.08   16.21
  -5  -3  -7  296.07   15.59
  -5  -3  -6  338.66   16.17
  -5  -3  -6  349.01   17.18
  -5  -3  -6  377.19   17.17
  -5  -3  -5  480.89   21.13
  -5  -3  -5  489.43   20.13
  -5  -3  -4   21.52    5.73
  -5  -3  -4   15.66    5.07
  -5  -3  -3  539.42   19.56
  -5  -3  -3  558.81   20.76
  -5  -3  -3  533.49   21.72
  -5  -3  -2  760.44   26.48
  -5  -3  -2  711.16   22.95
  -5  -3  -2  791.24   27.50
  -5  -3  -2  745.78   27.30
  -5  -3  -2  751.77   28.51
  -5  -3  -1  271.03   13.15
  -5  -3  -1  257.32   10.55
  -5  -3  -1  248.69   13.34
  -5  -3  -1  282.03   13.97
  -5  -3  -1  290.24   15.14
  -5  -3   0    0.56    4.23
  -5  -3   0    3.90    3.49
  -5  -3   0    6.56    4.93
  -5  -3   0    0.55    5.36
  -5  -3   1  649.65   24.61
  -5  -3   1  616.69   21.98
  -5  -3   1  627.27   24.19
  -5  -3   1  645.91   24.02
  -5  -3   2  504.82   20.26
  -5  -3   2  478.58   20.99
  -5  -3   2  472.64   19.44
  -5  -3   2  483.82   20.18
  -5  -3   2  438.75   17.99
  -5  -3   2  490.36   20.24
  -5  -3   3  226.46   13.00
  -5  -3   3  229.39   13.51
  -5  -3   3  200.57   11.15
  -5  -3   4  152.22   11.02
  -5  -3   4  170.96   11.46
  -5  -3   4  129.30    9.34
  -5  -3   4  140.94   12.25
  -5  -3   4  155.47    9.44
  -5  -3   5  720.14   28.75
  -5  -3   5  757.87   28.43
  -5  -3   5  705.72   26.97
  -5  -3   5  742.80   25.83
  -5  -3   6  575.15   24.72
  -5  -3   6  583.08   23.64
  -5  -3   6  517.60   22.39
  -5  -3   6  570.51   21.21
  -5  -3   7   86.88    8.39
  -5  -3   7  113.79   10.94
  -5  -3   7  105.90    9.80
  -5  -3   7  119.85    8.45
  -5  -3   8   77.63    8.30
  -5  -3   8   94.26   10.90
  -5  -3   8  102.12    9.54
  -5  -3   8   83.67   11.51
  -5  -3   8   98.15    8.53
  -5  -3   9  523.11   21.55
  -5  -3   9  566.68   26.29
  -5  -3   9  547.93   22.93
  -5  -3   9  541.93   25.53
  -5  -3   9  544.38   21.31
  -5  -3  10  167.08   11.56
  -5  -3  10  170.79   14.33
  -5  -3  10  150.26   11.42
  -5  -3  10  144.39   14.59
  -5  -3  10  178.32   11.46
  -5  -3  11   24.83    7.83
  -5  -3  11   37.66   10.09
  -5  -3  11   32.59    7.22
  -5  -3  11   32.97    7.76
  -5  -3  11   43.16   10.73
  -5  -3  12   80.18   12.59
  -5  -3  12   69.65   13.06
  -5  -3  12   85.96    9.93
  -5  -3  13  427.94   25.43
  -5  -3  13  451.24   24.57
  -5  -3  14  281.06   20.84
  -5  -3  14  238.24   19.27
  -5  -3  15  -11.96   13.04
  -5  -3  15   -1.48   11.24
  -5  -3  16  195.06   18.89
  -5  -3  16  208.88   19.67
  -5  -3  17  177.73   18.33
  -5  -3  17  171.50   19.77
  -5  -3  18   81.96   16.23
  -5  -3  18   83.65   16.28
  -5  -3  19   -7.12   13.89
  -5  -3  19   24.06   14.77
  -5  -3  20  129.21   18.54
  -5  -3  21  119.15   18.21
  -5  -3  22   27.91   15.26
  -5  -2 -24  113.17   20.30
  -5  -2 -23    9.39   14.95
  -5  -2 -22  194.88   21.56
  -5  -2 -21  249.98   21.81
  -5  -2 -21  236.27   23.54
  -5  -2 -20   44.59   14.14
  -5  -2 -20   57.92   15.76
  -5  -2 -19   27.99   12.84
  -5  -2 -19   19.46   13.32
  -5  -2 -18  158.55   17.11
  -5  -2 -18  168.38   18.12
  -5  -2 -17  288.04   20.73
  -5  -2 -17  245.58   20.63
  -5  -2 -16   55.94   11.78
  -5  -2 -16   54.04   13.08
  -5  -2 -15   24.70    6.87
  -5  -2 -15   10.80    3.20
  -5  -2 -15   16.01    3.12
  -5  -2 -15   23.72   10.30
  -5  -2 -15   25.55   10.54
  -5  -2 -14  300.12   11.71
  -5  -2 -14  327.58   11.88
  -5  -2 -14  375.45   21.76
  -5  -2 -14  329.56   19.64
  -5  -2 -14  255.86   15.08
  -5  -2 -13  384.98   14.24
  -5  -2 -13  397.31   21.08
  -5  -2 -13  345.38   17.44
  -5  -2 -13  358.33   21.33
  -5  -2 -12   27.16    8.95
  -5  -2 -12    4.55    6.00
  -5  -2 -12   22.16    8.54
  -5  -2 -11   87.05    6.14
  -5  -2 -11   92.27    8.97
  -5  -2 -11   83.20   10.13
  -5  -2 -11   96.44   11.44
  -5  -2 -10  634.84   27.85
  -5  -2 -10  627.88   25.47
  -5  -2 -10  672.48   21.82
  -5  -2 -10  655.82   26.96
  -5  -2  -9  259.79   14.84
  -5  -2  -9  266.92   11.30
  -5  -2  -9  295.73   16.25
  -5  -2  -9  238.06   14.18
  -5  -2  -9  254.06   13.47
  -5  -2  -8   49.33    7.63
  -5  -2  -8   45.19    5.33
  -5  -2  -8   49.50    8.28
  -5  -2  -8   61.32    8.15
  -5  -2  -8   47.63    6.87
  -5  -2  -7  317.70   16.24
  -5  -2  -7  338.72   16.17
  -5  -2  -7  336.81   13.90
  -5  -2  -7  378.22   17.77
  -5  -2  -7  340.12   15.81
  -5  -2  -7  334.45   16.74
  -5  -2  -6  216.24   13.03
  -5  -2  -6  209.44   12.01
  -5  -2  -6  209.97   12.38
  -5  -2  -6  220.29   12.16
  -5  -2  -5  666.96   26.35
  -5  -2  -5  667.23   25.13
  -5  -2  -5  652.47   25.41
  -5  -2  -5  689.99   24.53
  -5  -2  -4   20.80    6.24
  -5  -2  -4   14.81    5.16
  -5  -2  -4   21.30    5.68
  -5  -2  -4   24.37    5.02
  -5  -2  -3  155.81   10.43
  -5  -2  -3  164.39    8.64
  -5  -2  -3  173.86   10.24
  -5  -2  -3  159.49   10.88
  -5  -2  -2 1167.74   39.56
  -5  -2  -2 1179.42   36.62
  -5  -2  -2 1233.39   38.83
  -5  -2  -2 1178.02   38.24
  -5  -2  -2 1063.33   33.04
  -5  -2  -1  209.91   12.94
  -5  -2  -1  217.44   11.05
  -5  -2  -1  223.78    9.03
  -5  -2  -1  234.77   12.53
  -5  -2  -1  229.21   12.24
  -5  -2  -1  229.43   12.83
  -5  -2   0    9.68    4.04
  -5  -2   0    2.23    4.85
  -5  -2   0    4.17    3.10
  -5  -2   1  564.72   22.06
  -5  -2   1  570.90   23.94
  -5  -2   1  623.44   23.13
  -5  -2   1  604.02   20.73
  -5  -2   2  464.86   20.44
  -5  -2   2  449.32   19.23
  -5  -2   2  463.02   18.90
  -5  -2   2  465.32   20.68
  -5  -2   2  475.81   19.24
  -5  -2   2  427.82   17.23
  -5  -2   3  408.05   19.45
  -5  -2   3  435.96   19.30
  -5  -2   3  424.07   18.07
  -5  -2   3  419.17   18.22
  -5  -2   3  397.25   16.71
  -5  -2   4    7.57    6.93
  -5  -2   4   -2.40    5.33
  -5  -2   4    1.71    5.33
  -5  -2   4    7.68    4.61
  -5  -2   4    2.06    5.84
  -5  -2   4    5.21    5.32
  -5  -2   5  506.90   23.07
  -5  -2   5  536.43   20.82
  -5  -2   5  464.50   19.99
  -5  -2   5  514.86   21.82
  -5  -2   5  492.96   19.71
  -5  -2   5  504.97   21.69
  -5  -2   6  560.94   21.96
  -5  -2   6  523.55   21.02
  -5  -2   6  519.14   21.94
  -5  -2   6  573.22   23.20
  -5  -2   6  564.50   23.72
  -5  -2   7  115.72    9.00
  -5  -2   7   77.35    9.34
  -5  -2   7  102.68    9.55
  -5  -2   7   95.62    9.35
  -5  -2   7  108.00    7.70
  -5  -2   7  103.23    8.99
  -5  -2   8   45.22    7.76
  -5  -2   8   52.08    6.56
  -5  -2   8   45.78    8.33
  -5  -2   8   57.67    7.93
  -5  -2   9  292.10   18.51
  -5  -2   9  326.91   16.02
  -5  -2   9  292.14   17.83
  -5  -2   9  302.11   15.37
  -5  -2   9  294.55   13.92
  -5  -2  10  352.03   20.32
  -5  -2  10  349.52   17.47
  -5  -2  10  349.68   20.36
  -5  -2  10  376.88   17.73
  -5  -2  10  381.23   16.38
  -5  -2  11   34.85    7.19
  -5  -2  11   43.68    7.64
  -5  -2  11   31.41    8.14
  -5  -2  11   50.72   11.22
  -5  -2  11   51.30   10.47
  -5  -2  12   30.97    7.09
  -5  -2  12   53.29   12.04
  -5  -2  12   41.65   10.35
  -5  -2  12   33.55    7.52
  -5  -2  13  184.57   12.38
  -5  -2  13  193.70   16.95
  -5  -2  13  184.14   16.86
  -5  -2  14  357.33   23.15
  -5  -2  14  362.41   22.25
  -5  -2  15   58.24   13.56
  -5  -2  15   23.95   13.08
  -5  -2  16   43.43   13.00
  -5  -2  16   22.26   12.80
  -5  -2  17  217.70   19.93
  -5  -2  17  236.21   21.35
  -5  -2  18  118.93   17.51
  -5  -2  18  110.46   17.02
  -5  -2  19  -10.44   14.20
  -5  -2  20   30.23   15.16
  -5  -2  21  107.81   17.35
  -5  -2  22  211.32   21.36
  -5  -1 -24   57.74   19.17
  -5  -1 -23   -4.73   15.15
  -5  -1 -22   86.57   17.68
  -5  -1 -21  225.10   21.17
  -5  -1 -20   92.48   15.70
  -5  -1 -19   17.41   12.80
  -5  -1 -18  163.26   18.48
  -5  -1 -18  183.76   18.34
  -5  -1 -17  246.33   20.90
  -5  -1 -17  244.70   19.20
  -5  -1 -16  238.82   19.90
  -5  -1 -16  278.70   19.42
  -5  -1 -15   12.32   11.11
  -5  -1 -15   31.36   10.90
  -5  -1 -14  309.44   19.43
  -5  -1 -14  277.85   14.92
  -5  -1 -14  284.88   19.67
  -5  -1 -13  515.10   25.37
  -5  -1 -13  465.00   23.51
  -5  -1 -13  503.73   15.44
  -5  -1 -13  549.70   21.13
  -5  -1 -12   39.73    7.71
  -5  -1 -12   25.24    5.21
  -5  -1 -12   46.28    9.79
  -5  -1 -12   29.71    4.88
  -5  -1 -12   28.44    7.20
  -5  -1 -12   32.97    8.95
  -5  -1 -11   47.53    7.65
  -5  -1 -11   35.47    5.37
  -5  -1 -11   47.41    7.59
  -5  -1 -11   46.26    5.91
  -5  -1 -11   47.18    9.05
  -5  -1 -11   49.48    9.70
  -5  -1 -11   34.02    6.51
  -5  -1 -10  551.34   19.33
  -5  -1 -10  526.20   23.29
  -5  -1 -10  532.46   24.75
  -5  -1 -10  525.74   19.06
  -5  -1 -10  505.86   22.06
  -5  -1 -10  530.08   21.25
  -5  -1  -9  220.47   12.80
  -5  -1  -9  266.25   14.80
  -5  -1  -9  276.30   16.02
  -5  -1  -9  233.89   11.69
  -5  -1  -9  248.46   14.07
  -5  -1  -9  251.72   11.44
  -5  -1  -8   22.65    5.21
  -5  -1  -8   31.22    6.47
  -5  -1  -8   30.94    6.81
  -5  -1  -8   28.02    7.31
  -5  -1  -8   28.02    6.88
  -5  -1  -8   34.03    6.37
  -5  -1  -7  335.64   17.06
  -5  -1  -7  331.54   13.88
  -5  -1  -7  316.83   15.85
  -5  -1  -7  314.21   15.44
  -5  -1  -7  316.27   16.25
  -5  -1  -7  310.96   14.26
  -5  -1  -7  317.67   15.46
  -5  -1  -6  482.84   18.62
  -5  -1  -6  480.62   21.07
  -5  -1  -6  494.43   20.05
  -5  -1  -6  496.69   20.86
  -5  -1  -6  481.66   19.15
  -5  -1  -6  488.18   19.65
  -5  -1  -6  472.28   20.32
  -5  -1  -5  251.80   14.18
  -5  -1  -5  236.09   12.98
  -5  -1  -5  248.97   13.83
  -5  -1  -5  260.78   12.96
  -5  -1  -5  270.40   12.70
  -5  -1  -5  249.53   13.51
  -5  -1  -4  146.07   10.11
  -5  -1  -4  154.46   10.10
  -5  -1  -4  169.47   11.48
  -5  -1  -4  159.13   10.45
  -5  -1  -4  157.43   10.76
  -5  -1  -4  160.31    9.11
  -5  -1  -3  259.31   11.59
  -5  -1  -3  282.07   12.01
  -5  -1  -3  261.56   13.95
  -5  -1  -3  276.99   13.77
  -5  -1  -3  272.58   14.71
  -5  -1  -3  274.08   14.21
  -5  -1  -3  269.30   13.69
  -5  -1  -3  283.41   13.91
  -5  -1  -2  258.84   14.51
  -5  -1  -2  244.17    9.15
  -5  -1  -2  296.66   13.95
  -5  -1  -2  290.38   11.74
  -5  -1  -2  299.26   14.38
  -5  -1  -2  304.97   14.57
  -5  -1  -2  298.50   11.99
  -5  -1  -2  281.62   13.96
  -5  -1  -1  172.88   10.88
  -5  -1  -1  185.26   11.05
  -5  -1  -1  182.30   11.73
  -5  -1  -1  185.92   11.39
  -5  -1  -1  177.19    9.13
  -5  -1  -1  175.39    7.50
  -5  -1  -1  201.07   12.25
  -5  -1   0   20.22    4.05
  -5  -1   0   24.77    5.64
  -5  -1   0   22.04    7.01
  -5  -1   0   25.78    3.69
  -5  -1   0   16.79    6.01
  -5  -1   1  376.86   16.44
  -5  -1   1  368.74   17.56
  -5  -1   1  355.82   14.84
  -5  -1   1  343.17   13.81
  -5  -1   1  355.39   16.08
  -5  -1   2  551.08   23.53
  -5  -1   2  606.32   24.02
  -5  -1   2  566.22   22.46
  -5  -1   2  575.12   21.39
  -5  -1   2  556.33   22.13
  -5  -1   3  445.26   18.96
  -5  -1   3  452.54   20.14
  -5  -1   3  446.91   18.38
  -5  -1   3  430.51   20.38
  -5  -1   4    2.24    6.62
  -5  -1   4   -0.69    5.62
  -5  -1   4    6.44    4.86
  -5  -1   4   -1.15    4.92
  -5  -1   5  319.06   15.44
  -5  -1   5  349.33   16.31
  -5  -1   5  328.42   17.77
  -5  -1   5  311.67   15.11
  -5  -1   5  351.08   16.94
  -5  -1   6  464.12   18.96
  -5  -1   6  437.31   19.83
  -5  -1   6  423.09   15.50
  -5  -1   6  406.73   20.93
  -5  -1   6  449.28   20.07
  -5  -1   6  452.50   18.72
  -5  -1   7  183.63    9.26
  -5  -1   7  203.02   12.68
  -5  -1   7  182.02   11.84
  -5  -1   7  193.89   11.62
  -5  -1   8    5.86    6.56
  -5  -1   8    3.07    4.55
  -5  -1   8    3.36    5.82
  -5  -1   8    9.14    6.71
  -5  -1   8   -5.02    5.60
  -5  -1   9  467.21   22.60
  -5  -1   9  469.72   18.01
  -5  -1   9  486.11   20.94
  -5  -1   9  502.90   20.83
  -5  -1   9  452.55   19.51
  -5  -1  10  431.09   22.22
  -5  -1  10  394.54   16.60
  -5  -1  10  406.59   17.80
  -5  -1  10  381.26   20.94
  -5  -1  10  420.24   18.85
  -5  -1  10  419.27   19.05
  -5  -1  11  136.18   10.67
  -5  -1  11  140.12   12.98
  -5  -1  11  112.90   13.31
  -5  -1  11  135.11    9.66
  -5  -1  12   73.93    8.25
  -5  -1  12   82.46   11.56
  -5  -1  12   64.36   12.33
  -5  -1  12   80.57    8.69
  -5  -1  13  248.47   18.47
  -5  -1  13  220.38   13.38
  -5  -1  13  242.69   13.68
  -5  -1  13  269.63   18.69
  -5  -1  14  427.27   24.97
  -5  -1  14  471.37   24.97
  -5  -1  14  439.81   19.35
  -5  -1  15   44.90   12.12
  -5  -1  15   53.66   13.51
  -5  -1  16   48.94   12.96
  -5  -1  16   34.77   13.25
  -5  -1  17  282.50   22.49
  -5  -1  17  316.93   22.39
  -5  -1  18  140.70   17.99
  -5  -1  19   -8.23   14.46
  -5  -1  20    2.37   14.60
  -5  -1  21  125.54   18.76
  -5  -1  22  194.51   20.70
  -5  -1  23   24.45   16.02
  -5   0 -23    7.05   17.08
  -5   0 -22   83.84   19.21
  -5   0 -21  196.11   21.30
  -5   0 -20   63.57   15.72
  -5   0 -19  -10.80   12.70
  -5   0 -18  131.16   16.50
  -5   0 -17  317.75   22.18
  -5   0 -16  236.75   19.81
  -5   0 -16  238.26   18.73
  -5   0 -15   12.00   10.46
  -5   0 -15    5.01   10.20
  -5   0 -14  355.68   17.33
  -5   0 -14  368.74   22.61
  -5   0 -14  366.14   21.26
  -5   0 -13  319.42   15.56
  -5   0 -13  342.53   16.87
  -5   0 -13  371.65   21.49
  -5   0 -13  372.04   20.48
  -5   0 -12  231.07   11.86
  -5   0 -12  230.57    8.58
  -5   0 -12  219.64   15.59
  -5   0 -12  237.62   12.86
  -5   0 -12  226.60   13.78
  -5   0 -12  256.97   14.12
  -5   0 -12  267.01   17.57
  -5   0 -11   12.47    5.40
  -5   0 -11   11.96    8.67
  -5   0 -11   15.13    4.47
  -5   0 -11   11.67    8.09
  -5   0 -11   15.47    6.14
  -5   0 -11   13.98    6.20
  -5   0 -11   17.49    6.41
  -5   0 -10  345.38   14.98
  -5   0 -10  338.56   17.07
  -5   0 -10  336.56   15.82
  -5   0 -10  343.99   13.52
  -5   0 -10  373.30   19.64
  -5   0 -10  342.80   18.06
  -5   0 -10  358.75   16.29
  -5   0  -9  334.70   15.75
  -5   0  -9  338.01   14.45
  -5   0  -9  313.66   14.73
  -5   0  -9  328.45   18.21
  -5   0  -9  324.20   13.43
  -5   0  -9  319.41   16.29
  -5   0  -9  320.49   16.85
  -5   0  -8  213.68   12.30
  -5   0  -8  217.41   11.39
  -5   0  -8  230.30   14.72
  -5   0  -8  240.36   13.50
  -5   0  -8  222.65   13.45
  -5   0  -8  214.02   10.99
  -5   0  -7   97.43    8.11
  -5   0  -7  106.41    8.05
  -5   0  -7   95.25    9.32
  -5   0  -7  104.04    8.88
  -5   0  -7  104.00    8.75
  -5   0  -7  103.60    9.20
  -5   0  -6  431.05   19.49
  -5   0  -6  400.66   16.99
  -5   0  -6  441.70   17.39
  -5   0  -6  386.71   17.54
  -5   0  -6  400.73   18.02
  -5   0  -6  444.60   18.63
  -5   0  -5  705.41   27.50
  -5   0  -5  707.51   26.20
  -5   0  -5  683.21   25.15
  -5   0  -5  729.23   25.52
  -5   0  -5  704.07   26.21
  -5   0  -5  687.93   25.02
  -5   0  -4  156.08   10.83
  -5   0  -4  161.20   10.51
  -5   0  -4  157.34    9.95
  -5   0  -4  151.71   10.13
  -5   0  -4  150.25    9.08
  -5   0  -4  167.60   11.81
  -5   0  -3  222.68   12.46
  -5   0  -3  238.25   12.47
  -5   0  -3  202.28   11.77
  -5   0  -3  201.42   11.78
  -5   0  -3  220.04   12.54
  -5   0  -3  221.33   10.39
  -5   0  -3  222.09    9.59
  -5   0  -3  223.38   13.25
  -5   0  -2  484.96   21.06
  -5   0  -2  434.79   14.82
  -5   0  -2  509.35   19.76
  -5   0  -2  504.66   17.19
  -5   0  -2  556.34   20.59
  -5   0  -2  486.18   16.90
  -5   0  -2  524.98   20.28
  -5   0  -2  521.37   20.55
  -5   0  -2  446.13   19.58
  -5   0  -1  193.38   12.32
  -5   0  -1  244.75   13.60
  -5   0  -1  217.94    9.30
  -5   0  -1  228.57    9.91
  -5   0  -1  213.44   12.23
  -5   0  -1  238.40   12.64
  -5   0  -1  227.85   12.64
  -5   0  -1  222.43   12.02
  -5   0   0  135.97    9.46
  -5   0   0  133.26    9.68
  -5   0   0  126.31    7.31
  -5   0   0  119.72    9.26
  -5   0   0  128.88    6.31
  -5   0   0  120.87   10.00
  -5   0   0  123.76   10.19
  -5   0   1  316.28   12.91
  -5   0   1  318.75   14.72
  -5   0   1  307.70   15.82
  -5   0   1  287.80   14.34
  -5   0   1  299.75   10.71
  -5   0   2  447.53   20.62
  -5   0   2  475.37   19.45
  -5   0   2  477.17   17.95
  -5   0   3  466.51   18.17
  -5   0   3  486.16   21.20
  -5   0   3  471.07   19.41
  -5   0   3  451.31   19.43
  -5   0   3  438.13   20.41
  -5   0   4   16.65    4.82
  -5   0   4   16.32    5.58
  -5   0   4   14.96    2.67
  -5   0   4   14.02    6.03
  -5   0   4   19.34    7.42
  -5   0   5  221.04   14.15
  -5   0   5  225.31   13.26
  -5   0   5  200.31    8.03
  -5   0   5  217.44   12.18
  -5   0   5  233.38   12.86
  -5   0   5  211.76   11.80
  -5   0   6  424.92   21.02
  -5   0   6  472.94   19.21
  -5   0   6  430.16   14.70
  -5   0   6  462.29   20.15
  -5   0   6  434.00   19.21
  -5   0   6  435.23   19.08
  -5   0   7  347.88   15.87
  -5   0   7  355.99   16.96
  -5   0   7  321.59   12.20
  -5   0   7  345.36   17.04
  -5   0   7  297.85   15.99
  -5   0   8   18.64    4.27
  -5   0   8   15.05    6.38
  -5   0   8   19.31    6.05
  -5   0   8   23.65    7.48
  -5   0   8   23.36    7.03
  -5   0   9  186.28   12.24
  -5   0   9  172.97    9.13
  -5   0   9  174.09   11.06
  -5   0   9  204.93   12.83
  -5   0   9  174.75   12.89
  -5   0  10  367.55   17.75
  -5   0  10  347.66   16.46
  -5   0  10  363.58   20.45
  -5   0  10  365.44   14.70
  -5   0  10  364.04   19.45
  -5   0  11  186.13   12.55
  -5   0  11  181.79   11.29
  -5   0  11  218.75   16.22
  -5   0  11  186.86   10.46
  -5   0  11  200.11   14.89
  -5   0  12   14.00    6.18
  -5   0  12   10.22    6.20
  -5   0  12   12.85    8.36
  -5   0  12    4.04   10.20
  -5   0  12    9.05    5.49
  -5   0  13  155.87   10.70
  -5   0  13  196.05   17.02
  -5   0  13  152.58   14.56
  -5   0  13  173.69   11.68
  -5   0  14  557.02   27.49
  -5   0  14  526.70   27.55
  -5   0  14  521.12   21.90
  -5   0  15  131.75   15.23
  -5   0  15  162.55   16.63
  -5   0  15  134.21   10.31
  -5   0  16    9.07   12.71
  -5   0  16   15.24   11.10
  -5   0  17  144.70   17.37
  -5   0  18  173.13   18.90
  -5   0  19   86.01   16.89
  -5   0  20   18.08   15.16
  -5   0  21  113.82   18.37
  -5   0  22  246.98   22.48
  -5   0  23   -6.00   15.44
  -5   0  24   35.36   16.21
  -5   1 -23   37.12   18.23
  -5   1 -22   73.95   18.91
  -5   1 -21  148.21   21.24
  -5   1 -20  160.85   21.08
  -5   1 -19    1.55   15.36
  -5   1 -18   76.92   14.76
  -5   1 -17  332.97   22.61
  -5   1 -16  174.48   16.58
  -5   1 -15   -5.52    9.95
  -5   1 -14  248.48   17.78
  -5   1 -13  585.50   23.26
  -5   1 -13  608.23   24.53
  -5   1 -13  621.21   28.20
  -5   1 -13  616.44   29.31
  -5   1 -13  642.54   25.17
  -5   1 -12  175.73   11.82
  -5   1 -12  184.54   11.14
  -5   1 -12  153.61   11.51
  -5   1 -12  145.41   13.51
  -5   1 -12  156.77   15.08
  -5   1 -12  175.08   10.93
  -5   1 -11    2.05    5.75
  -5   1 -11   -4.97    3.34
  -5   1 -11    6.73    5.92
  -5   1 -11    3.07    8.41
  -5   1 -11    3.37    7.75
  -5   1 -11    6.76    6.03
  -5   1 -11   -0.56    5.68
  -5   1 -10  317.27   14.75
  -5   1 -10  297.98   15.89
  -5   1 -10  300.06   16.83
  -5   1 -10  296.36   18.05
  -5   1 -10  299.19   14.52
  -5   1 -10  305.26   14.98
  -5   1 -10  302.39   11.66
  -5   1  -9  564.82   19.30
  -5   1  -9  556.14   23.23
  -5   1  -9  534.58   23.54
  -5   1  -9  576.43   21.70
  -5   1  -9  553.29   20.97
  -5   1  -9  539.16   24.97
  -5   1  -9  538.70   21.96
  -5   1  -8  216.13   10.27
  -5   1  -8  193.45   12.92
  -5   1  -8  198.06   12.52
  -5   1  -8  203.63   11.62
  -5   1  -8  179.95   10.33
  -5   1  -8  198.45   12.03
  -5   1  -8  231.12   14.61
  -5   1  -7   -1.87    4.12
  -5   1  -7    4.75    5.13
  -5   1  -7   -0.38    5.25
  -5   1  -7    1.21    5.20
  -5   1  -7    2.94    5.26
  -5   1  -7   -2.37    5.67
  -5   1  -7    7.11    5.90
  -5   1  -6  457.68   19.70
  -5   1  -6  499.20   19.63
  -5   1  -6  496.55   18.78
  -5   1  -6  462.15   21.07
  -5   1  -6  477.17   20.09
  -5   1  -6  467.59   19.40
  -5   1  -5  662.98   24.49
  -5   1  -5  680.29   24.36
  -5   1  -5  640.09   25.78
  -5   1  -5  630.18   23.25
  -5   1  -5  630.99   24.55
  -5   1  -5  601.89   23.14
  -5   1  -4  117.82    9.34
  -5   1  -4  130.70    9.26
  -5   1  -4  139.34    9.68
  -5   1  -4  129.22   10.56
  -5   1  -4  121.82    8.30
  -5   1  -4  127.03    9.95
  -5   1  -4  125.54    9.14
  -5   1  -3  143.61    7.91
  -5   1  -3  158.47   10.29
  -5   1  -3  144.11   10.79
  -5   1  -3  164.77   10.43
  -5   1  -3  143.37   10.20
  -5   1  -3  146.59    6.50
  -5   1  -3  134.54    9.45
  -5   1  -3  164.10    9.70
  -5   1  -2  221.80   13.05
  -5   1  -2  190.09   11.98
  -5   1  -2  210.70   11.92
  -5   1  -2  205.27    8.46
  -5   1  -2  199.76    9.21
  -5   1  -2  206.28   11.98
  -5   1  -2  209.50   11.35
  -5   1  -1  886.71   32.90
  -5   1  -1  942.89   31.00
  -5   1  -1  881.37   27.36
  -5   1  -1  921.64   31.13
  -5   1  -1  918.82   31.66
  -5   1  -1  883.99   31.46
  -5   1  -1  837.53   27.27
  -5   1   0   65.50    7.06
  -5   1   0   59.57    4.64
  -5   1   0   70.19    8.31
  -5   1   0   61.07    7.19
  -5   1   0   63.85    7.73
  -5   1   0   61.21    4.18
  -5   1   0   63.21    8.49
  -5   1   1  116.33    8.80
  -5   1   1  121.64    4.83
  -5   1   1  136.09   10.54
  -5   1   1  109.30    6.46
  -5   1   1  101.83    8.55
  -5   1   1   99.15    9.23
  -5   1   2  571.77   19.81
  -5   1   2  555.21   23.40
  -5   1   2  544.14   21.45
  -5   1   2  570.06   21.89
  -5   1   3  682.04   24.17
  -5   1   3  669.43   27.70
  -5   1   3  743.47   26.32
  -5   1   3  699.33   27.73
  -5   1   3  724.57   26.62
  -5   1   4   14.41    6.13
  -5   1   4    9.69    6.89
  -5   1   4   10.46    4.47
  -5   1   4   14.85    5.66
  -5   1   5  131.96    8.89
  -5   1   5  137.08   10.93
  -5   1   5  136.24   11.76
  -5   1   5  127.93    9.76
  -5   1   6  885.40   31.65
  -5   1   6  885.92   33.16
  -5   1   6  875.47   31.74
  -5   1   6  944.40   32.46
  -5   1   6  903.71   34.44
  -5   1   7  560.74   25.20
  -5   1   7  565.38   23.64
  -5   1   7  556.22   22.32
  -5   1   7  543.64   17.06
  -5   1   7  556.94   22.85
  -5   1   7  599.97   23.28
  -5   1   8   58.95    8.18
  -5   1   8   67.68    4.65
  -5   1   8   73.00    7.88
  -5   1   8   54.64    8.64
  -5   1   8   57.61    7.89
  -5   1   9  340.83   17.12
  -5   1   9  366.35   16.26
  -5   1   9  321.11   17.48
  -5   1   9  332.03   12.57
  -5   1  10  463.37   20.48
  -5   1  10  458.46   19.28
  -5   1  10  453.77   21.71
  -5   1  10  432.53   16.15
  -5   1  11  214.42   10.64
  -5   1  11  234.34   12.81
  -5   1  11  254.00   14.04
  -5   1  11  228.93   15.59
  -5   1  11  226.66   16.80
  -5   1  12   94.15    7.80
  -5   1  12  106.59    9.10
  -5   1  12  105.48   11.88
  -5   1  12   92.77   13.28
  -5   1  12  111.31   10.06
  -5   1  13  268.41   13.37
  -5   1  13  300.63   20.00
  -5   1  13  293.04   15.27
  -5   1  13  269.63   13.91
  -5   1  13  281.61   18.45
  -5   1  14  662.29   25.10
  -5   1  14  693.09   26.53
  -5   1  14  695.68   31.72
  -5   1  14  694.06   31.76
  -5   1  15  104.03   15.43
  -5   1  15   96.58    9.34
  -5   1  16    2.29   13.00
  -5   1  17  105.56   15.99
  -5   1  18  199.77   19.89
  -5   1  19   51.01   15.81
  -5   1  20   29.54   14.78
  -5   1  21  109.10   18.02
  -5   1  22  162.65   19.74
  -5   1  23   39.54   16.87
  -5   1  24    6.09   16.36
  -5   2 -22   51.70   17.69
  -5   2 -21  150.80   20.93
  -5   2 -20  147.46   20.56
  -5   2 -19   35.93   16.02
  -5   2 -18   35.96   15.21
  -5   2 -17  187.97   19.71
  -5   2 -15   70.95   13.17
  -5   2 -14  102.75   13.72
  -5   2 -13  404.45   18.30
  -5   2 -13  438.48   19.86
  -5   2 -13  463.96   20.02
  -5   2 -13  449.46   23.29
  -5   2 -12  445.82   20.42
  -5   2 -12  433.37   19.19
  -5   2 -12  456.13   22.85
  -5   2 -12  439.51   19.38
  -5   2 -12  496.88   20.16
  -5   2 -11    1.05    8.60
  -5   2 -11   -0.69    6.30
  -5   2 -11    6.88    8.15
  -5   2 -11    2.30    5.98
  -5   2 -11    4.80    5.88
  -5   2 -11   -0.60    6.32
  -5   2 -10  121.57   12.46
  -5   2 -10   85.43    5.35
  -5   2 -10   91.25   10.43
  -5   2 -10  106.59   10.17
  -5   2 -10  101.97    9.15
  -5   2 -10  105.03    8.43
  -5   2 -10  109.29    9.71
  -5   2  -9  654.74   25.05
  -5   2  -9  668.33   21.42
  -5   2  -9  627.98   26.10
  -5   2  -9  610.41   26.10
  -5   2  -9  658.86   25.05
  -5   2  -9  682.40   28.89
  -5   2  -9  643.87   23.30
  -5   2  -8  457.88   20.74
  -5   2  -8  441.31   19.96
  -5   2  -8  442.01   17.18
  -5   2  -8  431.87   19.25
  -5   2  -8  460.34   16.67
  -5   2  -8  472.08   19.59
  -5   2  -7   69.79    7.92
  -5   2  -7   50.48    8.06
  -5   2  -7   53.00    5.47
  -5   2  -7   35.89    6.87
  -5   2  -7   58.17    6.42
  -5   2  -7   48.65    7.41
  -5   2  -6  655.60   26.37
  -5   2  -6  681.74   25.17
  -5   2  -6  639.27   21.45
  -5   2  -6  622.65   24.23
  -5   2  -6  665.43   24.80
  -5   2  -6  641.58   23.13
  -5   2  -5  902.30   32.36
  -5   2  -5  846.29   29.09
  -5   2  -5  884.44   30.61
  -5   2  -5  820.03   26.05
  -5   2  -5  798.50   28.61
  -5   2  -5  851.97   29.82
  -5   2  -4  301.63   15.08
  -5   2  -4  286.72   14.43
  -5   2  -4  281.07   15.54
  -5   2  -4  274.60   12.63
  -5   2  -4  266.57    9.97
  -5   2  -4  276.64   13.79
  -5   2  -4  274.09   13.53
  -5   2  -4  280.00    9.29
  -5   2  -3   -3.63    5.61
  -5   2  -3   -1.24    5.46
  -5   2  -3    1.05    3.81
  -5   2  -3    2.23    6.06
  -5   2  -3    2.45    6.13
  -5   2  -3   -1.56    2.08
  -5   2  -3    2.63    2.14
  -5   2  -3   -2.56    4.79
  -5   2  -2  447.30   18.24
  -5   2  -2  396.81   18.95
  -5   2  -2  411.28   18.29
  -5   2  -2  406.87   17.62
  -5   2  -2  372.03   13.51
  -5   2  -2  420.95   12.88
  -5   2  -2  413.17   14.84
  -5   2  -2  424.90   17.26
  -5   2  -1  678.22   26.54
  -5   2  -1  668.14   24.08
  -5   2  -1  666.25   24.39
  -5   2  -1  642.46   20.68
  -5   2  -1  643.56   19.57
  -5   2  -1  666.15   25.15
  -5   2  -1  625.45   24.87
  -5   2   0  135.14   10.79
  -5   2   0  116.24    9.57
  -5   2   0  107.11    9.32
  -5   2   0  112.59    5.28
  -5   2   0  121.55    8.85
  -5   2   0  121.68    8.71
  -5   2   1   78.82    8.24
  -5   2   1   63.54    7.15
  -5   2   1   68.51    7.30
  -5   2   1   79.59    9.05
  -5   2   1   90.32    9.50
  -5   2   1   70.75    4.57
  -5   2   2  321.37   14.64
  -5   2   2  302.82   16.10
  -5   2   2  314.37   14.52
  -5   2   2  313.96   11.91
  -5   2   3  680.20   24.17
  -5   2   3  622.74   26.32
  -5   2   3  658.27   22.04
  -5   2   3  642.49   26.46
  -5   2   4  142.77   11.22
  -5   2   4  129.97    7.95
  -5   2   4  124.18   11.17
  -5   2   5   85.05    9.82
  -5   2   5   60.09    8.50
  -5   2   5   70.78    6.62
  -5   2   6  771.98   28.89
  -5   2   6  756.60   29.45
  -5   2   6  769.56   27.19
  -5   2   6  727.47   30.27
  -5   2   7  500.62   21.34
  -5   2   7  479.89   21.53
  -5   2   7  499.96   23.34
  -5   2   7  450.25   19.72
  -5   2   8  113.01   10.35
  -5   2   8  107.94    9.34
  -5   2   8  104.54    9.29
  -5   2   9   29.17    6.53
  -5   2   9   23.09    6.94
  -5   2   9   39.66    7.44
  -5   2  10  481.51   21.32
  -5   2  10  487.08   20.10
  -5   2  10  451.74   21.60
  -5   2  11  414.86   18.43
  -5   2  11  438.98   21.15
  -5   2  11  394.77   19.25
  -5   2  12    8.96    6.51
  -5   2  12    9.16    6.09
  -5   2  12   14.43    7.83
  -5   2  12    7.25   10.25
  -5   2  13  392.36   18.59
  -5   2  13  381.31   17.30
  -5   2  13  375.66   22.57
  -5   2  14  447.77   20.52
  -5   2  14  499.88   26.30
  -5   2  14  477.63   19.73
  -5   2  15   99.87    9.29
  -5   2  15   81.66   15.20
  -5   2  15   84.45    8.25
  -5   2  16    4.66   12.11
  -5   2  17  195.68   19.17
  -5   2  18  337.30   24.10
  -5   2  19  105.38   17.47
  -5   2  20   23.90   15.10
  -5   2  21   90.16   18.60
  -5   2  22  164.43   20.65
  -5   2  23   -7.63   16.38
  -5   2  24   20.13   16.35
  -5   2  25   96.45   19.14
  -5   3 -22   15.53   16.72
  -5   3 -21   63.94   18.38
  -5   3 -20  174.62   21.45
  -5   3 -19    1.58   14.98
  -5   3 -18   18.20   13.78
  -5   3 -17  300.50   23.59
  -5   3 -16  131.69   17.47
  -5   3 -15   73.91   14.57
  -5   3 -12  374.22   18.33
  -5   3 -12  358.93   16.82
  -5   3 -11   28.01    7.82
  -5   3 -11   13.75    5.99
  -5   3 -10  110.89   10.32
  -5   3 -10  115.32    8.55
  -5   3  -9  548.29   19.67
  -5   3  -9  500.39   17.48
  -5   3  -9  566.83   22.66
  -5   3  -8  359.93   14.16
  -5   3  -8  351.54   13.70
  -5   3  -8  376.80   17.62
  -5   3  -8  323.12   16.32
  -5   3  -7    7.71    5.06
  -5   3  -7   14.23    3.88
  -5   3  -7    5.98    6.74
  -5   3  -7   14.29    5.89
  -5   3  -6  191.23   12.62
  -5   3  -6  223.85    8.95
  -5   3  -6  219.21   11.15
  -5   3  -6  206.57   11.82
  -5   3  -5  677.28   25.01
  -5   3  -5  711.50   26.65
  -5   3  -5  721.07   21.42
  -5   3  -5  630.54   20.57
  -5   3  -5  687.21   24.37
  -5   3  -4  668.30   20.44
  -5   3  -4  643.98   25.38
  -5   3  -4  634.39   23.80
  -5   3  -4  596.33   23.53
  -5   3  -3   -1.57    5.85
  -5   3  -3    1.48    4.59
  -5   3  -3    3.35    5.67
  -5   3  -3   -3.10    6.47
  -5   3  -3   -2.04    2.69
  -5   3  -2  349.37   16.09
  -5   3  -2  333.82   14.74
  -5   3  -2  315.25   15.87
  -5   3  -2  339.35   16.61
  -5   3  -2  319.20   12.06
  -5   3  -1  748.86   27.33
  -5   3  -1  731.87   25.79
  -5   3  -1  689.97   26.86
  -5   3  -1  712.80   23.26
  -5   3   0  169.49   11.25
  -5   3   0  161.39   10.10
  -5   3   0  169.67   10.02
  -5   3   0  148.58   11.31
  -5   3   1   24.62    5.56
  -5   3   1   18.60    7.26
  -5   3   1   15.36    5.11
  -5   3   2  295.18   16.03
  -5   3   2  303.40   13.77
  -5   3   2  297.94   14.10
  -5   3   3  318.41   17.20
  -5   3   3  342.65   14.79
  -5   3   4  285.63   16.46
  -5   3   4  297.31   13.64
  -5   3   5   13.89    4.28
  -5   3   5   16.05    7.81
  -5   3   6  399.21   16.49
  -5   3   6  407.76   20.66
  -5   3   7  583.39   26.16
  -5   3   8  138.24   13.37
  -5   3  12  131.70   14.96
  -5   3  13   99.05   14.15
  -5   3  14  305.28   20.99
  -5   3  15  225.38   19.08
  -5   3  16   15.43   13.09
  -5   3  17   96.13   16.00
  -5   3  18  203.93   20.11
  -5   3  19  218.03   21.05
  -5   3  20    2.57   14.81
  -5   3  21  109.28   18.82
  -5   3  22  122.94   19.61
  -5   3  23   37.90   17.32
  -5   3  24    1.30   16.66
  -5   3  25   41.06   18.12
  -5   4 -21   89.26   19.53
  -5   4 -20  152.50   21.63
  -5   4 -19   46.03   16.49
  -5   4 -18   18.41   15.14
  -5   4 -17  242.71   22.11
  -5   4 -16  217.84   20.46
  -5   4 -15   57.84   14.50
  -5   4 -14   23.12   12.05
  -5   4 -13  122.80   15.35
  -5   4 -12  356.39   18.97
  -5   4 -12  337.41   21.71
  -5   4 -11   21.36    5.99
  -5   4 -11   43.25    8.90
  -5   4 -10    8.20    5.04
  -5   4 -10   13.70    7.89
  -5   4  -9  742.85   29.06
  -5   4  -9  716.37   24.63
  -5   4  -8  158.37    8.76
  -5   4  -8  187.12    9.27
  -5   4  -8  181.02   11.47
  -5   4  -7   31.17    5.92
  -5   4  -7   29.42    4.12
  -5   4  -7   29.28    6.26
  -5   4  -7   21.39    7.54
  -5   4  -6   59.74    5.13
  -5   4  -6   55.18    6.78
  -5   4  -6   53.90    7.01
  -5   4  -6   62.42    8.79
  -5   4  -6   42.24    3.85
  -5   4  -5  573.09   24.01
  -5   4  -5  526.56   21.26
  -5   4  -5  557.84   19.12
  -5   4  -5  596.96   21.49
  -5   4  -4  687.70   27.32
  -5   4  -4  677.04   24.77
  -5   4  -4  699.68   22.53
  -5   4  -4  670.12   25.12
  -5   4  -3    0.94    4.88
  -5   4  -3   13.12    6.56
  -5   4  -3   13.32    6.44
  -5   4  -3    5.07    3.22
  -5   4  -2  189.11   10.55
  -5   4  -2  207.53    8.96
  -5   4  -2  202.46   12.83
  -5   4  -2  191.07   11.86
  -5   4  -1  535.99   22.38
  -5   4  -1  545.12   20.66
  -5   4  -1  541.84   23.21
  -5   4  -1  549.40   19.09
  -5   4  -1  549.01   22.39
  -5   4   0  397.53   18.22
  -5   4   0  434.60   19.86
  -5   4   0  416.79   19.10
  -5   4   0  385.93   16.55
  -5   4   1    4.74    4.82
  -5   4   1    1.36    6.74
  -5   4   1    7.32    5.02
  -5   4   2  315.43   14.03
  -5   4   2  295.86   16.80
  -5   4   2  320.87   14.30
  -5   4   3  316.33   13.98
  -5   4   3  327.80   17.23
  -5   4   4  283.68   12.65
  -5   4   4  244.00   15.72
  -5   4   5    0.42    4.67
  -5   4   5    9.05    7.89
  -5   4   6  163.35    9.72
  -5   4   6  173.40   14.00
  -5   4   7  324.89   18.91
  -5   4   8  198.26   15.30
  -5   4   9   40.61   10.18
  -5   4  13    6.67   11.01
  -5   4  14  216.72   18.37
  -5   4  15  516.20   28.02
  -5   4  16   78.89   15.12
  -5   4  17   85.87   15.72
  -5   4  18  151.48   18.65
  -5   4  19  162.43   20.02
  -5   4  20   32.97   16.03
  -5   4  21   45.35   17.41
  -5   4  22  224.30   22.84
  -5   4  23   63.19   18.73
  -5   4  24    2.68   17.07
  -5   4  25   45.17   18.08
  -5   4  26  130.92   21.79
  -5   5 -21   53.78   18.69
  -5   5 -20  225.17   24.13
  -5   5 -19   86.23   18.76
  -5   5 -18   13.89   15.49
  -5   5 -17  208.37   21.40
  -5   5 -16  225.54   21.12
  -5   5 -15   83.30   15.84
  -5   5 -14   26.22   12.54
  -5   5 -13  202.46   18.20
  -5   5 -12  389.69   23.24
  -5   5 -11  101.99   13.86
  -5   5 -11   99.95   11.79
  -5   5 -10   41.52    9.51
  -5   5 -10   41.99    6.06
  -5   5 -10   38.34   11.08
  -5   5  -9  319.44   13.58
  -5   5  -9  326.82   16.18
  -5   5  -8  122.05    9.56
  -5   5  -8  122.35    7.19
  -5   5  -7   58.48    4.77
  -5   5  -7   76.62    9.78
  -5   5  -7   68.99    6.26
  -5   5  -7   68.96    7.65
  -5   5  -7   68.88    7.03
  -5   5  -6   75.85    7.58
  -5   5  -6   78.67    7.48
  -5   5  -6   88.24   10.25
  -5   5  -6   67.77    6.14
  -5   5  -5  690.75   28.04
  -5   5  -5  658.64   24.33
  -5   5  -5  661.78   23.22
  -5   5  -5  698.50   24.71
  -5   5  -4  433.10   20.20
  -5   5  -4  392.30   16.64
  -5   5  -4  399.67   15.54
  -5   5  -4  400.90   17.42
  -5   5  -3   88.21    9.65
  -5   5  -3   57.78    6.52
  -5   5  -3   55.97    5.55
  -5   5  -3   82.97    8.77
  -5   5  -2   62.75    8.75
  -5   5  -2   60.16    8.40
  -5   5  -2   54.42    6.22
  -5   5  -2   54.83    5.38
  -5   5  -1  546.07   19.73
  -5   5  -1  529.57   22.51
  -5   5  -1  538.72   20.24
  -5   5  -1  555.53   23.95
  -5   5   0  255.09   11.57
  -5   5   0  255.58   14.73
  -5   5   0  248.90   15.18
  -5   5   0  238.64   11.82
  -5   5   1   66.00    9.04
  -5   5   1   77.99   10.07
  -5   5   1   61.63    6.61
  -5   5   2  426.23   20.43
  -5   5   3  367.14   15.37
  -5   5   3  407.60   19.93
  -5   5   4  667.95   23.57
  -5   5   4  705.74   28.50
  -5   5   5   33.10    5.46
  -5   5   5   29.65    8.82
  -5   5   6  239.47   16.03
  -5   5   6  222.62   10.93
  -5   5   7  858.00   34.34
  -5   5   7  832.94   28.06
  -5   5   8  278.50   18.07
  -5   5   9   19.87   10.53
  -5   5  10  241.12   17.71
  -5   5  14  274.29   20.88
  -5   5  15  397.69   24.98
  -5   5  16   89.64   15.78
  -5   5  17   -1.28   13.56
  -5   5  18  130.65   18.26
  -5   5  19  195.69   21.02
  -5   5  20   56.79   16.67
  -5   5  21   13.69   16.73
  -5   5  22  172.38   21.46
  -5   5  23   73.44   18.99
  -5   5  24    4.16   18.07
  -5   5  25   11.01   18.17
  -5   6 -20  118.15   20.67
  -5   6 -19   84.83   18.75
  -5   6 -18    6.23   14.82
  -5   6 -17   30.06   14.89
  -5   6 -16  150.33   18.45
  -5   6 -15  137.47   17.53
  -5   6 -14    1.34   12.14
  -5   6 -13   91.24   14.73
  -5   6 -12  463.69   26.05
  -5   6 -11  161.53   16.43
  -5   6 -11  185.75   15.29
  -5   6 -10    6.78   10.13
  -5   6 -10   12.19    9.02
  -5   6  -9  128.39   13.23
  -5   6  -9  114.36    9.97
  -5   6  -8  216.71   15.27
  -5   6  -8  203.39   11.67
  -5   6  -8  202.79   10.93
  -5   6  -7  239.42   11.34
  -5   6  -7  203.07   11.24
  -5   6  -7  216.45   14.78
  -5   6  -6   67.78    6.78
  -5   6  -6   63.55    7.01
  -5   6  -6   69.24   10.16
  -5   6  -6   80.34    7.98
  -5   6  -5  263.40   13.49
  -5   6  -5  257.10   12.68
  -5   6  -5  268.06   12.52
  -5   6  -5  276.84   16.78
  -5   6  -4  556.76   21.85
  -5   6  -4  513.02   20.22
  -5   6  -4  556.88   20.42
  -5   6  -4  595.81   25.42
  -5   6  -3  187.18   12.29
  -5   6  -3  197.42   10.41
  -5   6  -3  198.42   10.31
  -5   6  -3  184.92   13.96
  -5   6  -2   18.97    7.53
  -5   6  -2   21.61    8.63
  -5   6  -2   16.97    4.94
  -5   6  -2   23.41    4.78
  -5   6  -1  389.46   19.91
  -5   6  -1  381.59   18.44
  -5   6  -1  381.77   15.52
  -5   6  -1  358.20   15.51
  -5   6   0  338.86   18.13
  -5   6   0  299.98   16.79
  -5   6   0  314.21   13.72
  -5   6   0  314.56   14.12
  -5   6   1   26.96    8.18
  -5   6   1   27.04    8.46
  -5   6   1   25.83    5.37
  -5   6   2  155.88   12.74
  -5   6   2  152.84   12.58
  -5   6   3  293.75   16.99
  -5   6   3  276.49   16.86
  -5   6   4  525.72   24.25
  -5   6   5   19.32    8.91
  -5   6   5   19.54    4.89
  -5   6   6  127.34    7.99
  -5   6   6  146.30   13.41
  -5   6   7  503.19   18.39
  -5   6   7  542.39   25.32
  -5   6   8  191.70    9.71
  -5   6   8  216.44   16.54
  -5   6   9   43.11   11.13
  -5   6   9   46.06    5.75
  -5   6  10   76.58   12.93
  -5   6  11  101.30   14.12
  -5   6  15  431.20   26.16
  -5   6  16  106.24   16.72
  -5   6  17    5.24   14.09
  -5   6  18  146.12   19.59
  -5   6  19  140.72   19.57
  -5   6  20   55.52   17.06
  -5   6  21    2.81   16.01
  -5   6  22  137.75   20.83
  -5   6  23  104.29   21.00
  -5   6  24   47.22   18.78
  -5   6  25   25.65   19.08
  -5   7 -19  116.93   20.26
  -5   7 -18   24.98   16.79
  -5   7 -17   60.53   16.39
  -5   7 -16  178.15   20.32
  -5   7 -15  197.58   20.22
  -5   7 -14   12.23   13.08
  -5   7 -13   78.69   14.46
  -5   7 -12  254.93   20.05
  -5   7 -11  140.36   16.16
  -5   7 -11  174.55   15.71
  -5   7 -10   17.35    6.41
  -5   7 -10   37.20   11.25
  -5   7 -10   37.06   10.89
  -5   7  -9  122.54   13.77
  -5   7  -9  102.09   13.41
  -5   7  -9   96.06    8.80
  -5   7  -8  384.22   21.90
  -5   7  -8  411.18   18.12
  -5   7  -8  404.83   17.37
  -5   7  -7  234.41   16.57
  -5   7  -7  205.52   11.91
  -5   7  -7  208.28   11.51
  -5   7  -6    3.89    8.45
  -5   7  -6    1.75    4.88
  -5   7  -6   -1.65    5.22
  -5   7  -5  109.07    8.44
  -5   7  -5  101.38    9.52
  -5   7  -5  114.27   12.08
  -5   7  -5   99.65    7.79
  -5   7  -4  628.58   23.76
  -5   7  -4  645.19   24.82
  -5   7  -4  697.72   29.12
  -5   7  -4  629.69   22.62
  -5   7  -3  295.31   13.88
  -5   7  -3  299.94   15.61
  -5   7  -3  285.70   17.66
  -5   7  -3  266.11   12.41
  -5   7  -2   10.97    4.65
  -5   7  -2   16.65    8.19
  -5   7  -2   16.91    7.99
  -5   7  -2    9.82    4.63
  -5   7  -1  378.79   18.96
  -5   7  -1  399.20   17.00
  -5   7  -1  399.26   15.64
  -5   7  -1  398.36   20.75
  -5   7   0  446.60   18.84
  -5   7   0  474.28   22.97
  -5   7   0  465.23   21.33
  -5   7   1  354.24   15.97
  -5   7   1  344.53   19.42
  -5   7   1  357.00   18.76
  -5   7   2   90.11    8.20
  -5   7   2   85.58   11.38
  -5   7   2  116.07   11.98
  -5   7   3  319.30   18.25
  -5   7   3  321.58   18.53
  -5   7   4 1039.30   38.44
  -5   7   4  970.45   38.42
  -5   7   5   26.49    9.94
  -5   7   5   31.85    8.76
  -5   7   6   77.02   11.55
  -5   7   7  803.50   33.73
  -5   7   8  366.57   13.91
  -5   7   8  417.45   22.33
  -5   7   9   98.37    6.52
  -5   7   9   97.87   13.42
  -5   7  10   87.23    6.46
  -5   7  10   88.06   13.39
  -5   7  11  208.97   10.13
  -5   7  11  253.86   18.87
  -5   7  15  298.93   22.66
  -5   7  16  175.10   19.50
  -5   7  17   22.92   14.63
  -5   7  18   37.18   15.83
  -5   7  19  231.46   23.07
  -5   7  20  167.12   21.11
  -5   7  21   42.00   18.43
  -5   7  22   70.24   19.82
  -5   7  23  128.29   21.25
  -5   7  24   62.09   19.81
  -5   7  25    1.47   18.86
  -5   8 -18   32.74   16.58
  -5   8 -17   21.33   15.45
  -5   8 -16  119.47   18.67
  -5   8 -15  208.21   20.40
  -5   8 -14   66.20   15.56
  -5   8 -13   20.02   13.22
  -5   8 -12  162.41   17.69
  -5   8 -11  180.04   17.75
  -5   8 -10   74.12   13.16
  -5   8 -10   94.69   14.56
  -5   8  -9  172.32   16.52
  -5   8  -9  183.75   17.14
  -5   8  -8  313.59   20.78
  -5   8  -8  314.83   14.74
  -5   8  -8  367.10   17.28
  -5   8  -7  210.32   16.71
  -5   8  -7  219.94   11.26
  -5   8  -7  203.40   12.70
  -5   8  -6   27.52   10.45
  -5   8  -6   14.84    4.98
  -5   8  -6   11.96    5.66
  -5   8  -5   39.68   10.64
  -5   8  -5   49.61    7.26
  -5   8  -5   35.03    5.37
  -5   8  -4  531.14   21.69
  -5   8  -4  531.22   26.24
  -5   8  -4  526.62   19.18
  -5   8  -4  540.83   22.24
  -5   8  -3  291.88   14.66
  -5   8  -3  280.05   18.52
  -5   8  -3  287.86   12.39
  -5   8  -3  309.42   16.20
  -5   8  -2   44.84    6.90
  -5   8  -2   69.62   10.52
  -5   8  -2   42.74    9.88
  -5   8  -2   45.94    5.43
  -5   8  -1  372.24   19.09
  -5   8  -1  374.76   16.91
  -5   8  -1  348.61   20.31
  -5   8   0  285.33   14.38
  -5   8   0  285.53   18.11
  -5   8   0  236.60   15.86
  -5   8   1  171.79   11.28
  -5   8   1  205.98   14.98
  -5   8   1  179.34   14.41
  -5   8   2   30.05    6.11
  -5   8   2   33.42   10.02
  -5   8   2   43.99    9.77
  -5   8   3  219.09   15.85
  -5   8   3  199.74   15.38
  -5   8   4  497.70   24.39
  -5   8   4  515.82   25.04
  -5   8   5   71.29   12.18
  -5   8   5   60.08   10.74
  -5   8   6   17.79   10.65
  -5   8   6    3.09    7.98
  -5   8   7  454.62   24.15
  -5   8   8  328.91   20.85
  -5   8   9  233.66   18.24
  -5   8  10    7.98   11.32
  -5   8  11  219.71    8.89
  -5   8  11  227.19   18.89
  -5   8  12  401.60   14.32
  -5   8  12  484.50   26.60
  -5   8  13   25.45    4.62
  -5   8  16  187.00   19.46
  -5   8  17   20.82   15.44
  -5   8  18   90.82   18.86
  -5   8  19   60.77   18.38
  -5   8  20  213.39   22.97
  -5   8  21   26.86   18.00
  -5   8  22   34.75   17.89
  -5   8  23  146.03   22.51
  -5   8  24   68.72   20.13
  -5   8  25   -3.04   19.46
  -5   9 -18   37.24   17.14
  -5   9 -17   33.45   16.84
  -5   9 -16  156.77   20.10
  -5   9 -15  174.28   20.58
  -5   9 -14    8.38   13.53
  -5   9 -13    1.35   13.36
  -5   9 -12  152.44   17.85
  -5   9 -11  273.73   21.25
  -5   9 -10   64.49   13.04
  -5   9 -10   39.22   12.04
  -5   9  -9   35.96   12.36
  -5   9  -9   41.58   12.17
  -5   9  -9   47.79    8.86
  -5   9  -8  309.19   21.18
  -5   9  -8  292.99   16.78
  -5   9  -7  178.19   16.70
  -5   9  -7  178.96   12.58
  -5   9  -6   16.06   10.50
  -5   9  -6    5.69    6.59
  -5   9  -6    6.94    4.36
  -5   9  -5  100.21    6.95
  -5   9  -5  108.70   13.31
  -5   9  -5   95.21    9.59
  -5   9  -4  342.95   13.28
  -5   9  -4  332.30   21.30
  -5   9  -4  350.35   17.12
  -5   9  -3  366.20   17.19
  -5   9  -3  339.56   13.12
  -5   9  -2  146.94   10.97
  -5   9  -2  155.96   13.00
  -5   9  -2  159.33   14.77
  -5   9  -1  246.37   13.85
  -5   9  -1  229.63   15.67
  -5   9  -1  219.37   17.17
  -5   9   0  520.25   22.51
  -5   9   0  534.99   24.63
  -5   9   0  575.07   27.23
  -5   9   1  174.11   11.80
  -5   9   1  160.41   14.01
  -5   9   1  141.22   14.15
  -5   9   2   16.25    6.26
  -5   9   2    1.76    9.31
  -5   9   2   24.65    9.66
  -5   9   3   53.46    7.63
  -5   9   3   59.95   10.64
  -5   9   3   63.31   11.91
  -5   9   4  383.82   21.99
  -5   9   4  364.51   20.99
  -5   9   4  353.22   17.98
  -5   9   5  208.38   16.13
  -5   9   5  182.13   15.61
  -5   9   6   23.69   10.68
  -5   9   6    8.68    9.10
  -5   9   7  429.63   23.91
  -5   9   8  250.02   18.82
  -5   9   9  104.15   14.85
  -5   9  10    4.73   11.47
  -5   9  10   28.34   10.51
  -5   9  11  145.15   16.86
  -5   9  12  294.14   21.95
  -5   9  13   71.18   15.46
  -5   9  17   68.87   17.43
  -5   9  18   80.65   18.65
  -5   9  19  122.65   20.51
  -5   9  20  209.88   23.39
  -5   9  21   21.60   17.94
  -5   9  22   29.63   18.54
  -5   9  23  117.75   21.52
  -5   9  24   61.51   20.77
  -5  10 -17   -4.53   16.00
  -5  10 -16  133.10   19.86
  -5  10 -15  115.39   18.97
  -5  10 -14   42.13   15.65
  -5  10 -13    5.49   13.63
  -5  10 -12  146.56   18.14
  -5  10 -11  206.77   19.43
  -5  10 -10   88.94   14.74
  -5  10 -10   85.25   14.55
  -5  10  -9   -1.29   12.07
  -5  10  -9    2.55    7.53
  -5  10  -9    1.22   11.33
  -5  10  -8  254.98   20.03
  -5  10  -8  203.93   14.59
  -5  10  -7  287.66   21.24
  -5  10  -7  282.57   16.60
  -5  10  -6   16.12   11.67
  -5  10  -6   12.69    7.06
  -5  10  -5   23.66    4.03
  -5  10  -5   11.66    6.97
  -5  10  -4  524.19   27.38
  -5  10  -4  481.90   22.26
  -5  10  -3  218.39   18.06
  -5  10  -3  221.01   14.01
  -5  10  -2  230.40   18.26
  -5  10  -2  199.87   13.57
  -5  10  -1  100.00    9.91
  -5  10  -1  104.44   13.58
  -5  10  -1   99.66   12.59
  -5  10   0  545.95   23.06
  -5  10   0  475.66   23.88
  -5  10   0  512.52   26.79
  -5  10   1  197.60   13.24
  -5  10   1  196.80   16.82
  -5  10   1  206.95   16.37
  -5  10   2   14.83    6.94
  -5  10   2   13.81    9.92
  -5  10   2   -0.93   10.36
  -5  10   3  113.58   14.31
  -5  10   3   93.57   13.38
  -5  10   4  344.33   21.40
  -5  10   4  348.35   20.86
  -5  10   4  328.78   17.68
  -5  10   5  345.01   21.23
  -5  10   5  342.95   21.24
  -5  10   5  346.10   18.34
  -5  10   6   81.03   13.73
  -5  10   7   90.58   14.34
  -5  10   8  383.41   23.98
  -5  10   9  196.93   18.52
  -5  10  10   14.78   12.19
  -5  10  10    9.45   10.82
  -5  10  11  115.59   16.85
  -5  10  11  138.53   15.39
  -5  10  12  285.10   22.76
  -5  10  12  281.51   20.36
  -5  10  13   96.85   17.22
  -5  10  13   78.25   14.05
  -5  10  14   -1.38   14.93
  -5  10  14    7.43   10.72
  -5  10  17  160.44   20.86
  -5  10  18   16.67   16.57
  -5  10  19  169.93   22.44
  -5  10  20  281.18   26.58
  -5  10  21   27.07   18.38
  -5  10  22   19.31   18.61
  -5  10  23  152.30   23.78
  -5  10  24  102.35   22.16
  -5  11 -16   80.78   18.16
  -5  11 -15  149.74   20.05
  -5  11 -14   85.88   17.09
  -5  11 -13   11.01   14.27
  -5  11 -12  125.15   17.89
  -5  11 -11  149.72   17.95
  -5  11 -10   65.19   14.67
  -5  11  -9  -13.86   12.79
  -5  11  -9  -14.94   12.23
  -5  11  -9    4.64    8.22
  -5  11  -8  180.69   18.66
  -5  11  -8  190.83   18.12
  -5  11  -8  161.38   14.04
  -5  11  -7  172.82   18.34
  -5  11  -7  179.43   13.98
  -5  11  -6   65.26   13.59
  -5  11  -6   91.08   10.93
  -5  11  -5    1.31   11.84
  -5  11  -5   14.58    7.88
  -5  11  -4  158.51   17.31
  -5  11  -4  188.90   13.68
  -5  11  -3  431.07   25.90
  -5  11  -3  451.50   21.56
  -5  11  -2  207.98   18.05
  -5  11  -2  200.90   14.10
  -5  11  -1   12.56   10.38
  -5  11  -1    2.49    6.61
  -5  11   0  409.98   20.31
  -5  11   0  419.11   25.01
  -5  11   1  252.06   15.49
  -5  11   1  230.58   18.90
  -5  11   1  249.86   17.91
  -5  11   2   50.18    8.99
  -5  11   2   55.47   12.29
  -5  11   2   59.05   12.66
  -5  11   3   37.16    8.40
  -5  11   3   31.88   11.48
  -5  11   3   31.41   11.46
  -5  11   4  443.06   25.37
  -5  11   4  457.96   25.18
  -5  11   4  443.67   21.93
  -5  11   5  343.14   22.14
  -5  11   5  337.22   21.41
  -5  11   5  348.00   18.97
  -5  11   6   50.99   13.13
  -5  11   6   60.31    9.24
  -5  11   7  167.58   16.93
  -5  11   8  415.79   25.40
  -5  11   9  392.10   24.73
  -5  11   9  334.84   22.72
  -5  11  10  -14.14   14.01
  -5  11  10   -9.87   11.74
  -5  11  11   14.55   13.67
  -5  11  11   13.68   10.77
  -5  11  12  242.22   21.43
  -5  11  12  245.77   19.78
  -5  11  13  102.09   17.53
  -5  11  13   83.52   14.36
  -5  11  14   -2.87   14.58
  -5  11  14   -1.28   10.90
  -5  11  15  116.02   16.38
  -5  11  16  169.03   17.97
  -5  11  17  257.16   20.97
  -5  11  18   18.84   16.68
  -5  11  18    5.29   12.72
  -5  11  19  159.89   22.83
  -5  11  19  119.70   17.54
  -5  11  20  214.47   24.55
  -5  11  20  209.77   20.52
  -5  11  21   16.45   19.50
  -5  11  21    6.70   13.61
  -5  11  22  -16.60   19.10
  -5  11  22   -2.68   13.51
  -5  11  23   65.04   20.74
  -5  11  23   43.97   15.43
  -5  11  24   96.47   17.88
  -5  11  25   71.72   16.82
  -5  12 -15   84.44   18.03
  -5  12 -14   97.07   18.37
  -5  12 -13   11.04   14.16
  -5  12 -12   36.50   15.43
  -5  12 -11  171.00   19.60
  -5  12 -10  124.27   17.03
  -5  12  -9   13.04    9.33
  -5  12  -9   20.24   12.78
  -5  12  -8   93.60   17.18
  -5  12  -8   97.91   12.20
  -5  12  -8  108.97   15.71
  -5  12  -7  190.61   20.34
  -5  12  -7  221.85   15.98
  -5  12  -6   49.92   14.60
  -5  12  -6   44.04   10.03
  -5  12  -5   -1.41   12.46
  -5  12  -5    7.53    8.15
  -5  12  -4  173.78   18.26
  -5  12  -4  142.46   13.31
  -5  12  -3  310.75   22.91
  -5  12  -3  317.95   18.45
  -5  12  -2  142.63   17.35
  -5  12  -2  144.47   12.74
  -5  12  -1   21.52   12.22
  -5  12  -1   22.70    7.96
  -5  12   0  139.77   16.60
  -5  12   0  129.95   12.34
  -5  12   1  238.94   16.24
  -5  12   1  265.72   20.60
  -5  12   2   82.90   10.63
  -5  12   2   69.67   13.66
  -5  12   3    8.42    7.18
  -5  12   3   16.84   12.02
  -5  12   3   -1.31   11.87
  -5  12   4  248.98   16.53
  -5  12   4  213.97   18.91
  -5  12   4  232.82   19.75
  -5  12   5  348.02   19.51
  -5  12   5  356.27   23.08
  -5  12   5  309.53   22.65
  -5  12   6   58.74   10.17
  -5  12   6   29.61   13.09
  -5  12   7  100.47   15.71
  -5  12   7   98.07   11.51
  -5  12   8  530.14   29.48
  -5  12   9  327.57   23.72
  -5  12   9  291.30   21.70
  -5  12  10   41.63   15.20
  -5  12  10   28.43   11.77
  -5  12  11   29.03   14.39
  -5  12  11   28.56   12.33
  -5  12  12  296.89   23.84
  -5  12  12  220.49   20.08
  -5  12  13  134.08   19.59
  -5  12  13   97.13   15.14
  -5  12  14   16.43   15.77
  -5  12  14    2.64   11.43
  -5  12  15   77.97   18.56
  -5  12  15   85.01   15.60
  -5  12  16  193.69   18.91
  -5  12  17  194.86   19.59
  -5  12  18    1.35   13.13
  -5  12  19   57.80   19.90
  -5  12  19   41.97   14.26
  -5  12  20  150.65   23.05
  -5  12  20  131.50   18.47
  -5  12  21   50.76   20.03
  -5  12  21   28.44   14.33
  -5  12  22    1.70   20.00
  -5  12  22   -6.75   14.37
  -5  12  23   73.67   16.78
  -5  12  24  103.31   17.58
  -5  13 -13   16.41   15.45
  -5  13 -12   24.33   14.67
  -5  13 -11  131.68   18.32
  -5  13 -10  139.47   18.17
  -5  13  -9    6.39   13.13
  -5  13  -9   10.74    9.95
  -5  13  -8   13.81    9.70
  -5  13  -8   22.61   13.43
  -5  13  -8   41.86   16.38
  -5  13  -7  129.27   13.98
  -5  13  -7  129.12   18.61
  -5  13  -6  117.00   18.13
  -5  13  -6  147.16   15.02
  -5  13  -5    5.11    8.88
  -5  13  -5    1.50   13.28
  -5  13  -4   56.41   10.63
  -5  13  -4   68.23   15.60
  -5  13  -3  344.43   25.04
  -5  13  -3  296.62   18.92
  -5  13  -2  131.96   17.73
  -5  13  -2  132.37   13.04
  -5  13  -1   18.65   12.60
  -5  13  -1   24.65    9.26
  -5  13   0  171.93   18.10
  -5  13   0  137.18   13.22
  -5  13   1  282.68   22.55
  -5  13   1  275.12   17.68
  -5  13   2  133.29   13.36
  -5  13   2  125.68   16.34
  -5  13   3   11.06    7.75
  -5  13   3    4.17   11.92
  -5  13   4  142.99   13.59
  -5  13   4  128.61   16.82
  -5  13   5  336.81   20.10
  -5  13   5  341.17   23.15
  -5  13   6  104.92   12.27
  -5  13   6   79.78   15.98
  -5  13   7   37.35    9.43
  -5  13   7   45.72   14.58
  -5  13   8  147.02   18.06
  -5  13   8  189.39   15.62
  -5  13   9  194.61   18.96
  -5  13   9  189.73   20.34
  -5  13   9  202.98   16.37
  -5  13  10   48.80   15.76
  -5  13  10   70.58   14.47
  -5  13  11    7.17   15.19
  -5  13  11   -9.51   12.44
  -5  13  12  194.49   21.89
  -5  13  12  187.88   19.18
  -5  13  13  107.23   19.68
  -5  13  13   87.30   15.47
  -5  13  14   40.22   17.00
  -5  13  14   46.52   14.01
  -5  13  15    1.58   17.82
  -5  13  15   13.73   14.49
  -5  13  16   82.35   19.67
  -5  13  16   52.31   15.40
  -5  13  17  149.06   18.40
  -5  13  18   34.54   14.53
  -5  13  19   27.16   19.34
  -5  13  19   22.10   14.46
  -5  13  20  125.34   23.32
  -5  13  20   74.39   16.56
  -5  13  21   58.92   20.83
  -5  13  21   45.30   15.49
  -5  13  22    9.54   14.08
  -5  13  23    2.70   14.46
  -5  13  24   45.23   15.47
  -5  14 -12   -1.33   14.26
  -5  14 -11  109.66   17.63
  -5  14 -10  188.16   19.89
  -5  14  -9   15.45   13.88
  -5  14  -8   40.78   11.56
  -5  14  -8   63.46   15.53
  -5  14  -7   91.97   13.43
  -5  14  -7  101.19   16.36
  -5  14  -7   74.71   18.42
  -5  14  -6  117.84   13.89
  -5  14  -6  123.90   19.36
  -5  14  -5   13.18    9.65
  -5  14  -5   12.74   14.70
  -5  14  -4   48.87   10.89
  -5  14  -4   34.62   15.94
  -5  14  -3  172.89   20.63
  -5  14  -3  229.73   17.08
  -5  14  -2  129.46   18.64
  -5  14  -2   99.20   12.90
  -5  14  -1    1.52   13.73
  -5  14  -1    2.13    9.04
  -5  14   0   30.18   13.11
  -5  14   0   42.52    9.94
  -5  14   1  152.49   18.01
  -5  14   1  132.25   13.95
  -5  14   2  143.78   18.21
  -5  14   2  142.44   14.27
  -5  14   3   24.98   13.88
  -5  14   3   11.86    8.73
  -5  14   4  116.89   16.93
  -5  14   4  136.29   13.90
  -5  14   5  272.23   18.70
  -5  14   6   94.34   12.72
  -5  14   7    3.41    8.90
  -5  14   8  182.57   16.18
  -5  14   8  219.81   20.98
  -5  14   9  271.49   23.71
  -5  14   9  286.19   23.05
  -5  14   9  259.89   18.67
  -5  14  10   45.73   14.13
  -5  14  10   72.02   17.39
  -5  14  10   58.92   11.59
  -5  14  11   22.19   16.09
  -5  14  11    1.43   12.75
  -5  14  12  135.16   20.58
  -5  14  12  134.11   17.90
  -5  14  13  141.57   20.92
  -5  14  13  149.56   18.54
  -5  14  14   44.58   18.23
  -5  14  14   52.65   15.66
  -5  14  15   43.89   17.89
  -5  14  15   17.05   13.08
  -5  14  16  101.14   20.42
  -5  14  16  109.38   17.52
  -5  14  17  147.50   19.12
  -5  14  18   22.66   14.73
  -5  14  19   18.33   14.71
  -5  14  20  114.25   22.93
  -5  14  20   77.20   16.46
  -5  14  21   79.43   17.05
  -5  14  22   46.89   15.88
  -5  14  23    1.36   14.74
  -5  15 -10  211.07   20.44
  -5  15  -9   47.48   15.12
  -5  15  -8   35.46   14.57
  -5  15  -7  133.52   15.75
  -5  15  -7  116.69   17.11
  -5  15  -6  128.89   14.91
  -5  15  -6  130.40   20.24
  -5  15  -5    4.69    9.87
  -5  15  -5    8.40   15.68
  -5  15  -4   15.12   10.52
  -5  15  -4    1.66   14.92
  -5  15  -3  129.00   14.64
  -5  15  -3  131.73   19.66
  -5  15  -2  162.92   21.28
  -5  15  -2  252.91   18.33
  -5  15  -1   17.74   14.97
  -5  15  -1   44.40   10.63
  -5  15   0   60.71   16.91
  -5  15   0   68.34   12.23
  -5  15   1  125.01   19.17
  -5  15   1  130.12   14.38
  -5  15   2  150.60   19.67
  -5  15   2  122.64   13.93
  -5  15   3    1.56   14.18
  -5  15   3   17.28    9.80
  -5  15   4   55.53   14.90
  -5  15   4   74.27   12.42
  -5  15   5  133.91   14.72
  -5  15   6  133.53   14.76
  -5  15   7   38.78   10.92
  -5  15   8   72.58   15.91
  -5  15   8   78.34   13.01
  -5  15   9  325.15   24.95
  -5  15   9  326.95   21.61
  -5  15  10  115.51   17.38
  -5  15  10  161.73   16.11
  -5  15  11   -5.97   13.61
  -5  15  11    9.02    9.93
  -5  15  12  156.36   19.75
  -5  15  12  167.10   16.58
  -5  15  13  201.93   20.81
  -5  15  14   69.59   16.21
  -5  15  15    2.95   13.62
  -5  15  16  169.29   20.35
  -5  15  17  187.36   20.92
  -5  15  18   37.89   15.37
  -5  15  19    7.23   14.35
  -5  15  20  114.75   18.38
  -5  15  21  129.17   18.93
  -5  15  22   18.20   15.45
  -5  16  -9  103.89   17.28
  -5  16  -8    5.02   13.77
  -5  16  -7   61.19   15.66
  -5  16  -6  146.60   18.34
  -5  16  -5   40.96   12.39
  -5  16  -5   56.32   18.17
  -5  16  -4    2.46   10.52
  -5  16  -4    5.24   15.92
  -5  16  -3  110.38   14.70
  -5  16  -3  105.67   19.07
  -5  16  -2  189.07   17.62
  -5  16  -2  135.47   20.15
  -5  16  -1   80.00   13.45
  -5  16  -1   67.98   17.62
  -5  16   0    1.21   10.21
  -5  16   0  -11.79   15.54
  -5  16   1  122.72   14.76
  -5  16   1  110.15   18.94
  -5  16   2  171.80   16.50
  -5  16   2  152.18   21.06
  -5  16   3   12.25   10.80
  -5  16   3    9.83   14.63
  -5  16   4   38.17   11.50
  -5  16   5  163.93   16.82
  -5  16   6  144.51   15.69
  -5  16   7   52.32   11.98
  -5  16   7   34.99   16.00
  -5  16   8   32.39   11.49
  -5  16   8   17.40   14.73
  -5  16   9  177.06   17.44
  -5  16   9  170.14   20.82
  -5  16  10  208.52   18.21
  -5  16  10  196.13   21.57
  -5  16  11   24.27   11.32
  -5  16  11   29.67   15.41
  -5  16  12   41.13   12.27
  -5  16  12   79.28   17.90
  -5  16  13  179.35   20.65
  -5  16  13  190.14   18.41
  -5  16  14   41.54   15.91
  -5  16  14   62.75   14.04
  -5  16  15  -15.29   14.98
  -5  16  16   74.44   17.42
  -5  16  17  217.43   22.10
  -5  16  18  149.74   20.19
  -5  16  19   11.87   15.28
  -5  16  20  151.11   20.56
  -5  17  -7   44.29   15.08
  -5  17  -6  104.48   16.82
  -5  17  -5   66.39   15.73
  -5  17  -4   -2.60   11.93
  -5  17  -3  122.93   15.75
  -5  17  -3   94.21   20.05
  -5  17  -2  206.36   19.09
  -5  17  -2  192.14   24.07
  -5  17  -1  150.02   16.54
  -5  17  -1  135.27   21.17
  -5  17   0    1.28   11.28
  -5  17   0   10.59   16.35
  -5  17   1   69.28   13.18
  -5  17   1   66.51   18.35
  -5  17   2  132.65   15.67
  -5  17   2  121.41   19.96
  -5  17   3   29.77   11.78
  -5  17   3   39.55   16.56
  -5  17   4   -3.90   10.75
  -5  17   5  184.56   17.91
  -5  17   6  125.50   15.66
  -5  17   7   46.79   13.00
  -5  17   7   29.99   15.95
  -5  17   8    4.07   10.57
  -5  17   8   16.53   14.94
  -5  17   9  155.46   17.07
  -5  17   9  162.49   20.56
  -5  17  10  231.50   19.84
  -5  17  10  228.47   23.74
  -5  17  11   23.99   12.18
  -5  17  11   24.34   15.34
  -5  17  12   24.31   12.35
  -5  17  12   35.50   16.42
  -5  17  13  148.13   17.82
  -5  17  13  184.43   22.07
  -5  17  14   44.24   12.94
  -5  17  14   43.01   16.96
  -5  17  15   10.51   11.90
  -5  17  15   12.65   15.38
  -5  17  16   21.37   12.62
  -5  17  16   23.52   16.46
  -5  17  17  169.30   21.48
  -5  17  18   82.99   18.91
  -5  18  -3   94.72   15.10
  -5  18  -2  140.60   17.14
  -5  18  -1   69.95   14.07
  -5  18   0  -10.75   11.80
  -5  18   1   74.78   19.19
  -5  18   1   44.40   13.17
  -5  18   2  179.17   23.59
  -5  18   2  173.01   18.04
  -5  18   3   95.12   19.40
  -5  18   3   89.68   14.69
  -5  18   4   -4.10   12.04
  -5  18   5  115.49   15.73
  -5  18   6  112.02   20.45
  -5  18   6   81.77   15.15
  -5  18   7   48.62   17.59
  -5  18   7   48.84   12.53
  -5  18   8   15.50   16.74
  -5  18   8    1.41   11.32
  -5  18   9  129.88   20.62
  -5  18   9  114.44   16.24
  -5  18  10  172.84   22.54
  -5  18  10  190.08   19.59
  -5  18  11   38.65   16.31
  -5  18  11   32.40   12.96
  -5  18  12   10.00   15.74
  -5  18  12    8.93   12.11
  -5  18  13  117.45   20.10
  -5  18  13  135.36   18.25
  -5  18  14   70.51   18.21
  -5  18  14   53.41   14.88
  -5  18  15   53.62   16.74
  -5  19   1   61.77   14.78
  -5  19   2  129.53   17.26
  -5  19   3   41.01   13.35
  -5  19   4   -5.69   11.99
  -5  19   5   61.61   14.90
  -5  19   6   76.44   15.55
  -5  19   7   49.41   13.79
  -5  19   8    4.40   11.86
  -5  19   9   53.31   14.68
  -5  19  10  125.85   17.36
  -4 -21 -13    3.43   14.37
  -4 -21 -12   47.75   15.91
  -4 -21 -11  146.36   20.23
  -4 -21 -10   73.19   17.19
  -4 -21  -9   11.95   14.72
  -4 -21  -8   56.41   16.15
  -4 -21  -7  157.54   20.46
  -4 -21  -6   60.23   16.21
  -4 -21  -5  -10.39   14.58
  -4 -21  -4   96.07   18.52
  -4 -20 -15  203.66   22.15
  -4 -20 -14  140.18   19.82
  -4 -20 -13   14.93   13.64
  -4 -20 -12   48.04   15.93
  -4 -20 -11   72.63   16.68
  -4 -20 -10  107.06   17.37
  -4 -20  -9    6.60   13.42
  -4 -20  -8   24.80   14.52
  -4 -20  -7  121.12   18.39
  -4 -20  -6  154.87   19.72
  -4 -20  -5   15.10   14.72
  -4 -20  -4   70.98   17.12
  -4 -20  -3  148.60   19.63
  -4 -20  -2   53.64   15.97
  -4 -20  -1   -1.75   15.34
  -4 -20   0   58.33   16.77
  -4 -19 -13   24.06   13.90
  -4 -19 -12    9.56   12.50
  -4 -19 -11  160.76   19.24
  -4 -19 -10  158.58   19.16
  -4 -19  -9   23.77   13.98
  -4 -19  -8   36.54   14.04
  -4 -19  -7  138.82   18.80
  -4 -19  -6  101.06   17.41
  -4 -19  -5   -1.61   13.40
  -4 -19  -4   52.06   15.08
  -4 -19  -3  146.53   18.84
  -4 -19  -2   65.10   15.32
  -4 -19  -1   10.14   14.17
  -4 -19   0    5.14   14.44
  -4 -19   1   74.79   16.73
  -4 -19   2   79.34   17.76
  -4 -19   3  -14.36   15.12
  -4 -18 -21   75.61   19.44
  -4 -18 -12    9.18   12.83
  -4 -18 -11  147.44   17.78
  -4 -18 -10  220.55   20.94
  -4 -18  -9   78.88   15.96
  -4 -18  -8   18.20   12.54
  -4 -18  -7  192.03   19.56
  -4 -18  -6  210.24   20.45
  -4 -18  -5   52.49   14.43
  -4 -18  -4   52.96   14.89
  -4 -18  -3  184.38   19.48
  -4 -18  -2   95.94   16.47
  -4 -18  -1   34.05   14.44
  -4 -18   0   54.46   15.30
  -4 -18   1  179.39   20.38
  -4 -18   2  143.46   19.49
  -4 -18   3    3.48   13.72
  -4 -18   4  116.99   18.76
  -4 -18   5  130.35   19.95
  -4 -18   6  105.32   18.94
  -4 -17 -24   -6.07   16.45
  -4 -17 -23   32.06   15.46
  -4 -17 -22  147.43   22.21
  -4 -17 -22  124.05   18.83
  -4 -17 -21   97.27   20.00
  -4 -17 -21   99.51   17.62
  -4 -17 -20   14.59   15.59
  -4 -17 -20    2.51   13.39
  -4 -17 -19   31.88   13.12
  -4 -17 -18  167.47   17.36
  -4 -17 -17  132.03   15.59
  -4 -17 -16   -6.68   11.56
  -4 -17 -15   48.00   11.24
  -4 -17  -6  305.69   23.09
  -4 -17  -5   48.50   13.68
  -4 -17  -4   66.76   15.43
  -4 -17  -3  139.59   17.73
[truncated: 1,510,251 more chars]
