# Supplementary material for: Synthesis and Biological Activities of Luminescent 5,6-Membered Bis(Metallacyclic) Platinum(II) Complexes
Source: Molecules. 2023 Aug 31;28(17):6369. doi: 10.3390/molecules28176369 (PMC10489632; doi:10.3390/molecules28176369)
Supplement: Supplementary file 1 [file molecules-28-06369-s001.zip › (-)-3.cif]

 
data_220811lu_lgpz_040300_zcs_0m 
 
_audit_creation_method            SHELXL-97 
_chemical_name_systematic 
; 
 ? 
; 
_chemical_name_common             ? 
_chemical_melting_point           ? 
_chemical_formula_moiety          
 'C37 H31 N3 Pt' 
_chemical_formula_sum 
 'C37 H31 N3 Pt' 
_chemical_formula_weight          712.74 
 
loop_ 
 _atom_type_symbol 
 _atom_type_description 
 _atom_type_scat_dispersion_real 
 _atom_type_scat_dispersion_imag 
 _atom_type_scat_source 
 'C'  'C'   0.0033   0.0016 
 'International Tables Vol C Tables 4.2.6.8 and 6.1.1.4' 
 'H'  'H'   0.0000   0.0000 
 'International Tables Vol C Tables 4.2.6.8 and 6.1.1.4' 
 'N'  'N'   0.0061   0.0033 
 'International Tables Vol C Tables 4.2.6.8 and 6.1.1.4' 
 'Pt'  'Pt'  -1.7033   8.3905 
 'International Tables Vol C Tables 4.2.6.8 and 6.1.1.4' 
 
_symmetry_cell_setting            'Monoclinic'
_symmetry_space_group_name_H-M    'P2(1)   '
 
loop_ 
 _symmetry_equiv_pos_as_xyz 
 'x, y, z' 
 '-x, y+1/2, -z' 
 
_cell_length_a                    11.8935(3) 
_cell_length_b                    13.8385(4) 
_cell_length_c                    17.6968(5) 
_cell_angle_alpha                 90.00 
_cell_angle_beta                  91.2660(10) 
_cell_angle_gamma                 90.00 
_cell_volume                      2911.97(14) 
_cell_formula_units_Z             4 
_cell_measurement_temperature     193(2) 
_cell_measurement_reflns_used     9882 
_cell_measurement_theta_min       3.528 
_cell_measurement_theta_max       60.5 
 
_exptl_crystal_description        block
_exptl_crystal_colour             yellow 
_exptl_crystal_size_max           0.29 
_exptl_crystal_size_mid           0.26
_exptl_crystal_size_min           0.22
_exptl_crystal_density_meas       ? 
_exptl_crystal_density_diffrn     1.626 
_exptl_crystal_density_method     'not measured' 
_exptl_crystal_F_000              1408 
_exptl_absorpt_coefficient_mu     4.849 
_exptl_absorpt_correction_type     'multi-scan'   
_exptl_absorpt_correction_T_min   0.2667 
_exptl_absorpt_correction_T_max   0.3449  
_exptl_absorpt_process_details    'SADABS,Bruker,2000' 
 
_exptl_special_details 
; 
 ? 
; 
 
_diffrn_ambient_temperature       193(2) 
_diffrn_radiation_wavelength      0.71073 
_diffrn_radiation_type            MoK\a 
_diffrn_radiation_source          'fine-focus sealed tube' 
_diffrn_radiation_monochromator   graphite 
_diffrn_measurement_device_type   'CCD area detector' 
_diffrn_measurement_method        'phi and omega scans' 
_diffrn_detector_area_resol_mean  ? 
_diffrn_standards_number          ? 
_diffrn_standards_interval_count  ? 
_diffrn_standards_interval_time   ? 
_diffrn_standards_decay_%         ? 
_diffrn_reflns_number             17628 
_diffrn_reflns_av_R_equivalents   0.0453 
_diffrn_reflns_av_sigmaI/netI     0.0613 
_diffrn_reflns_limit_h_min        -11 
_diffrn_reflns_limit_h_max        14 
_diffrn_reflns_limit_k_min        -15 
_diffrn_reflns_limit_k_max        16 
_diffrn_reflns_limit_l_min        -20 
_diffrn_reflns_limit_l_max        21 
_diffrn_reflns_theta_min          1.71 
_diffrn_reflns_theta_max          25.00 
_reflns_number_total              9510 
_reflns_number_gt                 8293 
_reflns_threshold_expression      >2sigma(I) 
 
_computing_data_collection      'Bruker SMART'
_computing_cell_refinement      'Bruker SMART'
_computing_data_reduction       'Bruker SAINT'
_computing_structure_solution   'Bruker SHELXTL'
_computing_structure_refinement 'Bruker SHELXTL'
_computing_molecular_graphics   'Bruker SHELXTL'
_computing_publication_material 'Bruker SHELXTL'
 
_refine_special_details 
; 
 Refinement of F^2^ against ALL reflections.  The weighted R-factor wR and 
 goodness of fit S are based on F^2^, conventional R-factors R are based 
 on F, with F set to zero for negative F^2^. The threshold expression of 
 F^2^ > 2sigma(F^2^) is used only for calculating R-factors(gt) etc. and is 
 not relevant to the choice of reflections for refinement.  R-factors based 
 on F^2^ are statistically about twice as large as those based on F, and R- 
 factors based on ALL data will be even larger. 
; 
 
_refine_ls_structure_factor_coef  Fsqd  
_refine_ls_matrix_type            full 
_refine_ls_weighting_scheme       calc  
_refine_ls_weighting_details 
 'calc w=1/[\s^2^(Fo^2^)+(0.0446P)^2^+2.9770P] where P=(Fo^2^+2Fc^2^)/3' 
_atom_sites_solution_primary      direct 
_atom_sites_solution_secondary    difmap 
_atom_sites_solution_hydrogens    geom 
_refine_ls_hydrogen_treatment     mixed 
_refine_ls_extinction_method      none 
_refine_ls_extinction_coef        ? 
_refine_ls_abs_structure_details 
 'Flack H D (1983), Acta Cryst. A39, 876-881' 
_refine_ls_abs_structure_Flack    0.153(11) 
_chemical_absolute_configuration  unk
_refine_ls_number_reflns          9510 
_refine_ls_number_parameters      743 
_refine_ls_number_restraints      799 
_refine_ls_R_factor_all           0.0414 
_refine_ls_R_factor_gt            0.0346 
_refine_ls_wR_factor_ref          0.0970 
_refine_ls_wR_factor_gt           0.0932 
_refine_ls_goodness_of_fit_ref    1.045 
_refine_ls_restrained_S_all       1.006 
_refine_ls_shift/su_max           0.002 
_refine_ls_shift/su_mean          0.000 
 
loop_ 
 _atom_site_label 
 _atom_site_type_symbol 
 _atom_site_fract_x 
 _atom_site_fract_y 
 _atom_site_fract_z 
 _atom_site_U_iso_or_equiv 
 _atom_site_adp_type 
 _atom_site_occupancy 
 _atom_site_symmetry_multiplicity 
 _atom_site_calc_flag 
 _atom_site_refinement_flags 
 _atom_site_disorder_assembly 
 _atom_site_disorder_group 
C1 C 0.2269(7) 0.1245(7) 0.0329(5) 0.0138(18) Uani 1 1 d U . . 
C2 C 0.0336(7) 0.2816(8) 0.1702(5) 0.019(2) Uani 1 1 d U . . 
C3 C 0.2757(7) 0.4688(7) 0.9687(5) 0.0145(19) Uani 1 1 d U . . 
C4 C 0.4685(7) 0.3158(7) 0.8285(5) 0.018(2) Uani 1 1 d U . . 
C5 C 0.0077(8) 0.3596(8) 0.0156(5) 0.025(2) Uani 1 1 d U . . 
H5 H 0.0003 0.3799 0.0665 0.030 Uiso 1 1 calc R . . 
C6 C -0.0456(8) 0.4148(8) -0.0410(6) 0.028(2) Uani 1 1 d U . . 
H6 H -0.0911 0.4690 -0.0292 0.033 Uiso 1 1 calc R . . 
C7 C -0.0292(7) 0.3873(10) -0.1140(5) 0.026(2) Uani 1 1 d U . . 
H7 H -0.0634 0.4234 -0.1539 0.031 Uiso 1 1 calc R . . 
C8 C 0.0348(7) 0.3100(8) -0.1304(5) 0.020(2) Uani 1 1 d U . . 
H8 H 0.0476 0.2941 -0.1818 0.024 Uiso 1 1 calc R . . 
C9 C 0.0840(7) 0.2509(7) -0.0711(5) 0.0166(19) Uani 1 1 d U . . 
C10 C 0.1330(8) 0.1433(7) -0.1703(5) 0.0167(18) Uani 1 1 d U . . 
C11 C 0.0474(7) 0.0845(7) -0.1944(5) 0.020(2) Uani 1 1 d U . . 
H11 H -0.0043 0.0595 -0.1591 0.025 Uiso 1 1 calc R . . 
C12 C 0.0359(8) 0.0609(9) -0.2710(6) 0.035(2) Uani 1 1 d U . . 
H12 H -0.0274 0.0248 -0.2885 0.042 Uiso 1 1 calc R . . 
C13 C 0.1174(9) 0.0906(9) -0.3221(5) 0.036(3) Uani 1 1 d U . . 
H13 H 0.1110 0.0740 -0.3741 0.043 Uiso 1 1 calc R . . 
C14 C 0.2110(10) 0.1466(9) -0.2939(6) 0.035(3) Uani 1 1 d U . . 
H14 H 0.2686 0.1667 -0.3268 0.042 Uiso 1 1 calc R . . 
C15 C 0.2160(8) 0.1705(9) -0.2188(5) 0.026(2) Uani 1 1 d U . . 
H15 H 0.2782 0.2068 -0.1998 0.031 Uiso 1 1 calc R . . 
C16 C 0.2117(7) 0.1067(8) -0.0454(5) 0.0151(18) Uani 1 1 d U . . 
C17 C 0.2636(7) 0.0303(8) -0.0771(5) 0.021(2) Uani 1 1 d U . . 
H17 H 0.2540 0.0193 -0.1298 0.026 Uiso 1 1 calc R . . 
C18 C 0.3299(8) -0.0321(8) -0.0349(5) 0.026(2) Uani 1 1 d U . . 
H18 H 0.3661 -0.0840 -0.0597 0.031 Uiso 1 1 calc R . . 
C19 C 0.3453(7) -0.0216(8) 0.0415(5) 0.019(2) Uani 1 1 d U . . 
H19 H 0.3888 -0.0659 0.0710 0.023 Uiso 1 1 calc R . . 
C20 C 0.2929(7) 0.0584(8) 0.0732(5) 0.0133(17) Uani 1 1 d U . . 
C21 C 0.3006(7) 0.0794(7) 0.1554(5) 0.017(2) Uani 1 1 d U . . 
C22 C 0.3785(7) 0.0380(8) 0.2062(4) 0.0160(19) Uani 1 1 d U . . 
H22 H 0.4274 -0.0121 0.1906 0.019 Uiso 1 1 calc R . . 
C23 C 0.3825(7) 0.0723(8) 0.2802(5) 0.019(2) Uani 1 1 d U . . 
C24 C 0.3062(7) 0.1432(6) 0.3024(5) 0.0170(18) Uani 1 1 d U . . 
C25 C 0.2316(7) 0.1773(7) 0.2529(5) 0.0181(18) Uani 1 1 d U . . 
H25 H 0.1789 0.2239 0.2695 0.022 Uiso 1 1 calc R . . 
C26 C 0.4687(7) 0.0334(9) 0.3384(5) 0.029(2) Uani 1 1 d U . . 
H26A H 0.5457 0.0422 0.3194 0.035 Uiso 1 1 calc R . . 
H26B H 0.4561 -0.0365 0.3464 0.035 Uiso 1 1 calc R . . 
C27 C 0.4565(7) 0.0878(7) 0.4133(4) 0.0363(19) Uani 1 1 d U . . 
H27 H 0.5127 0.0696 0.4537 0.044 Uiso 1 1 calc R . . 
C28 C 0.4468(8) 0.1983(9) 0.3978(5) 0.040(2) Uani 1 1 d U . . 
H28A H 0.4867 0.2205 0.3525 0.048 Uiso 1 1 calc R . . 
H28B H 0.4645 0.2396 0.4422 0.048 Uiso 1 1 calc R . . 
C29 C 0.3176(7) 0.1786(6) 0.3840(4) 0.0266(16) Uani 1 1 d U . . 
H29 H 0.2645 0.2305 0.3999 0.032 Uiso 1 1 calc R . . 
C30 C 0.3333(7) 0.0902(7) 0.4388(4) 0.0323(18) Uani 1 1 d U . . 
C31 C 0.3222(8) 0.1225(8) 0.5205(4) 0.046(2) Uani 1 1 d U . . 
H31A H 0.2438 0.1400 0.5298 0.069 Uiso 1 1 calc R . . 
H31B H 0.3706 0.1788 0.5300 0.069 Uiso 1 1 calc R . . 
H31C H 0.3451 0.0698 0.5544 0.069 Uiso 1 1 calc R . . 
C32 C 0.2607(8) 0.0030(8) 0.4246(6) 0.038(2) Uani 1 1 d U . . 
H32A H 0.2651 -0.0159 0.3714 0.057 Uiso 1 1 calc R . . 
H32B H 0.1826 0.0185 0.4363 0.057 Uiso 1 1 calc R . . 
H32C H 0.2870 -0.0504 0.4567 0.057 Uiso 1 1 calc R . . 
C33 C -0.0369(8) 0.3054(8) 0.2139(5) 0.021(2) Uani 1 1 d U . . 
C34 C -0.1246(8) 0.3272(7) 0.2678(5) 0.0175(19) Uani 1 1 d U . . 
C35 C -0.1016(7) 0.3357(8) 0.3434(5) 0.025(2) Uani 1 1 d U . . 
H35 H -0.0262 0.3299 0.3618 0.030 Uiso 1 1 calc R . . 
C36 C -0.1877(9) 0.3529(8) 0.3939(5) 0.034(2) Uani 1 1 d U . . 
H36 H -0.1697 0.3624 0.4459 0.041 Uiso 1 1 calc R . . 
C37 C -0.2970(7) 0.3562(8) 0.3700(6) 0.037(3) Uani 1 1 d U . . 
H37 H -0.3553 0.3651 0.4051 0.044 Uiso 1 1 calc R . . 
C38 C -0.3219(7) 0.3466(7) 0.2942(5) 0.032(2) Uani 1 1 d U . . 
H38 H -0.3980 0.3508 0.2770 0.039 Uiso 1 1 calc R . . 
C39 C -0.2371(7) 0.3307(9) 0.2416(5) 0.029(2) Uani 1 1 d U . . 
H39 H -0.2553 0.3224 0.1894 0.034 Uiso 1 1 calc R . . 
C40 C 0.4967(8) 0.2334(8) 0.9856(5) 0.022(2) Uani 1 1 d U . . 
H40 H 0.5067 0.2144 0.9346 0.026 Uiso 1 1 calc R . . 
C41 C 0.5455(8) 0.1801(9) 1.0376(6) 0.030(3) Uani 1 1 d U . . 
H41 H 0.5886 0.1250 1.0246 0.036 Uiso 1 1 calc R . . 
C42 C 0.5319(7) 0.2069(10) 1.1131(5) 0.027(2) Uani 1 1 d U . . 
H42 H 0.5671 0.1715 1.1531 0.032 Uiso 1 1 calc R . . 
C43 C 0.4668(7) 0.2852(7) 1.1275(5) 0.021(2) Uani 1 1 d U . . 
H43 H 0.4546 0.3032 1.1784 0.026 Uiso 1 1 calc R . . 
C44 C 0.4176(7) 0.3393(7) 1.0699(5) 0.0155(18) Uani 1 1 d U . . 
C45 C 0.3655(8) 0.4476(8) 1.1706(5) 0.020(2) Uani 1 1 d U . . 
C46 C 0.4566(8) 0.5009(8) 1.1959(5) 0.027(2) Uani 1 1 d U . . 
H46 H 0.5149 0.5187 1.1628 0.032 Uiso 1 1 calc R . . 
C47 C 0.4604(9) 0.5273(10) 1.2710(6) 0.040(3) Uani 1 1 d U . . 
H47 H 0.5189 0.5686 1.2891 0.048 Uiso 1 1 calc R . . 
C48 C 0.3841(10) 0.4962(10) 1.3180(6) 0.043(3) Uani 1 1 d U . . 
H48 H 0.3914 0.5129 1.3700 0.052 Uiso 1 1 calc R . . 
C49 C 0.2987(10) 0.4431(9) 1.2960(6) 0.035(2) Uani 1 1 d U . . 
H49 H 0.2453 0.4230 1.3319 0.042 Uiso 1 1 calc R . . 
C50 C 0.2842(9) 0.4148(8) 1.2197(5) 0.025(2) Uani 1 1 d U . . 
H50 H 0.2228 0.3759 1.2030 0.030 Uiso 1 1 calc R . . 
C51 C 0.2872(7) 0.4813(7) 1.0455(5) 0.0170(19) Uani 1 1 d U . . 
C52 C 0.2301(7) 0.5622(8) 1.0801(5) 0.021(2) Uani 1 1 d U . . 
H52 H 0.2372 0.5722 1.1331 0.025 Uiso 1 1 calc R . . 
C53 C 0.1662(8) 0.6241(9) 1.0370(5) 0.029(3) Uani 1 1 d U . . 
H53 H 0.1329 0.6791 1.0595 0.035 Uiso 1 1 calc R . . 
C54 C 0.1501(8) 0.6069(8) 0.9611(5) 0.022(2) Uani 1 1 d U . . 
H54 H 0.1002 0.6469 0.9325 0.027 Uiso 1 1 calc R . . 
C55 C 0.2051(7) 0.5327(8) 0.9260(5) 0.020(2) Uani 1 1 d U . . 
C56 C 0.2015(7) 0.5153(7) 0.8450(5) 0.0182(19) Uani 1 1 d U . . 
C57 C 0.1290(7) 0.5590(9) 0.7938(5) 0.027(2) Uani 1 1 d U . . 
H57 H 0.0740 0.6027 0.8117 0.033 Uiso 1 1 calc R . . 
C58 C 0.1341(7) 0.5409(8) 0.7169(5) 0.0204(19) Uani 1 1 d U . . 
C59 C 0.2174(7) 0.4779(7) 0.6933(5) 0.0207(18) Uani 1 1 d U . . 
C60 C 0.2864(7) 0.4329(8) 0.7481(5) 0.0184(19) Uani 1 1 d U . . 
H60 H 0.3422 0.3888 0.7320 0.022 Uiso 1 1 calc R . . 
C61 C 0.0538(8) 0.5822(8) 0.6585(5) 0.031(2) Uani 1 1 d U . . 
H61A H 0.0516 0.6534 0.6634 0.037 Uiso 1 1 calc R . . 
H61B H -0.0228 0.5569 0.6668 0.037 Uiso 1 1 calc R . . 
C62 C 0.0917(7) 0.5544(7) 0.5788(4) 0.0359(18) Uani 1 1 d U . . 
H62 H 0.0472 0.5838 0.5361 0.043 Uiso 1 1 calc R . . 
C63 C 0.2207(8) 0.5673(9) 0.5753(6) 0.043(3) Uani 1 1 d U . . 
H63A H 0.2494 0.5726 0.5234 0.052 Uiso 1 1 calc R . . 
H63B H 0.2511 0.6193 0.6082 0.052 Uiso 1 1 calc R . . 
C64 C 0.2309(7) 0.4669(7) 0.6091(4) 0.0315(18) Uani 1 1 d U . . 
H64 H 0.2954 0.4265 0.5923 0.038 Uiso 1 1 calc R . . 
C65 C 0.1120(7) 0.4427(7) 0.5731(4) 0.0364(18) Uani 1 1 d U . . 
C66 C 0.1210(9) 0.4105(9) 0.4900(5) 0.059(3) Uani 1 1 d U . . 
H66A H 0.1440 0.3425 0.4882 0.088 Uiso 1 1 calc R . . 
H66B H 0.1769 0.4504 0.4647 0.088 Uiso 1 1 calc R . . 
H66C H 0.0477 0.4180 0.4642 0.088 Uiso 1 1 calc R . . 
C67 C 0.0329(7) 0.3753(8) 0.6125(6) 0.040(2) Uani 1 1 d U . . 
H67A H -0.0429 0.3822 0.5904 0.061 Uiso 1 1 calc R . . 
H67B H 0.0317 0.3914 0.6664 0.061 Uiso 1 1 calc R . . 
H67C H 0.0586 0.3085 0.6064 0.061 Uiso 1 1 calc R . . 
C68 C 0.5321(7) 0.2923(8) 0.7803(5) 0.018(2) Uani 1 1 d U . . 
C69 C 0.6125(8) 0.2681(8) 0.7242(6) 0.024(2) Uani 1 1 d U . . 
C70 C 0.5794(9) 0.2565(8) 0.6487(5) 0.030(2) Uani 1 1 d U . . 
H70 H 0.5024 0.2631 0.6344 0.036 Uiso 1 1 calc R . . 
C71 C 0.6582(9) 0.2351(9) 0.5938(5) 0.039(3) Uani 1 1 d U . . 
H71 H 0.6360 0.2320 0.5420 0.047 Uiso 1 1 calc R . . 
C72 C 0.7713(8) 0.2182(9) 0.6162(6) 0.042(3) Uani 1 1 d U . . 
H72 H 0.8249 0.1999 0.5799 0.050 Uiso 1 1 calc R . . 
C73 C 0.8018(7) 0.2280(8) 0.6880(6) 0.038(2) Uani 1 1 d U . . 
H73 H 0.8783 0.2178 0.7024 0.046 Uiso 1 1 calc R . . 
C74 C 0.7254(8) 0.2529(8) 0.7432(5) 0.028(2) Uani 1 1 d U . . 
H74 H 0.7504 0.2594 0.7943 0.034 Uiso 1 1 calc R . . 
N1 N 0.2266(6) 0.1482(6) 0.1779(4) 0.0155(16) Uani 1 1 d U . . 
N2 N 0.0686(6) 0.2796(6) 0.0027(4) 0.0142(16) Uani 1 1 d U . . 
N3 N 0.2774(6) 0.4492(6) 0.8207(4) 0.0160(16) Uani 1 1 d U . . 
N4 N 0.4321(6) 0.3147(6) 0.9973(4) 0.0151(16) Uani 1 1 d U . . 
N5 N 0.1440(6) 0.1703(6) -0.0923(4) 0.0144(16) Uani 1 1 d U . . 
N6 N 0.3586(6) 0.4211(6) 1.0900(4) 0.0156(16) Uani 1 1 d U . . 
Pt1 Pt 0.13649(3) 0.214687(15) 0.095051(18) 0.01862(11) Uani 1 1 d U . . 
Pt2 Pt 0.36500(3) 0.381348(16) 0.904300(19) 0.01928(11) Uani 1 1 d U . . 
 
loop_ 
 _atom_site_aniso_label 
 _atom_site_aniso_U_11 
 _atom_site_aniso_U_22 
 _atom_site_aniso_U_33 
 _atom_site_aniso_U_23 
 _atom_site_aniso_U_13 
 _atom_site_aniso_U_12 
C1 0.013(4) 0.014(5) 0.015(3) -0.004(3) -0.001(3) -0.007(3) 
C2 0.015(4) 0.021(6) 0.020(4) 0.002(4) -0.006(3) -0.003(4) 
C3 0.009(4) 0.019(5) 0.016(3) 0.001(4) 0.002(3) 0.001(3) 
C4 0.024(5) 0.014(5) 0.015(4) -0.007(4) -0.010(3) 0.001(4) 
C5 0.025(5) 0.027(6) 0.024(5) 0.004(4) 0.001(4) 0.006(4) 
C6 0.032(5) 0.016(6) 0.035(5) 0.011(4) 0.002(5) 0.010(4) 
C7 0.020(4) 0.027(4) 0.030(4) 0.017(3) -0.011(3) 0.002(3) 
C8 0.015(4) 0.031(6) 0.014(4) 0.011(4) 0.000(4) 0.003(4) 
C9 0.017(4) 0.016(5) 0.017(4) 0.007(3) -0.003(4) -0.001(4) 
C10 0.027(5) 0.008(5) 0.014(4) 0.005(3) -0.004(3) 0.008(4) 
C11 0.019(4) 0.016(5) 0.027(4) 0.002(4) -0.002(4) 0.004(3) 
C12 0.032(5) 0.028(6) 0.044(5) -0.012(5) -0.012(4) -0.001(5) 
C13 0.060(6) 0.034(6) 0.012(5) -0.014(4) -0.007(4) 0.003(5) 
C14 0.043(6) 0.037(7) 0.026(5) 0.004(5) 0.012(5) -0.008(5) 
C15 0.028(5) 0.030(6) 0.021(4) 0.005(4) -0.006(4) -0.002(4) 
C16 0.014(4) 0.023(5) 0.009(3) 0.008(3) 0.004(3) -0.002(3) 
C17 0.021(5) 0.030(6) 0.014(4) -0.007(4) 0.001(4) 0.002(4) 
C18 0.027(5) 0.025(6) 0.026(5) -0.013(4) 0.003(4) 0.004(4) 
C19 0.014(4) 0.021(5) 0.023(4) -0.003(4) -0.004(4) 0.002(4) 
C20 0.015(4) 0.014(4) 0.011(3) -0.003(3) 0.000(3) -0.005(3) 
C21 0.017(4) 0.022(6) 0.013(4) 0.001(3) 0.002(3) -0.002(4) 
C22 0.017(4) 0.018(5) 0.013(4) 0.006(4) 0.003(3) 0.009(4) 
C23 0.017(4) 0.023(5) 0.018(3) 0.004(3) 0.000(3) 0.001(3) 
C24 0.024(4) 0.018(5) 0.009(3) 0.002(3) -0.004(3) -0.007(3) 
C25 0.020(4) 0.019(5) 0.016(3) -0.004(3) 0.005(3) -0.003(3) 
C26 0.023(4) 0.044(6) 0.020(4) 0.001(4) -0.005(3) 0.012(4) 
C27 0.028(4) 0.061(5) 0.020(4) 0.006(4) -0.005(3) 0.004(4) 
C28 0.043(5) 0.051(6) 0.025(5) -0.010(4) -0.014(4) -0.017(5) 
C29 0.036(4) 0.033(4) 0.011(3) -0.008(3) -0.005(3) 0.002(3) 
C30 0.028(4) 0.054(5) 0.015(4) -0.002(3) 0.001(3) 0.003(4) 
C31 0.055(6) 0.068(7) 0.016(4) 0.003(4) -0.001(4) 0.019(5) 
C32 0.041(5) 0.041(5) 0.033(5) 0.009(4) 0.002(4) -0.005(4) 
C33 0.021(4) 0.019(6) 0.023(5) -0.008(4) -0.001(4) 0.009(4) 
C34 0.019(4) 0.012(5) 0.021(4) 0.001(4) 0.000(3) -0.004(4) 
C35 0.020(4) 0.023(5) 0.032(4) 0.001(4) -0.001(3) -0.006(4) 
C36 0.046(5) 0.043(6) 0.013(4) -0.015(4) 0.007(3) 0.002(5) 
C37 0.031(4) 0.037(6) 0.043(5) -0.010(5) 0.023(4) -0.003(4) 
C38 0.016(4) 0.045(6) 0.036(4) -0.008(4) 0.002(3) -0.003(4) 
C39 0.016(4) 0.046(6) 0.023(4) -0.005(4) -0.003(3) 0.009(4) 
C40 0.026(5) 0.019(5) 0.020(4) -0.007(4) -0.002(4) 0.007(4) 
C41 0.029(5) 0.026(6) 0.034(5) -0.002(4) -0.003(5) 0.014(5) 
C42 0.026(2) 0.027(2) 0.027(2) 0.0006(10) 0.0004(10) 0.0004(10) 
C43 0.028(5) 0.012(5) 0.024(5) -0.002(4) -0.003(4) -0.005(4) 
C44 0.008(4) 0.015(4) 0.023(4) -0.002(3) 0.000(4) -0.005(3) 
C45 0.025(5) 0.022(6) 0.014(4) -0.009(4) -0.003(3) 0.003(4) 
C46 0.029(5) 0.025(6) 0.026(5) -0.005(4) -0.007(4) 0.001(4) 
C47 0.048(6) 0.043(8) 0.029(5) -0.013(5) -0.022(5) 0.000(5) 
C48 0.069(7) 0.043(7) 0.017(5) -0.004(5) -0.016(5) 0.015(5) 
C49 0.057(6) 0.033(6) 0.014(4) 0.006(4) 0.004(4) 0.019(5) 
C50 0.038(5) 0.020(5) 0.017(4) -0.003(4) 0.007(4) 0.001(4) 
C51 0.014(4) 0.011(4) 0.026(4) -0.008(4) -0.008(4) 0.004(3) 
C52 0.027(5) 0.027(6) 0.008(4) -0.005(4) 0.003(4) 0.011(4) 
C53 0.025(5) 0.037(7) 0.026(5) -0.006(5) -0.003(4) 0.022(5) 
C54 0.023(5) 0.015(5) 0.028(4) 0.004(4) 0.000(4) 0.012(4) 
C55 0.010(4) 0.022(5) 0.027(4) -0.004(4) -0.005(4) 0.004(4) 
C56 0.024(5) 0.007(5) 0.023(4) 0.000(3) -0.007(4) -0.003(4) 
C57 0.018(5) 0.034(6) 0.030(4) -0.009(5) -0.010(4) -0.001(4) 
C58 0.018(4) 0.016(4) 0.026(4) 0.001(3) -0.013(3) -0.003(3) 
C59 0.024(4) 0.019(5) 0.019(3) 0.007(3) -0.003(3) -0.010(3) 
C60 0.008(4) 0.026(5) 0.020(4) -0.001(3) -0.006(3) -0.006(3) 
C61 0.034(5) 0.027(5) 0.030(4) 0.001(4) -0.017(3) 0.005(4) 
C62 0.036(4) 0.052(5) 0.018(3) 0.012(4) -0.011(3) -0.002(4) 
C63 0.037(5) 0.067(7) 0.026(5) 0.023(5) 0.000(4) -0.004(5) 
C64 0.030(4) 0.050(5) 0.015(3) 0.001(4) -0.001(3) 0.000(4) 
C65 0.031(4) 0.058(5) 0.019(4) -0.008(4) -0.008(3) -0.001(4) 
C66 0.062(7) 0.091(8) 0.023(4) -0.017(5) -0.019(4) 0.023(6) 
C67 0.032(5) 0.033(5) 0.056(6) -0.008(5) -0.014(4) -0.001(4) 
C68 0.016(4) 0.020(6) 0.018(4) 0.002(4) -0.007(3) -0.007(4) 
C69 0.022(4) 0.019(5) 0.029(5) 0.003(4) 0.000(3) 0.008(4) 
C70 0.036(5) 0.030(6) 0.024(4) -0.008(4) 0.000(3) 0.008(4) 
C71 0.050(5) 0.039(6) 0.027(5) -0.007(4) 0.004(4) 0.000(5) 
C72 0.041(5) 0.038(6) 0.049(5) -0.018(5) 0.029(4) -0.016(5) 
C73 0.020(4) 0.034(5) 0.060(6) -0.004(5) 0.008(4) 0.000(4) 
C74 0.034(4) 0.025(5) 0.024(5) 0.001(4) -0.001(3) -0.003(4) 
N1 0.018(4) 0.016(4) 0.012(3) 0.001(3) -0.003(3) 0.007(3) 
N2 0.011(4) 0.016(4) 0.015(3) 0.000(3) -0.001(3) -0.001(3) 
N3 0.011(3) 0.022(5) 0.014(3) 0.000(3) -0.004(3) -0.006(3) 
N4 0.011(4) 0.012(4) 0.021(3) -0.001(3) -0.006(3) -0.002(3) 
N5 0.016(4) 0.011(4) 0.016(3) -0.002(3) 0.004(3) 0.003(3) 
N6 0.018(4) 0.019(4) 0.009(3) -0.003(3) -0.005(3) 0.003(3) 
Pt1 0.0172(2) 0.0202(3) 0.0184(2) -0.0020(2) -0.00116(17) 0.0009(2) 
Pt2 0.0168(2) 0.0192(3) 0.0217(2) -0.0015(2) -0.00184(18) 0.0004(2) 
 
_geom_special_details 
; 
 All esds (except the esd in the dihedral angle between two l.s. planes) 
 are estimated using the full covariance matrix.  The cell esds are taken 
 into account individually in the estimation of esds in distances, angles 
 and torsion angles; correlations between esds in cell parameters are only 
 used when they are defined by crystal symmetry.  An approximate (isotropic) 
 treatment of cell esds is used for estimating esds involving l.s. planes. 
; 
 
loop_ 
 _geom_bond_atom_site_label_1 
 _geom_bond_atom_site_label_2 
 _geom_bond_distance 
 _geom_bond_site_symmetry_2 
 _geom_bond_publ_flag 
C1 C20 1.391(13) . ? 
C1 C16 1.416(13) . ? 
C1 Pt1 1.994(9) . ? 
C2 C33 1.199(12) . ? 
C2 Pt1 2.049(10) . ? 
C3 C51 1.374(14) . ? 
C3 C55 1.424(13) . ? 
C3 Pt2 1.986(9) . ? 
C4 C68 1.196(12) . ? 
C4 Pt2 2.053(9) . ? 
C5 N2 1.345(13) . ? 
C5 C6 1.400(13) . ? 
C6 C7 1.364(13) . ? 
C7 C8 1.349(15) . ? 
C8 C9 1.444(12) . ? 
C9 N5 1.380(11) . ? 
C9 N2 1.382(11) . ? 
C10 C11 1.365(13) . ? 
C10 C15 1.376(13) . ? 
C10 N5 1.433(11) . ? 
C11 C12 1.399(13) . ? 
C12 C13 1.402(13) . ? 
C13 C14 1.437(14) . ? 
C14 C15 1.368(14) . ? 
C16 C17 1.351(14) . ? 
C16 N5 1.443(11) . ? 
C17 C18 1.377(14) . ? 
C18 C19 1.369(13) . ? 
C19 C20 1.395(14) . ? 
C20 C21 1.485(11) . ? 
C21 N1 1.363(11) . ? 
C21 C22 1.398(12) . ? 
C22 C23 1.394(12) . ? 
C23 C24 1.399(13) . ? 
C23 C26 1.534(12) . ? 
C24 C25 1.320(12) . ? 
C24 C29 1.529(10) . ? 
C25 N1 1.387(10) . ? 
C26 C27 1.534(12) . ? 
C27 C30 1.544(11) . ? 
C27 C28 1.558(15) . ? 
C28 C29 1.574(12) . ? 
C29 C30 1.571(11) . ? 
C30 C32 1.501(12) . ? 
C30 C31 1.522(10) . ? 
C33 C34 1.460(12) . ? 
C34 C35 1.366(13) . ? 
C34 C39 1.407(12) . ? 
C35 C36 1.394(12) . ? 
C36 C37 1.359(13) . ? 
C37 C38 1.374(12) . ? 
C38 C39 1.405(11) . ? 
C40 C41 1.306(13) . ? 
C40 N4 1.381(12) . ? 
C41 C42 1.401(12) . ? 
C42 C43 1.359(15) . ? 
C43 C44 1.384(13) . ? 
C44 N4 1.344(11) . ? 
C44 N6 1.382(11) . ? 
C45 C46 1.378(13) . ? 
C45 C50 1.390(13) . ? 
C45 N6 1.474(11) . ? 
C46 C47 1.377(13) . ? 
C47 C48 1.318(15) . ? 
C48 C49 1.306(17) . ? 
C49 C50 1.412(14) . ? 
C51 N6 1.416(11) . ? 
C51 C52 1.451(13) . ? 
C52 C53 1.366(13) . ? 
C53 C54 1.373(13) . ? 
C54 C55 1.374(14) . ? 
C55 C56 1.453(13) . ? 
C56 N3 1.362(11) . ? 
C56 C57 1.376(13) . ? 
C57 C58 1.387(13) . ? 
C58 C59 1.391(13) . ? 
C58 C61 1.504(13) . ? 
C59 C60 1.403(12) . ? 
C59 C64 1.510(11) . ? 
C60 N3 1.310(10) . ? 
C61 C62 1.539(13) . ? 
C62 C63 1.548(12) . ? 
C62 C65 1.569(14) . ? 
C63 C64 1.516(14) . ? 
C64 C65 1.575(10) . ? 
C65 C67 1.507(13) . ? 
C65 C66 1.543(11) . ? 
C68 C69 1.434(13) . ? 
C69 C74 1.393(13) . ? 
C69 C70 1.393(13) . ? 
C70 C71 1.395(13) . ? 
C71 C72 1.413(13) . ? 
C72 C73 1.320(13) . ? 
C73 C74 1.392(12) . ? 
N1 Pt1 2.019(7) . ? 
N2 Pt1 2.018(7) . ? 
N3 Pt2 2.022(7) . ? 
N4 Pt2 2.034(7) . ? 
 
loop_ 
 _geom_angle_atom_site_label_1 
 _geom_angle_atom_site_label_2 
 _geom_angle_atom_site_label_3 
 _geom_angle 
 _geom_angle_site_symmetry_1 
 _geom_angle_site_symmetry_3 
 _geom_angle_publ_flag 
C20 C1 C16 116.5(9) . . ? 
C20 C1 Pt1 115.7(7) . . ? 
C16 C1 Pt1 126.2(7) . . ? 
C33 C2 Pt1 168.3(9) . . ? 
C51 C3 C55 119.4(9) . . ? 
C51 C3 Pt2 127.0(7) . . ? 
C55 C3 Pt2 113.0(7) . . ? 
C68 C4 Pt2 169.5(9) . . ? 
N2 C5 C6 124.4(9) . . ? 
C7 C6 C5 116.9(10) . . ? 
C8 C7 C6 121.3(9) . . ? 
C7 C8 C9 120.9(9) . . ? 
N5 C9 N2 124.7(8) . . ? 
N5 C9 C8 117.7(8) . . ? 
N2 C9 C8 117.6(9) . . ? 
C11 C10 C15 120.6(9) . . ? 
C11 C10 N5 120.6(8) . . ? 
C15 C10 N5 118.6(9) . . ? 
C10 C11 C12 119.9(9) . . ? 
C13 C12 C11 120.2(9) . . ? 
C12 C13 C14 118.4(9) . . ? 
C15 C14 C13 119.0(10) . . ? 
C14 C15 C10 121.6(10) . . ? 
C17 C16 C1 119.5(9) . . ? 
C17 C16 N5 119.6(8) . . ? 
C1 C16 N5 120.9(9) . . ? 
C16 C17 C18 121.8(9) . . ? 
C19 C18 C17 122.1(10) . . ? 
C18 C19 C20 115.4(9) . . ? 
C19 C20 C1 124.6(8) . . ? 
C19 C20 C21 122.0(9) . . ? 
C1 C20 C21 113.4(9) . . ? 
N1 C21 C22 121.5(8) . . ? 
N1 C21 C20 113.3(8) . . ? 
C22 C21 C20 125.1(9) . . ? 
C23 C22 C21 118.2(9) . . ? 
C22 C23 C24 119.6(8) . . ? 
C22 C23 C26 121.4(9) . . ? 
C24 C23 C26 119.1(8) . . ? 
C25 C24 C23 119.8(8) . . ? 
C25 C24 C29 123.8(8) . . ? 
C23 C24 C29 116.5(7) . . ? 
C24 C25 N1 123.0(8) . . ? 
C23 C26 C27 109.5(8) . . ? 
C26 C27 C30 111.8(7) . . ? 
C26 C27 C28 109.7(8) . . ? 
C30 C27 C28 87.9(7) . . ? 
C27 C28 C29 85.8(7) . . ? 
C24 C29 C30 109.9(7) . . ? 
C24 C29 C28 105.5(7) . . ? 
C30 C29 C28 86.4(7) . . ? 
C32 C30 C31 109.5(8) . . ? 
C32 C30 C27 118.7(8) . . ? 
C31 C30 C27 112.7(7) . . ? 
C32 C30 C29 117.6(7) . . ? 
C31 C30 C29 110.2(7) . . ? 
C27 C30 C29 86.3(6) . . ? 
C2 C33 C34 176.0(12) . . ? 
C35 C34 C39 119.3(9) . . ? 
C35 C34 C33 121.8(9) . . ? 
C39 C34 C33 118.7(8) . . ? 
C34 C35 C36 120.5(9) . . ? 
C37 C36 C35 121.2(8) . . ? 
C36 C37 C38 119.0(8) . . ? 
C37 C38 C39 121.3(8) . . ? 
C38 C39 C34 118.6(9) . . ? 
C41 C40 N4 126.5(8) . . ? 
C40 C41 C42 117.7(10) . . ? 
C43 C42 C41 117.9(10) . . ? 
C42 C43 C44 121.8(9) . . ? 
N4 C44 N6 122.0(9) . . ? 
N4 C44 C43 120.4(9) . . ? 
N6 C44 C43 117.6(8) . . ? 
C46 C45 C50 121.6(9) . . ? 
C46 C45 N6 118.4(9) . . ? 
C50 C45 N6 120.0(9) . . ? 
C45 C46 C47 117.7(10) . . ? 
C48 C47 C46 120.9(11) . . ? 
C49 C48 C47 122.5(11) . . ? 
C48 C49 C50 121.3(11) . . ? 
C45 C50 C49 115.8(10) . . ? 
C3 C51 N6 121.3(9) . . ? 
C3 C51 C52 118.5(9) . . ? 
N6 C51 C52 120.0(8) . . ? 
C53 C52 C51 120.5(8) . . ? 
C52 C53 C54 120.1(10) . . ? 
C55 C54 C53 121.0(10) . . ? 
C54 C55 C3 120.4(9) . . ? 
C54 C55 C56 124.4(9) . . ? 
C3 C55 C56 115.1(9) . . ? 
N3 C56 C57 119.8(9) . . ? 
N3 C56 C55 114.7(8) . . ? 
C57 C56 C55 125.5(9) . . ? 
C56 C57 C58 121.8(10) . . ? 
C57 C58 C59 117.0(9) . . ? 
C57 C58 C61 124.4(9) . . ? 
C59 C58 C61 118.5(8) . . ? 
C58 C59 C60 118.7(8) . . ? 
C58 C59 C64 116.8(8) . . ? 
C60 C59 C64 124.4(9) . . ? 
N3 C60 C59 122.8(9) . . ? 
C58 C61 C62 109.9(8) . . ? 
C61 C62 C63 108.6(7) . . ? 
C61 C62 C65 110.7(7) . . ? 
C63 C62 C65 87.5(7) . . ? 
C64 C63 C62 87.1(7) . . ? 
C63 C64 C59 106.8(8) . . ? 
C63 C64 C65 88.4(7) . . ? 
C59 C64 C65 107.9(6) . . ? 
C67 C65 C66 108.7(9) . . ? 
C67 C65 C62 118.8(8) . . ? 
C66 C65 C62 111.1(8) . . ? 
C67 C65 C64 120.6(7) . . ? 
C66 C65 C64 111.5(7) . . ? 
C62 C65 C64 84.4(6) . . ? 
C4 C68 C69 176.9(11) . . ? 
C74 C69 C70 117.6(9) . . ? 
C74 C69 C68 121.5(9) . . ? 
C70 C69 C68 120.9(9) . . ? 
C69 C70 C71 120.8(9) . . ? 
C70 C71 C72 119.3(9) . . ? 
C73 C72 C71 119.5(9) . . ? 
C72 C73 C74 122.0(9) . . ? 
C73 C74 C69 120.6(9) . . ? 
C21 N1 C25 117.9(7) . . ? 
C21 N1 Pt1 116.3(6) . . ? 
C25 N1 Pt1 125.0(6) . . ? 
C5 N2 C9 118.7(8) . . ? 
C5 N2 Pt1 115.9(6) . . ? 
C9 N2 Pt1 125.3(6) . . ? 
C60 N3 C56 119.7(8) . . ? 
C60 N3 Pt2 125.8(7) . . ? 
C56 N3 Pt2 114.5(6) . . ? 
C44 N4 C40 115.7(8) . . ? 
C44 N4 Pt2 127.0(7) . . ? 
C40 N4 Pt2 117.3(6) . . ? 
C9 N5 C16 128.5(8) . . ? 
C9 N5 C10 115.8(8) . . ? 
C16 N5 C10 115.6(8) . . ? 
C44 N6 C51 129.9(8) . . ? 
C44 N6 C45 115.8(8) . . ? 
C51 N6 C45 114.2(8) . . ? 
C1 Pt1 N2 92.5(3) . . ? 
C1 Pt1 N1 80.3(3) . . ? 
N2 Pt1 N1 171.0(3) . . ? 
C1 Pt1 C2 168.0(4) . . ? 
N2 Pt1 C2 95.2(3) . . ? 
N1 Pt1 C2 92.8(3) . . ? 
C3 Pt2 N3 82.2(3) . . ? 
C3 Pt2 N4 91.0(3) . . ? 
N3 Pt2 N4 171.6(3) . . ? 
C3 Pt2 C4 168.7(4) . . ? 
N3 Pt2 C4 91.9(3) . . ? 
N4 Pt2 C4 95.6(3) . . ? 
 
_diffrn_measured_fraction_theta_max    0.991 
_diffrn_reflns_theta_full              25.00 
_diffrn_measured_fraction_theta_full   0.991 
_refine_diff_density_max    1.133 
_refine_diff_density_min   -1.956 
_refine_diff_density_rms    0.133 
